# Supplementary material for: RNA sequencing-based single sample predictors of molecular subtype and risk of recurrence for clinical assessment of early-stage breast cancer
Source: NPJ Breast Cancer. 2022 Aug 16;8:94. doi: 10.1038/s41523-022-00465-3 (PMC9381586; doi:10.1038/s41523-022-00465-3)
Supplement: Supplementary file 2 — Supplementary Data Table 1 [file 41523_2022_465_MOESM2_ESM.xlsx]

## Sheet: SCANB.9206
GEX.assay	GEX.type	Follow.up.cohort	Test.set	Training.set	Merged	Library	RNA	Sample	Case	Patient	FRACTION_DUPLICATION	ALIGNED_PAIRS	PM_READS	PT_READS	PF_READS	ReadString	SequencerSerial	PoolName	LibraryProtocol	LibraryBarcode	LibraryBatchNo	RNA.QC.RIN.RQS	RNA.NDConc	QiacubeBatchNo	SpecimenType	BiopsyType	ReferenceYear	ReferenceSource	SamplingDate	DaysToLab	MinutesToRNALater	CoreBiopsy.InvCa	OpBiopsy.InvCa	Laterality	ER	ER.pct	PR	HER2	Ki67	LN.spec	LN	NHG	Age (5-year range, e.g., 35(31-35), 40(36-40), 45(41-45) etc.)	Size.mm	pT	T.size	InvCa.type	TreatGroup	ClinGroup
S000001.l.r.m.c.lib.g.k2.a.t	StringTie	TRUE	TRUE	FALSE	S000001.l.r.m.c.lib.g	S000001.l.r.m.c.lib	S000001.l.r	S000001	C009086	Q009061	0.479471	27476002	29810649	33805749	35275900	50T1S6B1S57T1S	SN587	Pool0067	dUTP	AD001	4	7	51.43	1		OP	2010	IncaDiagnosisDate	18	4	40		Invasive cancer	LEFT	Positive		Positive	Negative		N0	0	2	85	13	T1c	0	Other	Endo	ERpHER2nLNn
S000002.l.r.m.c.lib.g2.k2.a.t	StringTie	TRUE	FALSE	FALSE	S000002.l.r.m.c.lib.g2	S000002.l.r.m.c.lib	S000002.l.r	S000002	C009085	Q009043	0.271196	10475247	11417155	13468829	13670894	54T1S6B1S53T1S	SN587	Pool0298	dUTP	AD002	4	9.7	244	1		OP	2010	IncaDiagnosisDate	23	4	110		Invasive cancer	LEFT	Negative		Negative	Negative		N0	0	3	70	16	T1c	0	Ductal	Chemo	TNBC
S000002.l.r.m.c.lib.g.k2.a.t	StringTie	FALSE	FALSE	FALSE	S000002.l.r.m.c.lib.g	S000002.l.r.m.c.lib	S000002.l.r	S000002	C009085	Q009043	0.439567	22611523	24539673	28935368	29339306	50T1S6B1S57T1S	SN587	Pool0067	dUTP	AD002	4	9.7	244	1		OP	2010	IncaDiagnosisDate	23	4	110		Invasive cancer	LEFT	Negative		Negative	Negative		N0	0	3	70	16	T1c	0	Ductal	Chemo	TNBC
S000003.l.r.m2.c.lib.g.k2.a.t	StringTie	FALSE	FALSE	TRUE	S000003.l.r.m2.c.lib.g	S000003.l.r.m2.c.lib	S000003.l.r	S000003	C009084	Q009039	0.306879	29042186	31391734	36155354	40077091	50T1S6B1S57T1S	SN587	Pool0068	dUTP	AD021	4	9.6	155.7	1		OP	2010	IncaDiagnosisDate	21	4	65			LEFT									65					None
S000003.l.r.m.c.lib.g.k2.a.t	StringTie	FALSE	FALSE	TRUE	S000003.l.r.m.c.lib.g	S000003.l.r.m.c.lib	S000003.l.r	S000003	C009084	Q009039	0.309209	23758592	25798567	30015607	31307460	50T1S6B1S57T1S	SN587	Pool0067	dUTP	AD003	4	9.6	155.7	1		OP	2010	IncaDiagnosisDate	21	4	65			LEFT									65					None
S000004.l.r.m2.c.lib.g.k2.a.t	StringTie	FALSE	FALSE	FALSE	S000004.l.r.m2.c.lib.g	S000004.l.r.m2.c.lib	S000004.l.r	S000004	C009083	Q009007	0.282123	24290622	25983097	27948975	28015610	75T1S6B75T1S	NS500281	Pool0607	TruSeq	AD008	314	9.7	132.1	1		OP	2010	IncaDiagnosisDate	32	4	55		Invasive cancer	LEFT	Positive		Positive	Negative		1to3	1	3	30	20	T1c	0	Ductal	ChemoEndo	ERpHER2nLNp
S000004.l.r.m.c.lib.g.k2.a.t	StringTie	FALSE	FALSE	FALSE	S000004.l.r.m.c.lib.g	S000004.l.r.m.c.lib	S000004.l.r	S000004	C009083	Q009007	0.392235	33716011	36557497	43458870	47271671	50T1S6B1S57T1S	SN587	Pool0067	dUTP	AD004	4	9.7	132.1	1		OP	2010	IncaDiagnosisDate	32	4	55		Invasive cancer	LEFT	Positive		Positive	Negative		1to3	1	3	30	20	T1c	0	Ductal	ChemoEndo	ERpHER2nLNp
S000005.l.r.m.c.lib.g.k2.a.t	StringTie	FALSE	FALSE	FALSE	S000005.l.r.m.c.lib.g	S000005.l.r.m.c.lib	S000005.l.r	S000005	C009082	Q009044	0.234651	6800351	7665466	8974141	18054304	50T1S6B1S57T1S	SN587	Pool0067	dUTP	AD005	4	9.1	76.99	1		OP	2010	IncaDiagnosisDate	21	4	48		Invasive cancer	LEFT	Positive		Positive	Negative		N0	0	1	70	18	T1c	0	Other	Endo	ERpHER2nLNn
S000006.l.r.lib.g.k2.a.t	StringTie	FALSE	FALSE	FALSE	S000006.l.r.lib.g	S000006.l.r.lib	S000006.l.r	S000006	C009081	Q009032	0.417877	21738771	26460984	27620453	27740760	75T1S6B75T1S	NS500281	Pool0401	NeoPrep	AD006	127	9.4	158.3	1		OP	2010	IncaDiagnosisDate	10	1	240		Invasive cancer	LEFT	Positive		Negative	Negative		N0	0	3	60	18	T1c	0	Ductal	ChemoEndo	ERpHER2nLNn
S000006.l.r.m2.c.lib.g.k2.a.t	StringTie	FALSE	FALSE	FALSE	S000006.l.r.m2.c.lib.g	S000006.l.r.m2.c.lib	S000006.l.r	S000006	C009081	Q009032	0.268971	27633793	31327155	33668434	33705337	75T1S6B75T1S	NS500281	Pool0333	TruSeq	AD010	73	9.4	158.3	1		OP	2010	IncaDiagnosisDate	10	1	240		Invasive cancer	LEFT	Positive		Negative	Negative		N0	0	3	60	18	T1c	0	Ductal	ChemoEndo	ERpHER2nLNn
S000006.l.r.m.c.lib.g.k2.a.t	StringTie	TRUE	TRUE	FALSE	S000006.l.r.m.c.lib.g	S000006.l.r.m.c.lib	S000006.l.r	S000006	C009081	Q009032	0.348712	16853064	18679176	22300675	25026321	50T1S6B1S57T1S	SN587	Pool0067	dUTP	AD006	4	9.4	158.3	1		OP	2010	IncaDiagnosisDate	10	1	240		Invasive cancer	LEFT	Positive		Negative	Negative		N0	0	3	60	18	T1c	0	Ductal	ChemoEndo	ERpHER2nLNn
S000007.l.r.m.c.lib.g.k2.a.t	StringTie	FALSE	FALSE	TRUE	S000007.l.r.m.c.lib.g	S000007.l.r.m.c.lib	S000007.l.r	S000007	C009080	Q009050	0.504334	24263050	26339802	30194448	33906665	50T1S6B1S57T1S	SN587	Pool0067	dUTP	AD007	4	9.2	198.2	1		OP	2010	IncaDiagnosisDate	37	1	75		Invasive cancer	RIGHT	Positive		Positive	Negative		N0	0	1	70	13	T1c	0	Other	Endo	ERpHER2nLNn
S000008.l.r.m.c.lib.g.k2.a.t	StringTie	TRUE	TRUE	FALSE	S000008.l.r.m.c.lib.g	S000008.l.r.m.c.lib	S000008.l.r	S000008	C009079	Q009012	0.428019	15164220	16955086	19200299	30180253	50T1S6B1S57T1S	SN587	Pool0067	dUTP	AD009	4	9.3	110.3	1		OP	2010	IncaDiagnosisDate	13	1	76		Invasive cancer	RIGHT	Positive		Positive	Negative		N0	0	2	40	9	T1b	0	Ductal	Endo	ERpHER2nLNn
S000009.l.r.m.c.lib.g.k2.a.t	StringTie	FALSE	FALSE	TRUE	S000009.l.r.m.c.lib.g	S000009.l.r.m.c.lib	S000009.l.r	S000009	C009078	Q009017	0.379487	37288813	40431557	47083068	47894442	50T1S6B1S57T1S	SN587	Pool0067	dUTP	AD010	4	9	77.34	1		OP	2010	IncaDiagnosisDate	38	5	95		Invasive cancer	LEFT	Positive		Positive	Negative		N0	0	2	50	15	T1c	0	Ductal	Endo	ERpHER2nLNn
S000010.l.r.lib.g.k2.a.t	StringTie	FALSE	FALSE	FALSE	S000010.l.r.lib.g	S000010.l.r.lib	S000010.l.r	S000010	C009077	Q009010	0.313192	25849387	31297640	32464111	32525302	75T1S6B75T1S	NS500281	Pool0401	NeoPrep	AD013	127	8.8	248.3	1		OP	2010	IncaDiagnosisDate	48	5	85		Invasive cancer	RIGHT	Positive		Positive	Positive		N0	0	3	40	30	T2	1	Ductal	ImmuChemoEndo	HER2pERp
S000010.l.r.m2.c.lib.g.k2.a.t	StringTie	FALSE	FALSE	FALSE	S000010.l.r.m2.c.lib.g	S000010.l.r.m2.c.lib	S000010.l.r	S000010	C009077	Q009010	0.219729	27111777	30411697	32596974	32711248	75T1S6B75T1S	NS500281	Pool0327	TruSeq	AD009	71	8.8	248.3	1		OP	2010	IncaDiagnosisDate	48	5	85		Invasive cancer	RIGHT	Positive		Positive	Positive		N0	0	3	40	30	T2	1	Ductal	ImmuChemoEndo	HER2pERp
S000010.l.r.m.c.lib.g.k2.a.t	StringTie	FALSE	FALSE	FALSE	S000010.l.r.m.c.lib.g	S000010.l.r.m.c.lib	S000010.l.r	S000010	C009077	Q009010	0.300173	26216724	28542419	33124530	34118566	50T1S6B1S57T1S	SN587	Pool0067	dUTP	AD011	4	8.8	248.3	1		OP	2010	IncaDiagnosisDate	48	5	85		Invasive cancer	RIGHT	Positive		Positive	Positive		N0	0	3	40	30	T2	1	Ductal	ImmuChemoEndo	HER2pERp
S000011.l.r.m.c.lib.g.k2.a.t	StringTie	TRUE	TRUE	FALSE	S000011.l.r.m.c.lib.g	S000011.l.r.m.c.lib	S000011.l.r	S000011	C009076	Q009057	0.249263	21836563	23776673	27160335	36773285	50T1S6B1S57T1S	SN587	Pool0067	dUTP	AD012	4	9.3	116.2	1		OP	2010	IncaDiagnosisDate	31	4	27		Invasive cancer	LEFT	Positive		Positive	Negative		1to3	1	2	80	18	T1c	0	Lobular	Endo	ERpHER2nLNp
S000012.l.r.m.c.lib.g.k2.a.t	StringTie	TRUE	TRUE	FALSE	S000012.l.r.m.c.lib.g	S000012.l.r.m.c.lib	S000012.l.r	S000012	C009075	Q009027	0.244287	23031230	24845753	28986179	30478539	50T1S6B1S57T1S	SN587	Pool0067	dUTP	AD013	4	9.4	224.7	1		OP	2010	IncaDiagnosisDate	35	4	45		Invasive cancer	RIGHT	Negative		Negative	Negative		1to3	1	3	60	25	T2	1	Ductal	Chemo	TNBC
S000013.l2.r.n.m.c.lib.g.k.a.t	StringTie	FALSE	FALSE	FALSE	S000013.l2.r.n.m.c.lib.g	S000013.l2.r.n.m.c.lib	S000013.l2.r	S000013	C009074	Q009058	0.236026	21865824	23533193	25824045	25831092	75T1S6B75T1S	NS500281	Pool0617	TruSeq	AD009	323	-8.5	314	841		OP	2010	IncaDiagnosisDate	31	4	43		Invasive cancer	LEFT	Positive		Positive	Negative		1to3	1	2	80	27	T4	1	Ductal	Endo	ERpHER2nLNp
S000013.l.r.m.c.lib.g.k2.a.t	StringTie	TRUE	FALSE	FALSE	S000013.l.r.m.c.lib.g	S000013.l.r.m.c.lib	S000013.l.r	S000013	C009074	Q009058	0.194701	14271143	15401278	17823605	25031909	50T1S6B1S57T1S	SN587	Pool0067	dUTP	AD014	4	8.9	257.9	2		OP	2010	IncaDiagnosisDate	31	4	43		Invasive cancer	LEFT	Positive		Positive	Negative		1to3	1	2	80	27	T4	1	Ductal	Endo	ERpHER2nLNp
S000014.l.r.m.c.lib.g.k2.a.t	StringTie	TRUE	TRUE	FALSE	S000014.l.r.m.c.lib.g	S000014.l.r.m.c.lib	S000014.l.r	S000014	C009073	Q009031	0.454173	26688852	29034646	33149849	36115234	50T1S6B1S57T1S	SN587	Pool0067	dUTP	AD015	4	7.6	34.84	2		OP	2010	IncaDiagnosisDate	15	1	40		Invasive cancer	LEFT	Positive		Positive	Negative		1to3	1	3	60	14	T1c	0	Ductal	Endo	ERpHER2nLNp
S000015.l.r.lib2.g.k2.a.t	StringTie	FALSE	FALSE	FALSE	S000015.l.r.lib2.g	S000015.l.r.lib2	S000015.l.r	S000015	C009072	Q009023	0.254022	22496053	26863857	27949989	27996636	75T1S6B75T1S	NS500281	Pool0401	NeoPrep	AD018	127	9.4	290.3	2		OP	2010	IncaDiagnosisDate	5	8	18		Invasive cancer	LEFT	Positive		Positive	Negative		N0	0	2	55	18	T1c	0	Lobular	Endo	ERpHER2nLNn
S000015.l.r.lib.g.k2.a.t	StringTie	FALSE	FALSE	FALSE	S000015.l.r.lib.g	S000015.l.r.lib	S000015.l.r	S000015	C009072	Q009023	0.27251	28439083	33958783	35431398	35510553	75T1S6B75T1S	NS500281	Pool0401	NeoPrep	AD012	127	9.4	290.3	2		OP	2010	IncaDiagnosisDate	5	8	18		Invasive cancer	LEFT	Positive		Positive	Negative		N0	0	2	55	18	T1c	0	Lobular	Endo	ERpHER2nLNn
S000015.l.r.m2.c.lib.g.k2.a.t	StringTie	FALSE	FALSE	FALSE	S000015.l.r.m2.c.lib.g	S000015.l.r.m2.c.lib	S000015.l.r	S000015	C009072	Q009023	0.189588	24718372	28454979	30412154	30443188	75T1S6B75T1S	NS500281	Pool0328	TruSeq	AD003	71	9.4	290.3	2		OP	2010	IncaDiagnosisDate	5	8	18		Invasive cancer	LEFT	Positive		Positive	Negative		N0	0	2	55	18	T1c	0	Lobular	Endo	ERpHER2nLNn
S000015.l.r.m3.c.lib.g.k2.a.t	StringTie	FALSE	FALSE	FALSE	S000015.l.r.m3.c.lib.g	S000015.l.r.m3.c.lib	S000015.l.r	S000015	C009072	Q009023	0.188758	34210304	38017955	41192758	41252786	75T1S6B75T1S	NS500281	Pool0329	TruSeq	AD027	71	9.4	290.3	2		OP	2010	IncaDiagnosisDate	5	8	18		Invasive cancer	LEFT	Positive		Positive	Negative		N0	0	2	55	18	T1c	0	Lobular	Endo	ERpHER2nLNn
S000015.l.r.m.c.lib.g.k2.a.t	StringTie	TRUE	TRUE	FALSE	S000015.l.r.m.c.lib.g	S000015.l.r.m.c.lib	S000015.l.r	S000015	C009072	Q009023	0.255747	32402055	34656978	38475928	40730653	50T1S6B1S57T1S	SN587	Pool0067	dUTP	AD018	4	9.4	290.3	2		OP	2010	IncaDiagnosisDate	5	8	18		Invasive cancer	LEFT	Positive		Positive	Negative		N0	0	2	55	18	T1c	0	Lobular	Endo	ERpHER2nLNn
S000016.l.r.m.c.lib.g.k2.a.t	StringTie	FALSE	FALSE	FALSE	S000016.l.r.m.c.lib.g	S000016.l.r.m.c.lib	S000016.l.r	S000016	C009071	Q009038	0.368315	32965316	35404938	40002002	42891519	50T1S6B1S57T1S	SN587	Pool0067	dUTP	AD019	4	8.6	69.49	2		OP	2010	IncaDiagnosisDate	19	2	50		Invasive cancer	RIGHT	Positive	90	Positive	Negative		N0	0	1	65	8	T1b	0	Ductal	Endo	ERpHER2nLNn
S000017.l.r.m.c.lib.g.k2.a.t	StringTie	TRUE	FALSE	TRUE	S000017.l.r.m.c.lib.g	S000017.l.r.m.c.lib	S000017.l.r	S000017	C009069	Q009030	0.20898	23290720	24916192	27104780	31212215	50T1S6B1S57T1S	SN587	Pool0067	dUTP	AD020	4	9.5	675.4	2		OP	2010	IncaDiagnosisDate	21	1	18		Invasive cancer	RIGHT	Positive		Positive	Positive		N0	0	2	60	15	T1c	0	Ductal	Endo	HER2pERp
S000018.l.r.lib.g.k2.a.t	StringTie	FALSE	FALSE	FALSE	S000018.l.r.lib.g	S000018.l.r.lib	S000018.l.r	S000018	C009070	Q009038	0.273118	30257020	36073535	37709665	37784142	75T1S6B75T1S	NS500281	Pool0401	NeoPrep	AD014	127	9.2	118	2		OP	2010	IncaDiagnosisDate	19	2	60		Invasive cancer	LEFT	Positive		Positive	Negative		N0	0	2	65	12	T1c	0	Ductal	Endo	ERpHER2nLNn
S000018.l.r.m2.c.lib.g.k2.a.t	StringTie	FALSE	FALSE	FALSE	S000018.l.r.m2.c.lib.g	S000018.l.r.m2.c.lib	S000018.l.r	S000018	C009070	Q009038	0.200781	28723613	32079459	34640237	34690066	75T1S6B75T1S	NS500281	Pool0329	TruSeq	AD022	71	9.2	118	2		OP	2010	IncaDiagnosisDate	19	2	60		Invasive cancer	LEFT	Positive		Positive	Negative		N0	0	2	65	12	T1c	0	Ductal	Endo	ERpHER2nLNn
S000018.l.r.m.c.lib.g.k2.a.t	StringTie	FALSE	FALSE	FALSE	S000018.l.r.m.c.lib.g	S000018.l.r.m.c.lib	S000018.l.r	S000018	C009070	Q009038	0.205352	23282578	24889933	27580940	32402528	50T1S6B1S57T1S	SN587	Pool0067	dUTP	AD022	4	9.2	118	2		OP	2010	IncaDiagnosisDate	19	2	60		Invasive cancer	LEFT	Positive		Positive	Negative		N0	0	2	65	12	T1c	0	Ductal	Endo	ERpHER2nLNn
S000019.l.r.m.c.lib.g.k2.a.t	StringTie	TRUE	TRUE	FALSE	S000019.l.r.m.c.lib.g	S000019.l.r.m.c.lib	S000019.l.r	S000019	C009068	Q009021	0.273549	27794789	30938049	35000913	39259081	50T1S6B1S57T1S	SN587	Pool0067	dUTP	AD025	4	9.1	377.1	2		OP	2010	IncaDiagnosisDate	15	1			Invasive cancer	RIGHT	Positive		Positive	Positive		N0	0	3	55	32	T2	1	Ductal	ImmuChemoEndo	HER2pERp
S000020.l.r.m.c.lib.g.k2.a.t	StringTie	TRUE	TRUE	FALSE	S000020.l.r.m.c.lib.g	S000020.l.r.m.c.lib	S000020.l.r	S000020	C009067	Q009041	0.364328	29592285	31760868	35736958	36570856	50T1S6B1S57T1S	SN587	Pool0068	dUTP	AD001	4	9.2	96.62	2		OP	2010	IncaDiagnosisDate	25	4	55		Invasive cancer	LEFT	Negative		Negative	Positive		N0	0	3	65	15	T1c	0	Other	ImmuChemo	HER2pERn
S000021.l.r.m.c.lib.g.k2.a.t	StringTie	TRUE	TRUE	FALSE	S000021.l.r.m.c.lib.g	S000021.l.r.m.c.lib	S000021.l.r	S000021	C009066	Q009013	0.258355	21476610	23640328	27107806	27602089	50T1S6B1S57T1S	SN587	Pool0068	dUTP	AD002	4	9.2	110.6	2		OP	2010	IncaDiagnosisDate	29	1			Invasive cancer	LEFT	Positive		Positive	Negative		N0	0	2	45	10	T1b	0	Ductal	None	ERpHER2nLNn
S000022.l.r.m2.c.lib.g.k2.a.t	StringTie	TRUE	FALSE	TRUE	S000022.l.r.m2.c.lib.g	S000022.l.r.m2.c.lib	S000022.l.r	S000022	C009065	Q009049	0.264961	30227386	32550099	36557752	37648804	50T1S6B1S57T1S	SN587	Pool0069	dUTP	AD021	4	9	195.9	2		OP	2010	IncaDiagnosisDate	24	5	55		Invasive cancer	RIGHT	Positive		Negative	Negative		N0	0	2	70	23	T2	1	Lobular	Endo	ERpHER2nLNn
S000022.l.r.m.c.lib.g.k2.a.t	StringTie	FALSE	FALSE	TRUE	S000022.l.r.m.c.lib.g	S000022.l.r.m.c.lib	S000022.l.r	S000022	C009065	Q009049	0.268744	32369911	34991271	39749758	41342498	50T1S6B1S57T1S	SN587	Pool0068	dUTP	AD003	4	9	195.9	2		OP	2010	IncaDiagnosisDate	24	5	55		Invasive cancer	RIGHT	Positive		Negative	Negative		N0	0	2	70	23	T2	1	Lobular	Endo	ERpHER2nLNn
S000023.l.r.m.c.lib.g.k2.a.t	StringTie	TRUE	TRUE	FALSE	S000023.l.r.m.c.lib.g	S000023.l.r.m.c.lib	S000023.l.r	S000023	C009064	Q009045	0.191795	20766118	22309273	25189720	28861923	50T1S6B1S57T1S	SN587	Pool0068	dUTP	AD004	4	9.4	182.9	2		OP	2010	IncaDiagnosisDate	25	4	70		Invasive cancer	RIGHT	Positive		Positive	Negative		1to3	1	1	70	20	T1c	0	Ductal	Endo	ERpHER2nLNp
S000024.l.r.m.c.lib.g.k2.a.t	StringTie	TRUE	TRUE	FALSE	S000024.l.r.m.c.lib.g	S000024.l.r.m.c.lib	S000024.l.r	S000024	C009063	Q009029	0.273094	27173694	29771084	33817123	35823418	50T1S6B1S57T1S	SN587	Pool0068	dUTP	AD005	4	9	237.1	2		OP	2010	IncaDiagnosisDate	23	4	60		Invasive cancer	RIGHT	Positive		Positive	Negative		N0	0	3	60	33	T2	1	Ductal	Endo	ERpHER2nLNn
S000025.l.r.m.c.lib.g.k2.a.t	StringTie	TRUE	TRUE	FALSE	S000025.l.r.m.c.lib.g	S000025.l.r.m.c.lib	S000025.l.r	S000025	C009062	Q009011	0.190829	18933380	20936853	23225475	40870464	50T1S6B1S57T1S	SN587	Pool0068	dUTP	AD006	4	9	176.8	3		OP	2010	IncaDiagnosisDate	19	3	35		Invasive cancer	LEFT	Positive	75	Negative	Negative		1to3	1	2	40	45	T2	1	Other	Endo	ERpHER2nLNp
S000026.l.r.m.c.lib.g.k2.a.t	StringTie	FALSE	FALSE	TRUE	S000026.l.r.m.c.lib.g	S000026.l.r.m.c.lib	S000026.l.r	S000026	C009061	Q009019	0.301729	25381925	27292739	30199200	32821103	50T1S6B1S57T1S	SN587	Pool0068	dUTP	AD007	4	8.8	390.1	3		OP	2010	SamplingDate	0	3	33			LEFT
S000027.l.r.m.c.lib.g.k2.a.t	StringTie	FALSE	FALSE	TRUE	S000027.l.r.m.c.lib.g	S000027.l.r.m.c.lib	S000027.l.r	S000027	C009060	Q009022	0.317297	20830569	22693574	25121816	28533737	50T1S6B1S57T1S	SN587	Pool0068	dUTP	AD009	4	9	464.1	3		OP	2010	SamplingDate	0	2	26			LEFT
S000028.l.r.lib2.g.k2.a.t	StringTie	TRUE	TRUE	FALSE	S000028.l.r.lib2.g	S000028.l.r.lib2	S000028.l.r	S000028	C009059	Q009015	0.314044	27815121	30246450	31600974	31730907	75T1S6B75T1S	NS500281	Pool0435	NeoPrep	AD023	157	9.4	114.8	3		OP	2010	IncaDiagnosisDate	15	2	28		Invasive cancer	LEFT	Positive	100	Positive	Negative		4toX	1	3	45	25	T2	1	Ductal	ChemoEndo	ERpHER2nLNp
S000028.l.r.m.c.lib.g.k2.a.t	StringTie	FALSE	FALSE	FALSE	S000028.l.r.m.c.lib.g	S000028.l.r.m.c.lib	S000028.l.r	S000028	C009059	Q009015	0.482486	33328984	35820870	39938053	41236902	50T1S6B1S57T1S	SN587	Pool0068	dUTP	AD010	4	9.4	114.8	3		OP	2010	IncaDiagnosisDate	15	2	28		Invasive cancer	LEFT	Positive	100	Positive	Negative		4toX	1	3	45	25	T2	1	Ductal	ChemoEndo	ERpHER2nLNp
S000029.l.r.m2.c.lib.g.k2.a.t	StringTie	FALSE	FALSE	FALSE	S000029.l.r.m2.c.lib.g	S000029.l.r.m2.c.lib	S000029.l.r	S000029	C009058	Q009042	0.268475	21920821	23576677	25199248	25238231	75T1S6B75T1S	NS500281	Pool0577	TruSeq	AD002	291	8.6	413.3	3		OP	2010	IncaDiagnosisDate	21	4	30		Invasive cancer	RIGHT	Positive	100	Positive	Negative		N0	0	3	65	26	T2	1	Ductal	Endo	ERpHER2nLNn
S000029.l.r.m.c.lib.g.k2.a.t	StringTie	TRUE	TRUE	FALSE	S000029.l.r.m.c.lib.g	S000029.l.r.m.c.lib	S000029.l.r	S000029	C009058	Q009042	0.489236	19735476	21374503	24069415	25741499	50T1S6B1S57T1S	SN587	Pool0068	dUTP	AD011	4	8.6	413.3	3		OP	2010	IncaDiagnosisDate	21	4	30		Invasive cancer	RIGHT	Positive	100	Positive	Negative		N0	0	3	65	26	T2	1	Ductal	Endo	ERpHER2nLNn
S000030.l.r.m.c.lib.g.k2.a.t	StringTie	FALSE	FALSE	TRUE	S000030.l.r.m.c.lib.g	S000030.l.r.m.c.lib	S000030.l.r	S000030	C009057	Q009008	0.239692	13441543	14584177	16321283	22641232	50T1S6B1S57T1S	SN587	Pool0068	dUTP	AD012	4	9.2	432.8	3		OP	2010	IncaDiagnosisDate	20	2	52		In situ only	LEFT						N0	0	3	35		Tis			None
S000031.l.r.m.c.lib.g.k2.a.t	StringTie	TRUE	TRUE	FALSE	S000031.l.r.m.c.lib.g	S000031.l.r.m.c.lib	S000031.l.r	S000031	C009056	Q009046	0.327428	19394351	21439958	25129541	28902471	50T1S6B1S57T1S	SN587	Pool0068	dUTP	AD013	4	9.2	62.9	3		OP	2010	IncaDiagnosisDate	13	2			Invasive cancer	RIGHT	Positive		Positive	Negative		N0	0	2	70	7	T1b	0	Ductal	Endo	ERpHER2nLNn
S000032.l.r.m.c.lib.g.k2.a.t	StringTie	TRUE	FALSE	TRUE	S000032.l.r.m.c.lib.g	S000032.l.r.m.c.lib	S000032.l.r	S000032	C009055	Q009056	0.233512	19105561	20891305	23566493	26724035	50T1S6B1S57T1S	SN587	Pool0068	dUTP	AD014	4	7.9	26.3	3		OP	2010	IncaDiagnosisDate	13	2	41		Invasive cancer	LEFT	Positive		Positive	Positive		N0	0	1	75	12	T1c	0	Other	None	HER2pERp
S000033.l.r.m.c.lib.g.k2.a.t	StringTie	TRUE	TRUE	FALSE	S000033.l.r.m.c.lib.g	S000033.l.r.m.c.lib	S000033.l.r	S000033	C009054	Q009048	0.259778	19637808	21252325	24278527	32841903	50T1S6B1S57T1S	SN587	Pool0068	dUTP	AD015	4	9.3	87.8	3		OP	2010	IncaDiagnosisDate	24	4	170		Invasive cancer	LEFT	Positive		Negative	Negative		N0	0	2	70	21	T2	1	Lobular	Endo	ERpHER2nLNn
S000034.l.r.m.c.lib.g.k2.a.t	StringTie	TRUE	TRUE	FALSE	S000034.l.r.m.c.lib.g	S000034.l.r.m.c.lib	S000034.l.r	S000034	C009053	Q009040	0.242991	15768144	17050615	18987401	22801430	50T1S6B1S57T1S	SN587	Pool0068	dUTP	AD018	4	9.3	569.3	3		OP	2010	IncaDiagnosisDate	33	4	153		Invasive cancer	RIGHT	Positive		Positive	Negative		N0	0	2	65	14	T1c	0	Ductal	Endo	ERpHER2nLNn
S000035.l.r.m.c.lib.g.k2.a.t	StringTie	FALSE	FALSE	TRUE	S000035.l.r.m.c.lib.g	S000035.l.r.m.c.lib	S000035.l.r	S000035	C009052	Q009060	0.312809	26038574	28896047	30491544	30508954	75T1S6B75T1S	NS500281	Pool0345	TruSeq	AD001	78	6.9	10.8	3		OP	2010	SamplingDate	0	2	36			RIGHT
S000036.l.r.m.c.lib.g.k2.a.t	StringTie	TRUE	TRUE	FALSE	S000036.l.r.m.c.lib.g	S000036.l.r.m.c.lib	S000036.l.r	S000036	C009051	Q009018	0.282971	21751001	23418240	25937637	28406079	50T1S6B1S57T1S	SN587	Pool0068	dUTP	AD019	4	9	170.6	3		OP	2010	IncaDiagnosisDate	14	4	88		Invasive cancer	LEFT	Positive		Positive	Positive		N0	0	2	50	21	T2	1	Ductal	ImmuChemoEndo	HER2pERp
S000037.l.r.m.c.lib.g.k2.a.t	StringTie	TRUE	TRUE	FALSE	S000037.l.r.m.c.lib.g	S000037.l.r.m.c.lib	S000037.l.r	S000037	C009050	Q009059	0.277433	28940956	31602521	35390450	39526976	50T1S6B1S57T1S	SN587	Pool0068	dUTP	AD020	4	8.8	138.1	4		OP	2010	IncaDiagnosisDate	28	4	70		Invasive cancer	LEFT	Positive	75	Positive	Negative		1to3	1	3	80	37	T2	1	Ductal	Endo	ERpHER2nLNp
S000038.l.r.m.c.lib.g.k2.a.t	StringTie	TRUE	TRUE	FALSE	S000038.l.r.m.c.lib.g	S000038.l.r.m.c.lib	S000038.l.r	S000038	C009049	Q009062	0.204997	26557414	29049188	33105736	41362921	50T1S6B1S57T1S	SN587	Pool0068	dUTP	AD022	4	8.9	29.18	4		OP	2010	IncaDiagnosisDate	24	3	36		Invasive cancer	RIGHT	Positive		Positive	Negative		N0	0	2	90	22	T2	1	Ductal	Endo	ERpHER2nLNn
S000039.l.r.m.c.lib.g.k2.a.t	StringTie	TRUE	TRUE	FALSE	S000039.l.r.m.c.lib.g	S000039.l.r.m.c.lib	S000039.l.r	S000039	C009048	Q009009	0.271018	29081167	31453686	34392649	39014457	50T1S6B1S57T1S	SN587	Pool0068	dUTP	AD023	4	9	713.6	4		OP	2010	IncaDiagnosisDate	31	4			Invasive cancer	LEFT	Negative		Negative	Negative		1to3	1	3	40	17	T1c	0	Ductal	Chemo	TNBC
S000040.l.r.m.c.lib.g.k2.a.t	StringTie	FALSE	FALSE	FALSE	S000040.l.r.m.c.lib.g	S000040.l.r.m.c.lib	S000040.l.r	S000040	C009048	Q009009	0.180698	15352447	17132024	18812017	32481795	50T1S6B1S57T1S	SN587	Pool0068	dUTP	AD025	4	9.7	903.4	4	LN	OP	2010	IncaDiagnosisDate	31	4			Invasive cancer	LEFT	Negative		Negative	Negative		1to3	1	3	40	17	T1c	0	Ductal	Chemo	TNBC
S000041.l.r.m.c.lib.g.k2.a.t	StringTie	TRUE	TRUE	FALSE	S000041.l.r.m.c.lib.g	S000041.l.r.m.c.lib	S000041.l.r	S000041	C009047	Q009025	0.198078	25122124	26864857	30604282	33107936	50T1S6B1S57T1S	SN587	Pool0069	dUTP	AD001	4	8.9	270.4	4		OP	2010	IncaDiagnosisDate	3	3			Invasive cancer	RIGHT	Positive		Negative	Negative		N0	0	3	55	25	T2	1	Ductal	Endo	ERpHER2nLNn
S000042.l.r.m.c.lib.g.k2.a.t	StringTie	TRUE	TRUE	FALSE	S000042.l.r.m.c.lib.g	S000042.l.r.m.c.lib	S000042.l.r	S000042	C009046	Q009034	0.251112	37721674	39926515	44325068	45517485	50T1S6B1S57T1S	SN587	Pool0069	dUTP	AD002	4	9.3	186.6	4		OP	2010	IncaDiagnosisDate	20	3	36		Invasive cancer	RIGHT	Positive		Positive	Negative		N0	0	2	60	10	T1b	0	Ductal	None	ERpHER2nLNn
S000043.l.r.lib.g.k2.a.t	StringTie	FALSE	FALSE	FALSE	S000043.l.r.lib.g	S000043.l.r.lib	S000043.l.r	S000043	C009045	Q009047	0.323366	25841613	31197979	32474350	32557885	75T1S6B75T1S	NS500281	Pool0401	NeoPrep	AD005	127	8.4	210	4		OP	2010	IncaDiagnosisDate	8	2	12		Invasive cancer	LEFT	Negative		Negative	Negative		N0	0	2	70	21	T2	1	Ductal	Chemo	TNBC
S000043.l.r.m2.c.lib.g.k2.a.t	StringTie	TRUE	TRUE	FALSE	S000043.l.r.m2.c.lib.g	S000043.l.r.m2.c.lib	S000043.l.r	S000043	C009045	Q009047	0.419156	34977486	38320115	43694328	44707195	50T1S6B1S57T1S	SN587	Pool0070	dUTP	AD021	4	8.4	210	4		OP	2010	IncaDiagnosisDate	8	2	12		Invasive cancer	LEFT	Negative		Negative	Negative		N0	0	2	70	21	T2	1	Ductal	Chemo	TNBC
S000043.l.r.m3.c.lib.g.k2.a.t	StringTie	FALSE	FALSE	FALSE	S000043.l.r.m3.c.lib.g	S000043.l.r.m3.c.lib	S000043.l.r	S000043	C009045	Q009047	0.344626	27800548	31401288	34727167	34744339	75T1S6B75T1S	NS500281	Pool0394	TruSeq	AD012	119	8.4	210	4		OP	2010	IncaDiagnosisDate	8	2	12		Invasive cancer	LEFT	Negative		Negative	Negative		N0	0	2	70	21	T2	1	Ductal	Chemo	TNBC
S000043.l.r.m.c.lib.g.k2.a.t	StringTie	FALSE	FALSE	FALSE	S000043.l.r.m.c.lib.g	S000043.l.r.m.c.lib	S000043.l.r	S000043	C009045	Q009047	0.278069	30169569	32698175	37123608	38660500	50T1S6B1S57T1S	SN587	Pool0069	dUTP	AD003	4	8.4	210	4		OP	2010	IncaDiagnosisDate	8	2	12		Invasive cancer	LEFT	Negative		Negative	Negative		N0	0	2	70	21	T2	1	Ductal	Chemo	TNBC
S000044.l.r.m.c.lib.g.k2.a.t	StringTie	TRUE	TRUE	FALSE	S000044.l.r.m.c.lib.g	S000044.l.r.m.c.lib	S000044.l.r	S000044	C009044	Q009035	0.192987	19557088	20969273	23819048	28847717	50T1S6B1S57T1S	SN587	Pool0069	dUTP	AD004	4	9	88.26	4		OP	2010	IncaDiagnosisDate	19	3	33		Invasive cancer	RIGHT	Positive	100	Positive	Negative		1to3	1	2	65	50	T2	1	Lobular	ChemoEndo	ERpHER2nLNp
S000045.l.r.lib.g.k2.a.t	StringTie	FALSE	FALSE	FALSE	S000045.l.r.lib.g	S000045.l.r.lib	S000045.l.r	S000045	C009043	Q009033	0.288455	26098668	31566576	32942003	33003505	75T1S6B75T1S	NS500281	Pool0401	NeoPrep	AD015	127	8.9	483	4		OP	2010	IncaDiagnosisDate	26	1	20		Invasive cancer	RIGHT	Positive	100	Positive	Negative		4toX	1	3	60	11	T1c	0	Ductal	ChemoEndo	ERpHER2nLNp
S000045.l.r.m2.c.lib.g.k2.a.t	StringTie	TRUE	TRUE	FALSE	S000045.l.r.m2.c.lib.g	S000045.l.r.m2.c.lib	S000045.l.r	S000045	C009043	Q009033	0.244945	26699998	28803673	31611623	31641932	75T1S6B75T1S	NS500281	Pool0354	TruSeq	AD006	86	8.9	483	4		OP	2010	IncaDiagnosisDate	26	1	20		Invasive cancer	RIGHT	Positive	100	Positive	Negative		4toX	1	3	60	11	T1c	0	Ductal	ChemoEndo	ERpHER2nLNp
S000045.l.r.m.c.lib.g.k2.a.t	StringTie	FALSE	FALSE	FALSE	S000045.l.r.m.c.lib.g	S000045.l.r.m.c.lib	S000045.l.r	S000045	C009043	Q009033	0.310935	34347606	36706996	41213938	43427513	50T1S6B1S57T1S	SN587	Pool0069	dUTP	AD005	4	8.9	483	4		OP	2010	IncaDiagnosisDate	26	1	20		Invasive cancer	RIGHT	Positive	100	Positive	Negative		4toX	1	3	60	11	T1c	0	Ductal	ChemoEndo	ERpHER2nLNp
S000046.l.r.m.c.lib.g.k2.a.t	StringTie	TRUE	TRUE	FALSE	S000046.l.r.m.c.lib.g	S000046.l.r.m.c.lib	S000046.l.r	S000046	C009042	Q009014	0.175709	16456734	17785760	20241911	28509011	50T1S6B1S57T1S	SN587	Pool0069	dUTP	AD006	4	8	324.4	4		OP	2010	IncaDiagnosisDate	20	1	40		Invasive cancer	LEFT	Positive	75	Positive	Negative		4toX	1	3	45	13	T1c	0	Ductal	ChemoEndo	ERpHER2nLNp
S000047.l.r.m.c.lib.g.k2.a.t	StringTie	TRUE	TRUE	FALSE	S000047.l.r.m.c.lib.g	S000047.l.r.m.c.lib	S000047.l.r	S000047	C009041	Q009026	0.224638	17993908	19345385	22216085	29864248	50T1S6B1S57T1S	SN587	Pool0069	dUTP	AD007	4	7.6	24.62	7		OP	2010	IncaDiagnosisDate	9	1	47		Invasive cancer	RIGHT	Positive		Positive	Negative		N0	0	2	55	42	T2	1	Lobular	Endo	ERpHER2nLNn
S000048.l.r.m.c.lib.g.k2.a.t	StringTie	TRUE	TRUE	FALSE	S000048.l.r.m.c.lib.g	S000048.l.r.m.c.lib	S000048.l.r	S000048	C009040	Q009024	0.243861	19755608	22198940	24717595	33361861	50T1S6B1S57T1S	SN587	Pool0069	dUTP	AD009	4	9.3	234	7		OP	2010	IncaDiagnosisDate	53	3	24		Invasive cancer	RIGHT	Positive		Negative	Negative		N0	0	2	55	20	T1c	0	Other	Endo	ERpHER2nLNn
S000049.l.r.m.c.lib.g.k2.a.t	StringTie	TRUE	TRUE	FALSE	S000049.l.r.m.c.lib.g	S000049.l.r.m.c.lib	S000049.l.r	S000049	C009039	Q009036	0.425662	28795678	30889253	34121971	34803320	50T1S6B1S57T1S	SN587	Pool0069	dUTP	AD010	4	9.1	287.1	5		OP	2010	IncaDiagnosisDate	20	1	57		Invasive cancer	LEFT	Negative		Negative	Negative		N0	0	3	65	10	T1b	0	Ductal	Chemo	TNBC
S000050.l.r.m.c.lib.g.k2.a.t	StringTie	TRUE	TRUE	FALSE	S000050.l.r.m.c.lib.g	S000050.l.r.m.c.lib	S000050.l.r	S000050	C009038	Q009020	0.428882	35594174	38534098	41540003	42320928	50T1S6B1S57T1S	SN587	Pool0069	dUTP	AD011	4	9.3	605	5		OP	2010	IncaDiagnosisDate	24	3	110		Invasive cancer	RIGHT	Positive		Positive	Negative		N0	0	2	50	25	T2	1	Ductal	Endo	ERpHER2nLNn
S000051.l.r.m.c.lib.g.k2.a.t	StringTie	FALSE	FALSE	TRUE	S000051.l.r.m.c.lib.g	S000051.l.r.m.c.lib	S000051.l.r	S000051	C009037	Q009053	0.341142	27214433	30137057	33292470	40717532	50T1S6B1S57T1S	SN587	Pool0069	dUTP	AD012	4	7.7	25.5	5		OP	2010	IncaDiagnosisDate	35	3	95		Invasive cancer	RIGHT	Positive		Positive	Negative		N0	0	1	75	30	T2	1	Other	Endo	ERpHER2nLNn
S000052.l.r.m.c.lib.g.k2.a.t	StringTie	FALSE	FALSE	TRUE	S000052.l.r.m.c.lib.g	S000052.l.r.m.c.lib	S000052.l.r	S000052	C009036	Q009053	0.326856	24674684	26529923	29986248	31271407	50T1S6B1S57T1S	SN587	Pool0069	dUTP	AD013	4	9	52.05	5		OP	2010	IncaDiagnosisDate	52	3	135		Invasive cancer	LEFT	Positive		Positive	Negative		N0	0	1	75	18	T1c	0	Ductal	Endo	ERpHER2nLNn
S000053.l.r.m.c.lib.g.k2.a.t	StringTie	TRUE	TRUE	FALSE	S000053.l.r.m.c.lib.g	S000053.l.r.m.c.lib	S000053.l.r	S000053	C009035	Q009037	0.307469	24551856	26526436	29373142	30155746	50T1S6B1S57T1S	SN587	Pool0069	dUTP	AD014	4	8.2	220.9	5		OP	2010	IncaDiagnosisDate	16	4	30		Invasive cancer	RIGHT	Positive	100	Negative	Negative		N0	0	3	65	23	T2	1	Ductal	Endo	ERpHER2nLNn
S000054.l.r.m.c.lib.g.k2.a.t	StringTie	TRUE	TRUE	FALSE	S000054.l.r.m.c.lib.g	S000054.l.r.m.c.lib	S000054.l.r	S000054	C009031	Q009055	0.301013	18487626	19926460	22859052	23465278	50T1S6B1S57T1S	SN587	Pool0069	dUTP	AD015	4	8.4	156.8	5		OP	2010	IncaDiagnosisDate	16	5	133		Invasive cancer	RIGHT	Negative		Negative	Negative		N0	0	3	75	12	T1c	0	Ductal	Chemo	TNBC
S000056.l.r.m.c.lib.g.k2.a.t	StringTie	TRUE	TRUE	FALSE	S000056.l.r.m.c.lib.g	S000056.l.r.m.c.lib	S000056.l.r	S000056	C009029	Q009016	0.39649	22478672	24516534	28561844	31744125	50T1S6B1S57T1S	SN587	Pool0069	dUTP	AD018	4	8.9	80.16	5		CoreBiopsy	2010	IncaDiagnosisDate	0	2	15	Invasive cancer		RIGHT	Negative	0	Negative	Positive		1to3	1		50	20	T1c	0	Ductal	ImmuChemo	HER2pERn
S000057.l.r.m.c.lib.g.k2.a.t	StringTie	TRUE	TRUE	FALSE	S000057.l.r.m.c.lib.g	S000057.l.r.m.c.lib	S000057.l.r	S000057	C009028	Q008993	0.305469	31123695	33341155	36908308	38171659	50T1S6B1S57T1S	SN587	Pool0069	dUTP	AD019	4	9.7	384.3	5		OP	2010	IncaDiagnosisDate	14	3	22		Invasive cancer	RIGHT	Positive		Positive	Negative		1to3	1	2	60	17	T1c	0	Ductal	ChemoEndo	ERpHER2nLNp
S000058.l.r.m.c.lib.g.k2.a.t	StringTie	TRUE	TRUE	FALSE	S000058.l.r.m.c.lib.g	S000058.l.r.m.c.lib	S000058.l.r	S000058	C009027	Q008991	0.280454	21337800	23168299	26840122	33733410	50T1S6B1S57T1S	SN587	Pool0069	dUTP	AD020	4	8	39.35	5		OP	2010	IncaDiagnosisDate	15	1	16		Invasive cancer	LEFT	Positive		Positive	Negative		N0	0	2	60	25	T2	1	Lobular	Endo	ERpHER2nLNn
S000059.l.r.m.c.lib.g.k2.a.t	StringTie	TRUE	FALSE	TRUE	S000059.l.r.m.c.lib.g	S000059.l.r.m.c.lib	S000059.l.r	S000059	C009026	Q008999	0.284319	29737622	31997461	35522861	37928076	50T1S6B1S57T1S	SN587	Pool0069	dUTP	AD022	4	8.6	508.1	5		OP	2010	IncaDiagnosisDate	29	2			Invasive cancer	LEFT	Positive	100	Negative	Negative		N0	0	3	75	34	T2	1	Ductal	Endo	ERpHER2nLNn
S000060.l.r.m.c.lib.g.k2.a.t	StringTie	TRUE	TRUE	FALSE	S000060.l.r.m.c.lib.g	S000060.l.r.m.c.lib	S000060.l.r	S000060	C009025	Q008994	0.246675	23185326	25033810	28879885	34031060	50T1S6B1S57T1S	SN587	Pool0069	dUTP	AD025	4	8	45.04	5		OP	2010	IncaDiagnosisDate	27	3	24		Invasive cancer	RIGHT	Positive	30	Positive	Negative		4toX	1	2	65	65	T3	1	Lobular	ChemoEndo	ERpHER2nLNp
S000061.l.r.m.c.lib.g.k2.a.t	StringTie	FALSE	FALSE	FALSE	S000061.l.r.m.c.lib.g	S000061.l.r.m.c.lib	S000061.l.r	S000061	C009024	Q008996	0.584673	23701285	25605467	28536685	31083400	50T1S6B1S57T1S	SN587	Pool0070	dUTP	AD001	4	8.5	39.9	5		OP	2010	IncaDiagnosisDate	16	1	25		In situ only	LEFT						N0	0	3	65		Tis			None
S000062.l.r.m.c.lib.g.k2.a.t	StringTie	TRUE	TRUE	FALSE	S000062.l.r.m.c.lib.g	S000062.l.r.m.c.lib	S000062.l.r	S000062	C009022	Q008987	0.275815	22574698	24398112	26674148	27141734	50T1S6B1S57T1S	SN587	Pool0070	dUTP	AD002	4	9.3	692.7	6		OP	2010	IncaDiagnosisDate	8	1	45		Invasive cancer	LEFT	Negative	0	Negative	Negative		1to3	1	3	55	32	T2	1	Ductal	Chemo	TNBC
S000063.l.r.m2.c.lib.g.k2.a.t	StringTie	TRUE	FALSE	FALSE	S000063.l.r.m2.c.lib.g	S000063.l.r.m2.c.lib	S000063.l.r	S000063	C009021	Q008985	0.354156	14278696	15683164	17685899	22104065	50T1S6B1S57T1S	SN587	Pool0070	dUTP	AD003	4	9	219.3	6		OP	2010	IncaDiagnosisDate	9	1	76		Invasive cancer	LEFT	Positive		Positive	Negative		N0	0	1	55	13	T1c	0	Ductal	Endo	ERpHER2nLNn
S000063.l.r.m.c.lib.g.k2.a.t	StringTie	FALSE	FALSE	FALSE	S000063.l.r.m.c.lib.g	S000063.l.r.m.c.lib	S000063.l.r	S000063	C009021	Q008985	0.331216	32861172	34928283	38684378	40370748	50T1S6B1S57T1S	SN587	Pool0067	dUTP	AD021	4	9	219.3	6		OP	2010	IncaDiagnosisDate	9	1	76		Invasive cancer	LEFT	Positive		Positive	Negative		N0	0	1	55	13	T1c	0	Ductal	Endo	ERpHER2nLNn
S000064.l.r.m.c.lib.g.k2.a.t	StringTie	TRUE	TRUE	FALSE	S000064.l.r.m.c.lib.g	S000064.l.r.m.c.lib	S000064.l.r	S000064	C009020	Q008995	0.234765	24368913	26194331	28902191	34093039	50T1S6B1S57T1S	SN587	Pool0070	dUTP	AD004	4	9.4	379.6	6		OP	2010	IncaDiagnosisDate	22	1	85		Invasive cancer	LEFT	Positive		Positive	Negative		1to3	1	1	65	20	T1c	0	Ductal	Endo	ERpHER2nLNp
S000065.l.r.m.c.lib.g.k2.a.t	StringTie	TRUE	TRUE	FALSE	S000065.l.r.m.c.lib.g	S000065.l.r.m.c.lib	S000065.l.r	S000065	C009019	Q008983	0.385873	25401824	27283066	30875287	33415662	50T1S6B1S57T1S	SN587	Pool0070	dUTP	AD005	4	8.3	89.3	6		OP	2010	IncaDiagnosisDate	23	4	15		Invasive cancer	LEFT	Positive		Positive	Negative		1to3	1	2	55	28	T2	1	Lobular	ChemoEndo	ERpHER2nLNp
S000066.l.r.m.c.lib.g.k2.a.t	StringTie	TRUE	TRUE	FALSE	S000066.l.r.m.c.lib.g	S000066.l.r.m.c.lib	S000066.l.r	S000066	C009018	Q009006	0.258909	35616111	38442709	43569961	48847231	50T1S6B1S57T1S	SN587	Pool0070	dUTP	AD006	4	9.2	220	6		OP	2010	IncaDiagnosisDate	51	3			Invasive cancer	LEFT	Positive		Positive	Negative		N0	0	2	95	10	T1b	0	Ductal	None	ERpHER2nLNn
S000067.l.r.m.c.lib.g.k2.a.t	StringTie	TRUE	TRUE	FALSE	S000067.l.r.m.c.lib.g	S000067.l.r.m.c.lib	S000067.l.r	S000067	C009017	Q009001	0.402835	43114135	45610265	50996866	51925774	50T1S6B1S57T1S	SN587	Pool0070	dUTP	AD007	4	9.1	150.6	6		OP	2010	IncaDiagnosisDate	32	3	30		Invasive cancer	RIGHT	Positive		Negative	Positive		N0	0	2	75	33	T2	1	Ductal	ImmuChemoEndo	HER2pERp
S000069.l.r.lib.g.k2.a.t	StringTie	TRUE	TRUE	FALSE	S000069.l.r.lib.g	S000069.l.r.lib	S000069.l.r	S000069	C009015	Q008980	0.408795	27387873	30225550	31452171	31685040	75T1S6B75T1S	NS500281	Pool0482	NeoPrep	AD019	202	7.7	30.87	6		OP	2010	IncaDiagnosisDate	17	4	113		Invasive cancer	RIGHT	Positive		Positive	Negative		N0	0	2	45	9	T1b	0	Other	None	ERpHER2nLNn
S000069.l.r.m.c.lib.g.k.a.t	StringTie	FALSE	FALSE	FALSE	S000069.l.r.m.c.lib.g	S000069.l.r.m.c.lib	S000069.l.r	S000069	C009015	Q008980	0.222781	6164903	7387385	8334774	23878453	50T1S6B1S57T1S	SN587	Pool0070	dUTP	AD009	4	7.7	30.87	6		OP	2010	IncaDiagnosisDate	17	4	113		Invasive cancer	RIGHT	Positive		Positive	Negative		N0	0	2	45	9	T1b	0	Other	None	ERpHER2nLNn
S000070.l.r.lib.g.k2.a.t	StringTie	FALSE	FALSE	FALSE	S000070.l.r.lib.g	S000070.l.r.lib	S000070.l.r	S000070	C009014	Q008982	0.307166	25999504	31505279	32698257	32813898	75T1S6B75T1S	NS500281	Pool0401	NeoPrep	AD019	127	9.2	203.8	6		OP	2010	IncaDiagnosisDate	21	1			Invasive cancer	LEFT	Positive	100	Negative	Negative		N0	0	3	50	11	T1c	0	Ductal	Endo	ERpHER2nLNn
S000070.l.r.m2.c.lib.g.k2.a.t	StringTie	FALSE	FALSE	FALSE	S000070.l.r.m2.c.lib.g	S000070.l.r.m2.c.lib	S000070.l.r	S000070	C009014	Q008982	0.212541	28058399	31025217	33703403	33763195	75T1S6B75T1S	NS500281	Pool0334	TruSeq	AD022	73	9.2	203.8	6		OP	2010	IncaDiagnosisDate	21	1			Invasive cancer	LEFT	Positive	100	Negative	Negative		N0	0	3	50	11	T1c	0	Ductal	Endo	ERpHER2nLNn
S000070.l.r.m.c.lib.g.k2.a.t	StringTie	TRUE	TRUE	FALSE	S000070.l.r.m.c.lib.g	S000070.l.r.m.c.lib	S000070.l.r	S000070	C009014	Q008982	0.410282	25386342	27837035	31691517	37152625	50T1S6B1S57T1S	SN587	Pool0070	dUTP	AD010	4	9.2	203.8	6		OP	2010	IncaDiagnosisDate	21	1			Invasive cancer	LEFT	Positive	100	Negative	Negative		N0	0	3	50	11	T1c	0	Ductal	Endo	ERpHER2nLNn
S000071.l.r.m2.c.lib.g.k2.a.t	StringTie	FALSE	FALSE	TRUE	S000071.l.r.m2.c.lib.g	S000071.l.r.m2.c.lib	S000071.l.r	S000071	C009013	Q008988	0.49013	34242313	36976393	43393909	43791159	54T1S6B1S53T1S	SN587	Pool0291	dUTP	AD004	60	8.2	136	6		OP	2010	IncaDiagnosisDate	45	2	40		In situ only	LEFT						N0	0	3	55		Tis			None
S000072.l.r.m.c.lib.g.k2.a.t	StringTie	TRUE	TRUE	FALSE	S000072.l.r.m.c.lib.g	S000072.l.r.m.c.lib	S000072.l.r	S000072	C009012	Q009004	0.23328	19527001	20980919	23806188	26261532	50T1S6B1S57T1S	SN587	Pool0070	dUTP	AD012	4	9.3	225	6		OP	2010	IncaDiagnosisDate	29	1	27		Invasive cancer	RIGHT	Positive	90	Positive	Negative		N0	0	2	85	14	T1c	0	Ductal	Endo	ERpHER2nLNn
S000073.l.r.lib.g.k2.a.t	StringTie	TRUE	TRUE	FALSE	S000073.l.r.lib.g	S000073.l.r.lib	S000073.l.r	S000073	C009011	Q008989	0.354744	28791210	31990923	33117529	33229390	75T1S6B75T1S	NS500281	Pool0457	NeoPrep	AD011	178	8.3	63.24	7		OP	2010	IncaDiagnosisDate	7	1	40		Invasive cancer	LEFT	Positive	80	Negative	Negative		N0	0	2	60	11	T1c	0	Ductal	Endo	ERpHER2nLNn
S000073.l.r.m.c.lib.g.k2.a.t	StringTie	FALSE	FALSE	FALSE	S000073.l.r.m.c.lib.g	S000073.l.r.m.c.lib	S000073.l.r	S000073	C009011	Q008989	0.262098	19115350	20694571	25167486	26386026	50T1S6B1S57T1S	SN587	Pool0070	dUTP	AD013	4	8.3	63.24	7		OP	2010	IncaDiagnosisDate	7	1	40		Invasive cancer	LEFT	Positive	80	Negative	Negative		N0	0	2	60	11	T1c	0	Ductal	Endo	ERpHER2nLNn
S000074.l.r.m.c.lib.g.k2.a.t	StringTie	TRUE	TRUE	FALSE	S000074.l.r.m.c.lib.g	S000074.l.r.m.c.lib	S000074.l.r	S000074	C009010	Q008997	0.302513	23366352	25089358	31233890	32498867	50T1S6B1S57T1S	SN587	Pool0070	dUTP	AD014	4	8.7	61.26	7		OP	2010	IncaDiagnosisDate	20	1			Invasive cancer	RIGHT	Positive	100	Positive	Negative		N0	0	3	70	15	T1c	0	Ductal	Endo	ERpHER2nLNn
S000075.l.r.m.c.lib.g.k2.a.t	StringTie	TRUE	TRUE	FALSE	S000075.l.r.m.c.lib.g	S000075.l.r.m.c.lib	S000075.l.r	S000075	C009009	Q009002	0.270952	37149543	40183733	46033769	49706391	50T1S6B1S57T1S	SN587	Pool0070	dUTP	AD015	4	9	220.4	7		OP	2010	IncaDiagnosisDate	16	1	68		Invasive cancer	LEFT	Positive	100	Positive	Negative		N0	0	1	80	22	T2	1	Ductal	Endo	ERpHER2nLNn
S000076.l.r.m.c.lib.g.k2.a.t	StringTie	TRUE	TRUE	FALSE	S000076.l.r.m.c.lib.g	S000076.l.r.m.c.lib	S000076.l.r	S000076	C009008	Q008998	0.410763	19860776	21863812	26561633	32043568	50T1S6B1S57T1S	SN587	Pool0070	dUTP	AD018	4	8.8	221.2	7		OP	2010	IncaDiagnosisDate	20	1	35		Invasive cancer	RIGHT	Negative	0	Negative	Negative		4toX	1	3	75	28	T2	1	Ductal	Chemo	TNBC
S000077.l.r.lib.g.k2.a.t	StringTie	TRUE	TRUE	FALSE	S000077.l.r.lib.g	S000077.l.r.lib	S000077.l.r	S000077	C009007	Q008984	0.358163	28017783	30856914	31918989	32007446	75T1S6B75T1S	NS500281	Pool0457	NeoPrep	AD018	178	7.9	49.45	7		OP	2010	IncaDiagnosisDate	20	1	47		Invasive cancer	LEFT	Positive	100	Positive	Negative		N0	0	2	55	7	T1b	0	Ductal	Endo	ERpHER2nLNn
S000077.l.r.m.c.lib.g.k2.a.t	StringTie	FALSE	FALSE	FALSE	S000077.l.r.m.c.lib.g	S000077.l.r.m.c.lib	S000077.l.r	S000077	C009007	Q008984	0.518259	25840722	27781220	33013361	33974443	50T1S6B1S57T1S	SN587	Pool0070	dUTP	AD019	4	7.9	49.45	7		OP	2010	IncaDiagnosisDate	20	1	47		Invasive cancer	LEFT	Positive	100	Positive	Negative		N0	0	2	55	7	T1b	0	Ductal	Endo	ERpHER2nLNn
S000078.l.r.m.c.lib.g.k2.a.t	StringTie	FALSE	FALSE	TRUE	S000078.l.r.m.c.lib.g	S000078.l.r.m.c.lib	S000078.l.r	S000078	C009006	Q008992	0.367421	28054421	30366479	36565529	40087533	50T1S6B1S57T1S	SN587	Pool0070	dUTP	AD020	4	8.7	213.5	7		OP	2010	IncaDiagnosisDate	74	3	100		Invasive cancer	LEFT	Positive		Negative	Negative		N0	0	2	60	8	T1b	0	Ductal	None	ERpHER2nLNn
S000079.l.r.m.c.lib.g.k2.a.t	StringTie	TRUE	TRUE	FALSE	S000079.l.r.m.c.lib.g	S000079.l.r.m.c.lib	S000079.l.r	S000079	C009005	Q009003	0.296151	24919103	26843974	31191864	31844756	50T1S6B1S57T1S	SN587	Pool0070	dUTP	AD022	4	7.9	23.87	7		OP	2010	IncaDiagnosisDate	27	3	124		Invasive cancer	LEFT	Positive		Positive	Negative		N0	0	2	85	60	T3	1	Lobular	None	ERpHER2nLNn
S000080.l.r.m.c.lib.g.k2.a.t	StringTie	TRUE	TRUE	FALSE	S000080.l.r.m.c.lib.g	S000080.l.r.m.c.lib	S000080.l.r	S000080	C009004	Q008981	0.366541	23909246	25580875	33363580	33880730	54T1S6B1S53T1S	SN587	Pool0283	dUTP	AD009	58	7	17.8	7		CoreBiopsy	2010	IncaDiagnosisDate	18	3	15	Invasive cancer		RIGHT	Positive	75	Positive	Positive		N0	0		45	15	T1c	0	Ductal	ImmuChemoEndo	HER2pERp
S000081.l.r.m.c.lib.g.k2.a.t	StringTie	TRUE	TRUE	FALSE	S000081.l.r.m.c.lib.g	S000081.l.r.m.c.lib	S000081.l.r	S000081	C009003	Q008986	0.324528	28301913	31646240	39434409	41592190	50T1S6B1S57T1S	SN587	Pool0070	dUTP	AD023	4	8.3	60.15	7		OP	2010	IncaDiagnosisDate	20	4	79		Invasive cancer	RIGHT	Positive		Positive	Negative		N0	0	2	55	19	T1c	0	Ductal	Endo	ERpHER2nLNn
S000082.l.r.m.c.lib.g.k2.a.t	StringTie	TRUE	TRUE	FALSE	S000082.l.r.m.c.lib.g	S000082.l.r.m.c.lib	S000082.l.r	S000082	C009002	Q009000	0.364059	31515583	34088611	41253928	46174706	50T1S6B1S57T1S	SN587	Pool0070	dUTP	AD025	4	8.9	69.37	7		OP	2010	IncaDiagnosisDate	18	3	75		Invasive cancer	RIGHT	Positive		Positive	Negative		N0	0	1	75	7	T1b	0	Ductal	Endo	ERpHER2nLNn
S000083.l.r.m.c.lib.g.k2.a.t	StringTie	TRUE	TRUE	FALSE	S000083.l.r.m.c.lib.g	S000083.l.r.m.c.lib	S000083.l.r	S000083	C009001	Q009005	0.348736	21404605	25203032	27226153	28751520	54T1S6B1S53T1S	SN587	Pool0071	dUTP	AD001	5	9.6	467	8		OP	2010	IncaDiagnosisDate	34	4			Invasive cancer	RIGHT	Positive		Positive	Negative		N0	0	2	85	3	T1a	0	Other	None	ERpHER2nLNn
S000084.l.r.m.c.lib.g.k2.a.t	StringTie	TRUE	TRUE	FALSE	S000084.l.r.m.c.lib.g	S000084.l.r.m.c.lib	S000084.l.r	S000084	C009000	Q008909	0.336356	27194010	31994629	35363679	36242384	54T1S6B1S53T1S	SN587	Pool0071	dUTP	AD002	5	9.1	185	8		OP	2010	IncaDiagnosisDate	18	0	46		Invasive cancer	LEFT	Positive		Negative	Positive		1to3	1	3	40	51	T3	1	Ductal	ImmuChemoEndo	HER2pERp
S000085.l.r.m.c.lib.g.k2.a.t	StringTie	TRUE	FALSE	TRUE	S000085.l.r.m.c.lib.g	S000085.l.r.m.c.lib	S000085.l.r	S000085	C008999	Q008978	0.368902	30951447	36295946	41067977	42491155	54T1S6B1S53T1S	SN587	Pool0071	dUTP	AD003	5	9.5	233.1	8		OP	2010	IncaDiagnosisDate	21	2	15		Invasive cancer	RIGHT	Positive	75	Positive	Negative				3	85	21	T2	1	Ductal	Endo
S000086.l.r.m.c.lib.g.k2.a.t	StringTie	TRUE	TRUE	FALSE	S000086.l.r.m.c.lib.g	S000086.l.r.m.c.lib	S000086.l.r	S000086	C008998	Q008927	0.420657	25632361	29771465	34950799	36465790	54T1S6B1S53T1S	SN587	Pool0071	dUTP	AD005	5	9	79.5	8		OP	2010	IncaDiagnosisDate	19	2	83		Invasive cancer	RIGHT	Positive		Positive	Negative		N0	0	1	60	10	T1b	0	Ductal_Lobular	Endo	ERpHER2nLNn
S000087.l.r.m.c.lib.g.k2.a.t	StringTie	FALSE	FALSE	FALSE	S000087.l.r.m.c.lib.g	S000087.l.r.m.c.lib	S000087.l.r	S000087	C008997	Q008931	0.258934	7626780	8930185	9973240	14048626	54T1S6B1S53T1S	SN587	Pool0071	dUTP	AD006	5	9.5	337.5	8		OP	2010	IncaDiagnosisDate	18	2	60		Invasive cancer	LEFT	Positive		Positive	Negative		N0	0	3	60	12	T1c	0	Ductal	Endo	ERpHER2nLNn
S000088.l.r.m.c.lib.g.k2.a.t	StringTie	TRUE	TRUE	FALSE	S000088.l.r.m.c.lib.g	S000088.l.r.m.c.lib	S000088.l.r	S000088	C008996	Q008922	0.287476	18934479	22301297	26714265	30425010	54T1S6B1S53T1S	SN587	Pool0071	dUTP	AD007	5	9.2	114.1	8		OP	2010	IncaDiagnosisDate	18	2	85		Invasive cancer	RIGHT	Positive	75	Positive	Negative		N0	0	2	55	25	T2	1	Ductal	Endo	ERpHER2nLNn
S000089.l.r.m.c.lib.g.k2.a.t	StringTie	TRUE	TRUE	FALSE	S000089.l.r.m.c.lib.g	S000089.l.r.m.c.lib	S000089.l.r	S000089	C008995	Q008923	0.253282	10294194	12614200	13841880	24135149	54T1S6B1S53T1S	SN587	Pool0071	dUTP	AD009	5	9.2	364.2	8		OP	2010	IncaDiagnosisDate	20	1	66		Invasive cancer	LEFT	Positive	75	Positive	Positive		4toX	1	2	55	19	T1c	0	Ductal	ImmuChemoEndo	HER2pERp
S000090.l.r.m.c.lib.g.k2.a.t	StringTie	TRUE	TRUE	FALSE	S000090.l.r.m.c.lib.g	S000090.l.r.m.c.lib	S000090.l.r	S000090	C008994	Q008958	0.536831	27780179	32561721	36975099	38181810	54T1S6B1S53T1S	SN587	Pool0071	dUTP	AD011	5	7.7	32.07	8		OP	2010	IncaDiagnosisDate	15	1	85		Invasive cancer	LEFT	Positive	75	Positive	Negative		N0	0	3	70	14	T1c	0	Ductal	Endo	ERpHER2nLNn
S000091.l.r.m.c.lib.g.k2.a.t	StringTie	FALSE	FALSE	TRUE	S000091.l.r.m.c.lib.g	S000091.l.r.m.c.lib	S000091.l.r	S000091	C008992	Q008926	0.357819	25437606	29596693	33110034	37360081	54T1S6B1S53T1S	SN587	Pool0071	dUTP	AD012	5	8.7	192.2	8		OP	2010	IncaDiagnosisDate	22	1	70		Invasive cancer	LEFT	Positive	75	Positive	Negative		N0	0	2	60	16	T1c	0	Ductal	Endo	ERpHER2nLNn
S000092.l.r.m.c.lib.g.k2.a.t	StringTie	FALSE	FALSE	TRUE	S000092.l.r.m.c.lib.g	S000092.l.r.m.c.lib	S000092.l.r	S000092	C008991	Q008926	0.343592	15552274	18288384	20760143	23720790	54T1S6B1S53T1S	SN587	Pool0071	dUTP	AD013	5	8	21.77	8		OP	2010	IncaDiagnosisDate	22	1	80		Invasive cancer	RIGHT	Positive	75	Positive	Negative		N0	0	2	60	15	T1c	0	Ductal	Endo	ERpHER2nLNn
S000093.l.r.m2.c.lib.g.k2.a.t	StringTie	TRUE	FALSE	FALSE	S000093.l.r.m2.c.lib.g	S000093.l.r.m2.c.lib	S000093.l.r	S000093	C008990	Q008941	0.224051	27077601	31054977	34591907	38324648	54T1S6B1S53T1S	SN587	Pool0072	dUTP	AD014	5	9.5	217.1	8		OP	2010	IncaDiagnosisDate	28	2	33		Invasive cancer	RIGHT	Positive		Positive	Negative		N0	0	1	65	8	T1b	0	Ductal	None	ERpHER2nLNn
S000093.l.r.m.c.lib.g.k2.a.t	StringTie	FALSE	FALSE	FALSE	S000093.l.r.m.c.lib.g	S000093.l.r.m.c.lib	S000093.l.r	S000093	C008990	Q008941	0.331173	40764835	47326043	52764198	54941596	54T1S6B1S53T1S	SN587	Pool0071	dUTP	AD014	5	9.5	217.1	8		OP	2010	IncaDiagnosisDate	28	2	33		Invasive cancer	RIGHT	Positive		Positive	Negative		N0	0	1	65	8	T1b	0	Ductal	None	ERpHER2nLNn
S000094.l.r.m.c.lib.g.k2.a.t	StringTie	FALSE	FALSE	TRUE	S000094.l.r.m.c.lib.g	S000094.l.r.m.c.lib	S000094.l.r	S000094	C008989	Q008934	0.319005	21592976	25484281	28702233	31342876	54T1S6B1S53T1S	SN587	Pool0071	dUTP	AD015	5	9.2	149	8		OP	2010	IncaDiagnosisDate	15	1	22		Invasive cancer	RIGHT	Positive	100	Positive	Negative		N0	0	3	65	11	T1c	0	Lobular	Endo	ERpHER2nLNn
S000095.l.r.m.c.lib.g.k2.a.t	StringTie	FALSE	FALSE	TRUE	S000095.l.r.m.c.lib.g	S000095.l.r.m.c.lib	S000095.l.r	S000095	C008988	Q008934	0.269531	17634492	20690904	23613886	27089765	54T1S6B1S53T1S	SN587	Pool0071	dUTP	AD018	5	8.5	61.57	9		OP	2010	IncaDiagnosisDate	15	1	20		Invasive cancer	LEFT	Positive	95	Positive	Negative		N0	0	1	65	9	T1b	0	Ductal	Endo	ERpHER2nLNn
S000096.l.r.lib.g.k2.a.t	StringTie	FALSE	FALSE	FALSE	S000096.l.r.lib.g	S000096.l.r.lib	S000096.l.r	S000096	C008987	Q008930	0.308093	22763502	24780008	25879902	25962741	75T1S6B75T1S	NS500281	Pool0458	NeoPrep	AD023	179	9.2	272.8	9		OP	2010	IncaDiagnosisDate	25	3	30		Invasive cancer	LEFT	Positive	100	Positive	Negative		1to3	1	2	60	13	T1c	0	Ductal	Endo	ERpHER2nLNp
S000096.l.r.m.c.lib.g.k2.a.t	StringTie	TRUE	TRUE	FALSE	S000096.l.r.m.c.lib.g	S000096.l.r.m.c.lib	S000096.l.r	S000096	C008987	Q008930	0.258704	24418647	28571492	31143565	31963408	54T1S6B1S53T1S	SN587	Pool0071	dUTP	AD019	5	9.2	272.8	9		OP	2010	IncaDiagnosisDate	25	3	30		Invasive cancer	LEFT	Positive	100	Positive	Negative		1to3	1	2	60	13	T1c	0	Ductal	Endo	ERpHER2nLNp
S000097.l.r.m.c.lib.g.k2.a.t	StringTie	TRUE	TRUE	FALSE	S000097.l.r.m.c.lib.g	S000097.l.r.m.c.lib	S000097.l.r	S000097	C008986	Q008945	0.257513	20697147	24431691	28425298	32214467	54T1S6B1S53T1S	SN587	Pool0071	dUTP	AD020	5	8.6	115.2	9		OP	2010	IncaDiagnosisDate	32	3	99		Invasive cancer	LEFT	Positive		Positive	Negative		N0	0	1	65	15	T1c	0	Ductal	Endo	ERpHER2nLNn
S000098.l.r.m.c.lib.g.k2.a.t	StringTie	TRUE	TRUE	FALSE	S000098.l.r.m.c.lib.g	S000098.l.r.m.c.lib	S000098.l.r	S000098	C008985	Q008961	0.333194	27113885	32007237	37031088	38425217	54T1S6B1S53T1S	SN587	Pool0071	dUTP	AD021	5	8.6	106.5	9		OP	2010	IncaDiagnosisDate	40	3	91		Invasive cancer	LEFT	Positive		Negative	Negative		4toX	1	2	70	15	T1c	0	Ductal	ChemoEndo	ERpHER2nLNp
S000099.l.r.m.c.lib.g.k2.a.t	StringTie	TRUE	TRUE	FALSE	S000099.l.r.m.c.lib.g	S000099.l.r.m.c.lib	S000099.l.r	S000099	C008984	Q008968	0.340017	33097436	39632934	45630677	47445302	54T1S6B1S53T1S	SN587	Pool0071	dUTP	AD022	5	9.5	500.6	9		OP	2010	IncaDiagnosisDate	28	1	42		Invasive cancer	LEFT	Positive		Negative	Negative		N0	0	2	80	20	T1c	0	Ductal	Endo	ERpHER2nLNn
S000100.l.r.m.c.lib.g.k2.a.t	StringTie	TRUE	TRUE	FALSE	S000100.l.r.m.c.lib.g	S000100.l.r.m.c.lib	S000100.l.r	S000100	C008983	Q008975	0.324496	36981982	42837392	47951784	50191872	54T1S6B1S53T1S	SN587	Pool0071	dUTP	AD023	5	9.2	561.8	9		OP	2010	IncaDiagnosisDate	34	4			Invasive cancer	LEFT	Positive	100	Negative	Negative		1to3	1	3	85	37	T2	1	Ductal	Endo	ERpHER2nLNp
S000101.l.r.m.c.lib.g.k2.a.t	StringTie	FALSE	FALSE	FALSE	S000101.l.r.m.c.lib.g	S000101.l.r.m.c.lib	S000101.l.r	S000101	C008982	Q008962	0.483851	24612332	26601804	33749284	35451124	54T1S6B1S53T1S	SN587	Pool0182	dUTP	AD011	31	5.5	230.9	9		OP	2010	IncaDiagnosisDate	22	12	51		Invasive cancer	LEFT	Positive		Positive	Negative		N0	0	2	75					Endo	ERpHER2nLNn
S000102.l.r.m.c.lib.g.k2.a.t	StringTie	TRUE	TRUE	FALSE	S000102.l.r.m.c.lib.g	S000102.l.r.m.c.lib	S000102.l.r	S000102	C008981	Q008912	0.285893	24784157	29233845	32641336	41242816	54T1S6B1S53T1S	SN587	Pool0071	dUTP	AD025	5	9.5	536.5	9		OP	2010	IncaDiagnosisDate	28	5	20		Invasive cancer	RIGHT	Positive		Positive	Positive		N0	0	3	45	8	T1b	0	Ductal	ImmuChemoEndo	HER2pERp
S000103.l.r.m.c.lib.g.k2.a.t	StringTie	FALSE	FALSE	TRUE	S000103.l.r.m.c.lib.g	S000103.l.r.m.c.lib	S000103.l.r	S000103	C008980	Q008918	0.313593	23747754	27668578	31120467	33042193	54T1S6B1S53T1S	SN587	Pool0072	dUTP	AD001	5	9.2	114.4	9		OP	2010	IncaDiagnosisDate	319	6	15		Invasive cancer	LEFT	Positive		Negative	Negative		N0	0	2	50	17	T1c	0	Ductal	ChemoEndo	ERpHER2nLNn
S000104.l.r.m.c.lib.g.k2.a.t	StringTie	TRUE	TRUE	FALSE	S000104.l.r.m.c.lib.g	S000104.l.r.m.c.lib	S000104.l.r	S000104	C008979	Q008908	0.450626	27700768	32168297	35637959	37223031	54T1S6B1S53T1S	SN587	Pool0072	dUTP	AD002	5	8.1	57.59	9		OP	2010	IncaDiagnosisDate	12	6	15		Invasive cancer	RIGHT	Positive		Positive	Negative		N0	0	1	40	7	T1b	0	Ductal	None	ERpHER2nLNn
S000105.l.r.m.c.lib.g.k2.a.t	StringTie	TRUE	TRUE	FALSE	S000105.l.r.m.c.lib.g	S000105.l.r.m.c.lib	S000105.l.r	S000105	C008978	Q008947	0.370804	31315532	36445454	41322078	42686446	54T1S6B1S53T1S	SN587	Pool0072	dUTP	AD003	5	7.1	34.5	9		OP	2010	IncaDiagnosisDate	7	1	61		Invasive cancer	RIGHT	Positive	75	Negative	Negative		N0	0	2	70	26	T2	1	Lobular	Endo	ERpHER2nLNn
S000106.l.r.m.c.lib.g.k2.a.t	StringTie	TRUE	TRUE	FALSE	S000106.l.r.m.c.lib.g	S000106.l.r.m.c.lib	S000106.l.r	S000106	C008977	Q008951	0.330818	21187528	25098957	27374871	33763946	54T1S6B1S53T1S	SN587	Pool0072	dUTP	AD004	5	9.2	439.6	10		OP	2010	IncaDiagnosisDate	11	1	58		Invasive cancer	LEFT	Positive		Negative	Negative		N0	0	3	70	6	T1b	0	Ductal	Endo	ERpHER2nLNn
S000107.l.r.m.c.lib.g.k2.a.t	StringTie	TRUE	TRUE	FALSE	S000107.l.r.m.c.lib.g	S000107.l.r.m.c.lib	S000107.l.r	S000107	C008976	Q008929	0.261853	21690738	25180817	29007366	30852919	54T1S6B1S53T1S	SN587	Pool0072	dUTP	AD005	5	9.1	104.1	10		OP	2010	IncaDiagnosisDate	13	1	44		Invasive cancer	LEFT	Positive	100	Positive	Negative		N0	0	3	60	16	T1c	0	Ductal	Endo	ERpHER2nLNn
S000108.l.r.m.c.lib.g.k2.a.t	StringTie	TRUE	TRUE	FALSE	S000108.l.r.m.c.lib.g	S000108.l.r.m.c.lib	S000108.l.r	S000108	C008975	Q008928	0.369778	23198113	27058638	30698204	37651489	54T1S6B1S53T1S	SN587	Pool0072	dUTP	AD006	5	8.2	40.59	10		OP	2010	IncaDiagnosisDate	25	3	17		Invasive cancer	RIGHT	Positive	100	Positive	Negative		N0	0	2	60	60	T3	1	Ductal	Endo	ERpHER2nLNn
S000109.l.r.m.c.lib.g.k2.a.t	StringTie	TRUE	FALSE	TRUE	S000109.l.r.m.c.lib.g	S000109.l.r.m.c.lib	S000109.l.r	S000109	C008974	Q008935	0.309212	29088612	33677977	36633466	39610808	54T1S6B1S53T1S	SN587	Pool0072	dUTP	AD007	5	9	440	10		OP	2010	IncaDiagnosisDate	27	1	12		Invasive cancer	LEFT	Positive	100	Positive	Positive		N0	0	3	65	13	T1c	0	Ductal	Endo	HER2pERp
S000110.l.r.lib.g.k2.a.t	StringTie	FALSE	FALSE	FALSE	S000110.l.r.lib.g	S000110.l.r.lib	S000110.l.r	S000110	C008973	Q008971	0.394684	22121067	26551237	27679758	27748657	75T1S6B75T1S	NS500281	Pool0401	NeoPrep	AD021	127	7.6	273.7	10		OP	2010	IncaDiagnosisDate	6	3	26		Invasive cancer	LEFT	Negative	0	Negative	Negative		1to3	1	3	80	65	T3	1	Ductal	Chemo	TNBC
S000110.l.r.m2.c.lib.g.k2.a.t	StringTie	TRUE	TRUE	FALSE	S000110.l.r.m2.c.lib.g	S000110.l.r.m2.c.lib	S000110.l.r	S000110	C008973	Q008971	0.319855	33288416	36213864	39964075	39966657	75T1S6B75T1S	NS500281	Pool0398	TruSeq	AD023	123	7.6	273.7	10		OP	2010	IncaDiagnosisDate	6	3	26		Invasive cancer	LEFT	Negative	0	Negative	Negative		1to3	1	3	80	65	T3	1	Ductal	Chemo	TNBC
S000110.l.r.m.c.lib.g2.k2.a.t	StringTie	FALSE	FALSE	FALSE	S000110.l.r.m.c.lib.g2	S000110.l.r.m.c.lib	S000110.l.r	S000110	C008973	Q008971	0.167645	6349007	7192342	7926505	16701390	54T1S6B1S53T1S	SN587	Pool0298	dUTP	AD009	5	7.6	273.7	10		OP	2010	IncaDiagnosisDate	6	3	26		Invasive cancer	LEFT	Negative	0	Negative	Negative		1to3	1	3	80	65	T3	1	Ductal	Chemo	TNBC
S000110.l.r.m.c.lib.g.k2.a.t	StringTie	FALSE	FALSE	FALSE	S000110.l.r.m.c.lib.g	S000110.l.r.m.c.lib	S000110.l.r	S000110	C008973	Q008971	0.201786	7253940	8916790	9725531	18948016	54T1S6B1S53T1S	SN587	Pool0072	dUTP	AD009	5	7.6	273.7	10		OP	2010	IncaDiagnosisDate	6	3	26		Invasive cancer	LEFT	Negative	0	Negative	Negative		1to3	1	3	80	65	T3	1	Ductal	Chemo	TNBC
S000111.l.r.m2.c.lib.g.k2.a.t	StringTie	TRUE	FALSE	FALSE	S000111.l.r.m2.c.lib.g	S000111.l.r.m2.c.lib	S000111.l.r	S000111	C008972	Q008943	0.389567	30548016	34474150	37414485	39051346	54T1S6B1S53T1S	SN587	Pool0073	dUTP	AD010	5	9.5	327	10		OP	2010	IncaDiagnosisDate	6	1	30		Invasive cancer	LEFT	Positive		Negative	Negative		N0	0	2	65	32	T2	1	Ductal	Endo	ERpHER2nLNn
S000111.l.r.m.c.lib.g.k2.a.t	StringTie	FALSE	FALSE	FALSE	S000111.l.r.m.c.lib.g	S000111.l.r.m.c.lib	S000111.l.r	S000111	C008972	Q008943	0.333752	30690212	35878838	38836742	40486103	54T1S6B1S53T1S	SN587	Pool0072	dUTP	AD010	5	9.5	327	10		OP	2010	IncaDiagnosisDate	6	1	30		Invasive cancer	LEFT	Positive		Negative	Negative		N0	0	2	65	32	T2	1	Ductal	Endo	ERpHER2nLNn
S000112.l.r.m.c.lib.g.k2.a.t	StringTie	TRUE	TRUE	FALSE	S000112.l.r.m.c.lib.g	S000112.l.r.m.c.lib	S000112.l.r	S000112	C008971	Q008956	0.24363	14272338	16795462	19003696	19689644	54T1S6B1S53T1S	SN587	Pool0072	dUTP	AD011	5	8.9	63.67	10		OP	2010	IncaDiagnosisDate	15	6	75		Invasive cancer	LEFT	Positive		Positive	Negative		N0	0	2	70	10	T1b	0	Ductal	Endo	ERpHER2nLNn
S000113.l.r.m.c.lib.g.k2.a.t	StringTie	TRUE	TRUE	FALSE	S000113.l.r.m.c.lib.g	S000113.l.r.m.c.lib	S000113.l.r	S000113	C008970	Q008933	0.24589	19475952	22691823	25691988	31386570	54T1S6B1S53T1S	SN587	Pool0072	dUTP	AD012	5	9.1	36.73	10		OP	2010	IncaDiagnosisDate	18	3	125		Invasive cancer	RIGHT	Positive		Positive	Negative		1to3	1	1	65	11	T1c	0	Ductal	Endo	ERpHER2nLNp
S000114.l.r.m.c.lib.g.k2.a.t	StringTie	TRUE	TRUE	FALSE	S000114.l.r.m.c.lib.g	S000114.l.r.m.c.lib	S000114.l.r	S000114	C008969	Q008966	0.202777	20149262	23435409	26579776	31905511	54T1S6B1S53T1S	SN587	Pool0072	dUTP	AD013	5	8.8	288.1	11		OP	2010	IncaDiagnosisDate	23	4	28		Invasive cancer	LEFT	Positive	100	Positive	Negative		1to3	1	2	75	12	T1c	0	Ductal	Endo	ERpHER2nLNp
S000115.l.r.m.c.lib.g.k2.a.t	StringTie	TRUE	TRUE	FALSE	S000115.l.r.m.c.lib.g	S000115.l.r.m.c.lib	S000115.l.r	S000115	C008968	Q008954	0.20624	12819697	14983528	16292354	19396287	54T1S6B1S53T1S	SN587	Pool0072	dUTP	AD015	5	9.4	428.8	11		OP	2010	IncaDiagnosisDate	18	1	75		Invasive cancer	RIGHT	Positive	100	Negative	Negative		1to3	1	1	70	12	T1c	0	Ductal	Endo	ERpHER2nLNp
S000116.l.r.m.c.lib.g.k2.a.t	StringTie	TRUE	TRUE	FALSE	S000116.l.r.m.c.lib.g	S000116.l.r.m.c.lib	S000116.l.r	S000116	C008967	Q008960	0.294154	18575535	21818555	24001045	28569970	54T1S6B1S53T1S	SN587	Pool0072	dUTP	AD018	5	9	427	11		OP	2010	IncaDiagnosisDate	18	1	73		Invasive cancer	RIGHT	Positive	100	Positive	Negative		1to3	1	2	70	17	T1c	0	Ductal	Endo	ERpHER2nLNp
S000117.l.r.m2.c.lib.g.k2.a.t	StringTie	TRUE	TRUE	FALSE	S000117.l.r.m2.c.lib.g	S000117.l.r.m2.c.lib	S000117.l.r	S000117	C008966	Q008911	0.282409	22083217	23738417	25439552	25444429	75T1S6B75T1S	NS500281	Pool0555	TruSeq	AD027	270	8.9	287.6	11		OP	2010	IncaDiagnosisDate	14	1	50		Invasive cancer	LEFT	Positive	100	Positive	Negative		N0	0	2	45	18	T1c	0	Ductal	Endo	ERpHER2nLNn
S000117.l.r.m.c.lib.g.k2.a.t	StringTie	FALSE	FALSE	FALSE	S000117.l.r.m.c.lib.g	S000117.l.r.m.c.lib	S000117.l.r	S000117	C008966	Q008911	0.368347	25393563	29336862	32161463	33141375	54T1S6B1S53T1S	SN587	Pool0072	dUTP	AD019	5	8.9	287.6	11		OP	2010	IncaDiagnosisDate	14	1	50		Invasive cancer	LEFT	Positive	100	Positive	Negative		N0	0	2	45	18	T1c	0	Ductal	Endo	ERpHER2nLNn
S000118.l.r.m.c.lib.g.k2.a.t	StringTie	TRUE	TRUE	FALSE	S000118.l.r.m.c.lib.g	S000118.l.r.m.c.lib	S000118.l.r	S000118	C008965	Q008973	0.292352	20592913	23942060	27764045	33059003	54T1S6B1S53T1S	SN587	Pool0072	dUTP	AD020	5	9.5	43.36	11		OP	2010	IncaDiagnosisDate	13	1	47		Invasive cancer	LEFT	Positive	100	Positive	Negative		N0	0	2	85	11	T1c	0	Lobular	Endo	ERpHER2nLNn
S000119.l.r.m2.c.lib.g.k2.a.t	StringTie	TRUE	TRUE	FALSE	S000119.l.r.m2.c.lib.g	S000119.l.r.m2.c.lib	S000119.l.r	S000119	C008964	Q008950	0.218382	25305416	27219801	30078937	30101134	75T1S6B75T1S	NS500281	Pool0612	TruSeq	AD027	318	8.2	248.1	11		OP	2010	IncaDiagnosisDate	34	1	28		Invasive cancer	RIGHT	Positive	90	Positive	Negative		N0	0	2	70	11	T1c	0	Ductal	Endo	ERpHER2nLNn
S000119.l.r.m.c.lib.g.k2.a.t	StringTie	FALSE	FALSE	FALSE	S000119.l.r.m.c.lib.g	S000119.l.r.m.c.lib	S000119.l.r	S000119	C008964	Q008950	0.311294	30701413	35125307	39907023	41280942	54T1S6B1S53T1S	SN587	Pool0072	dUTP	AD021	5	8.2	248.1	11		OP	2010	IncaDiagnosisDate	34	1	28		Invasive cancer	RIGHT	Positive	90	Positive	Negative		N0	0	2	70	11	T1c	0	Ductal	Endo	ERpHER2nLNn
S000120.l.r.m.c.lib.g.k2.a.t	StringTie	TRUE	TRUE	FALSE	S000120.l.r.m.c.lib.g	S000120.l.r.m.c.lib	S000120.l.r	S000120	C008963	Q008959	0.253057	19180475	22180621	25844917	28548099	54T1S6B1S53T1S	SN587	Pool0072	dUTP	AD022	5	9	84.96	11		OP	2010	IncaDiagnosisDate	11	1	46		Invasive cancer	LEFT	Positive		Positive	Negative		N0	0	2	70	8	T1b	0	Ductal	None	ERpHER2nLNn
S000121.l.r.m.c.lib.g.k2.a.t	StringTie	TRUE	TRUE	FALSE	S000121.l.r.m.c.lib.g	S000121.l.r.m.c.lib	S000121.l.r	S000121	C008962	Q008977	0.246841	16015072	18522849	21344524	22032348	54T1S6B1S53T1S	SN587	Pool0072	dUTP	AD023	5	9.2	78.48	11		OP	2010	IncaDiagnosisDate	56	5	101		Invasive cancer	RIGHT	Positive		Positive	Negative		N0	0	2	85	29	T2	1	Other	Endo	ERpHER2nLNn
S000122.l.r.lib.g.k2.a.t	StringTie	FALSE	FALSE	FALSE	S000122.l.r.lib.g	S000122.l.r.lib	S000122.l.r	S000122	C008961	Q008970	0.507896	29408205	32343679	33549139	33697726	75T1S6B75T1S	NS500281	Pool0457	NeoPrep	AD023	178	8.6	44.23	12		OP	2010	IncaDiagnosisDate	15	1	74		Invasive cancer	RIGHT	Positive	100	Positive	Negative		N0	0	2	80	10	T1b	0	Ductal	Endo	ERpHER2nLNn
S000122.l.r.m.c.lib.g.k2.a.t	StringTie	FALSE	FALSE	FALSE	S000122.l.r.m.c.lib.g	S000122.l.r.m.c.lib	S000122.l.r	S000122	C008961	Q008970	0.228134	14548236	17132450	19279821	23325693	54T1S6B1S53T1S	SN587	Pool0072	dUTP	AD025	5	8.6	44.23	12		OP	2010	IncaDiagnosisDate	15	1	74		Invasive cancer	RIGHT	Positive	100	Positive	Negative		N0	0	2	80	10	T1b	0	Ductal	Endo	ERpHER2nLNn
S000123.l.r.m.c.lib.g.k2.a.t	StringTie	FALSE	FALSE	FALSE	S000123.l.r.m.c.lib.g	S000123.l.r.m.c.lib	S000123.l.r	S000123	C008960	Q008970	0.270675	26296701	30103441	33351751	37788082	54T1S6B1S53T1S	SN587	Pool0073	dUTP	AD001	5	9.4	349.7	12		OP	2010	IncaDiagnosisDate	15	1			Invasive cancer	LEFT	Positive	100	Positive	Negative		N0	0	2	80	12	T1c	0	Ductal	Endo	ERpHER2nLNn
S000124.l.r.m.c.lib.g.k2.a.t	StringTie	FALSE	FALSE	TRUE	S000124.l.r.m.c.lib.g	S000124.l.r.m.c.lib	S000124.l.r	S000124	C008959	Q008972	0.346262	32819258	36816290	39724542	40679266	54T1S6B1S53T1S	SN587	Pool0073	dUTP	AD002	5	9.2	264	12		OP	2010	IncaDiagnosisDate	14	1	31		In situ only	LEFT						N0	0	3	85		Tis			None
S000125.l.r.m.c.lib.g.k2.a.t	StringTie	TRUE	TRUE	FALSE	S000125.l.r.m.c.lib.g	S000125.l.r.m.c.lib	S000125.l.r	S000125	C008958	Q008914	0.344591	31106499	35426532	41435039	43375522	54T1S6B1S53T1S	SN587	Pool0073	dUTP	AD003	5	9.1	89.42	12		OP	2010	IncaDiagnosisDate	28	1	45		Invasive cancer	RIGHT	Positive	100	Positive	Negative		N0	0	3	45	15	T1c	0	Ductal	Endo	ERpHER2nLNn
S000126.l.r.m.c.lib.g.k2.a.t	StringTie	TRUE	TRUE	FALSE	S000126.l.r.m.c.lib.g	S000126.l.r.m.c.lib	S000126.l.r	S000126	C008957	Q008917	0.24637	16229938	18383931	21784960	29689066	54T1S6B1S53T1S	SN587	Pool0073	dUTP	AD004	5	9.4	110.4	12		OP	2010	IncaDiagnosisDate	33	2	65		Invasive cancer	LEFT	Positive	80	Negative	Negative		4toX	1	2	50	15	T1c	0	Ductal	Endo	ERpHER2nLNp
S000127.l.r.m.c.lib.g.k2.a.t	StringTie	TRUE	TRUE	FALSE	S000127.l.r.m.c.lib.g	S000127.l.r.m.c.lib	S000127.l.r	S000127	C008956	Q008942	0.475684	30902819	35319109	40650422	42224962	54T1S6B1S53T1S	SN587	Pool0073	dUTP	AD005	5	9.1	173.4	12		OP	2010	IncaDiagnosisDate	29	1	44		Invasive cancer	RIGHT	Positive		Positive	Negative		4toX	1	3	65	18	T1c	0	Ductal	ChemoEndo	ERpHER2nLNp
S000128.l.r.m.c.lib.g.k2.a.t	StringTie	TRUE	TRUE	FALSE	S000128.l.r.m.c.lib.g	S000128.l.r.m.c.lib	S000128.l.r	S000128	C008955	Q008937	0.284038	27362974	31166469	34686228	38816043	54T1S6B1S53T1S	SN587	Pool0073	dUTP	AD006	5	9.2	373.8	12		OP	2010	IncaDiagnosisDate	25	3	20		Invasive cancer	LEFT	Positive	95	Positive	Positive		N0	0	3	65	30	T2	1	Ductal	ImmuChemoEndo	HER2pERp
S000129.l.r.m.c.lib.g.k2.a.t	StringTie	TRUE	TRUE	FALSE	S000129.l.r.m.c.lib.g	S000129.l.r.m.c.lib	S000129.l.r	S000129	C008954	Q008948	0.319344	16635331	18902817	21313288	26154305	54T1S6B1S53T1S	SN587	Pool0073	dUTP	AD007	5	7.5	211.9	12		OP	2010	IncaDiagnosisDate	28	5	22		Invasive cancer	RIGHT	Positive		Positive	Negative		N0	0	2	70	12	T1c	0	Ductal	Endo	ERpHER2nLNn
S000130.l.r.m.c.lib.g.k2.a.t	StringTie	FALSE	FALSE	FALSE	S000130.l.r.m.c.lib.g	S000130.l.r.m.c.lib	S000130.l.r	S000130	C008953	Q008925	0.187047	7379619	8695303	9398018	21560697	54T1S6B1S53T1S	SN587	Pool0073	dUTP	AD009	5	8.9	498.9	12		OP	2010	IncaDiagnosisDate	28	4	43		Invasive cancer	RIGHT	Positive	100	Positive	Negative		4toX	1	2	55	75	T3	1	Ductal	ChemoEndo	ERpHER2nLNp
S000131.l.r.lib.g.k2.a.t	StringTie	FALSE	FALSE	FALSE	S000131.l.r.lib.g	S000131.l.r.lib	S000131.l.r	S000131	C008952	Q008963	0.272966	26154232	31247008	32663402	33008987	75T1S6B75T1S	NS500281	Pool0401	NeoPrep	AD001	127	9.6	813.3	12		OP	2010	IncaDiagnosisDate	21	4	29		Invasive cancer	LEFT	Positive		Positive	Negative		4toX	1	2	75	31	T2	1	Ductal	Endo	ERpHER2nLNp
S000131.l.r.m2.c.lib.g.k2.a.t	StringTie	FALSE	FALSE	FALSE	S000131.l.r.m2.c.lib.g	S000131.l.r.m2.c.lib	S000131.l.r	S000131	C008952	Q008963	0.282374	27684486	31656383	34636491	34669077	75T1S6B75T1S	NS500281	Pool0354	TruSeq	AD007	86	9.6	813.3	12		OP	2010	IncaDiagnosisDate	21	4	29		Invasive cancer	LEFT	Positive		Positive	Negative		4toX	1	2	75	31	T2	1	Ductal	Endo	ERpHER2nLNp
S000131.l.r.m.c.lib.g.k2.a.t	StringTie	TRUE	TRUE	FALSE	S000131.l.r.m.c.lib.g	S000131.l.r.m.c.lib	S000131.l.r	S000131	C008952	Q008963	0.27697	20312057	22851308	25081622	25935846	54T1S6B1S53T1S	SN587	Pool0073	dUTP	AD011	5	9.6	813.3	12		OP	2010	IncaDiagnosisDate	21	4	29		Invasive cancer	LEFT	Positive		Positive	Negative		4toX	1	2	75	31	T2	1	Ductal	Endo	ERpHER2nLNp
S000133.l.r.m.c.lib.g.k2.a.t	StringTie	TRUE	TRUE	FALSE	S000133.l.r.m.c.lib.g	S000133.l.r.m.c.lib	S000133.l.r	S000133	C008950	Q008964	0.220138	16491985	18483054	21110505	28115407	54T1S6B1S53T1S	SN587	Pool0073	dUTP	AD012	5	8.7	63.01	12		OP	2010	IncaDiagnosisDate	21	4	115		Invasive cancer	RIGHT	Positive		Positive	Negative		N0	0	2	75	12	T1c	0	Lobular	Endo	ERpHER2nLNn
S000134.l.r.m2.c.lib.g.k2.a.t	StringTie	FALSE	FALSE	FALSE	S000134.l.r.m2.c.lib.g	S000134.l.r.m2.c.lib	S000134.l.r	S000134	C008949	Q008957	0.26442	31589988	35427769	42172422	45205098	54T1S6B1S53T1S	SN587	Pool0074	dUTP	AD014	5	9.5	508.7	13		OP	2010	IncaDiagnosisDate	20	7	157		Invasive cancer	LEFT	Positive		Positive	Negative		1to3	1	3	70	22	T2	1	Ductal	Endo	ERpHER2nLNp
S000134.l.r.m.c.lib.g.k2.a.t	StringTie	TRUE	FALSE	FALSE	S000134.l.r.m.c.lib.g	S000134.l.r.m.c.lib	S000134.l.r	S000134	C008949	Q008957	0.276166	20058747	22700476	26717885	28867024	54T1S6B1S53T1S	SN587	Pool0073	dUTP	AD013	5	9.5	508.7	13		OP	2010	IncaDiagnosisDate	20	7	157		Invasive cancer	LEFT	Positive		Positive	Negative		1to3	1	3	70	22	T2	1	Ductal	Endo	ERpHER2nLNp
S000135.l.r.m.c.lib.g.k2.a.t	StringTie	TRUE	TRUE	FALSE	S000135.l.r.m.c.lib.g	S000135.l.r.m.c.lib	S000135.l.r	S000135	C008948	Q008932	0.335068	19628520	22029233	25684939	30073182	54T1S6B1S53T1S	SN587	Pool0073	dUTP	AD014	5	8.2	47.13	13		OP	2010	IncaDiagnosisDate	25	7	95		Invasive cancer	RIGHT	Positive		Positive	Negative		1to3	1	2	65	13	T1c	0	Ductal	Endo	ERpHER2nLNp
S000136.l.r.m.c.lib.g.k2.a.t	StringTie	FALSE	FALSE	TRUE	S000136.l.r.m.c.lib.g	S000136.l.r.m.c.lib	S000136.l.r	S000136	C008947	Q008967	0.303055	15742015	18082799	20786549	25453087	54T1S6B1S53T1S	SN587	Pool0073	dUTP	AD015	5	8.4	59.14	13		OP	2010	IncaDiagnosisDate	148	0	127		Invasive cancer	RIGHT	Positive		Positive	Negative		1to3	1	2	75	50	T2	1	Lobular	Endo	ERpHER2nLNp
S000137.l.r.m.c.lib.g.k2.a.t	StringTie	FALSE	FALSE	TRUE	S000137.l.r.m.c.lib.g	S000137.l.r.m.c.lib	S000137.l.r	S000137	C008946	Q008974	0.304653	15902581	18315920	19997595	22911963	54T1S6B1S53T1S	SN587	Pool0073	dUTP	AD018	5	9.5	1116	13		OP	2010	IncaDiagnosisDate	73	1	33	Invasive cancer		LEFT	Positive		Negative	Negative		4toX	1		85	32	T2	1	Ductal	None	ERpHER2nLNp
S000138.l.r.m.c.lib.g.k2.a.t	StringTie	TRUE	TRUE	FALSE	S000138.l.r.m.c.lib.g	S000138.l.r.m.c.lib	S000138.l.r	S000138	C008945	Q008946	0.329055	24306542	27560132	30962043	32145207	54T1S6B1S53T1S	SN587	Pool0073	dUTP	AD019	5	8.8	51.74	13		OP	2010	IncaDiagnosisDate	18	1	100		Invasive cancer	RIGHT	Positive		Positive	Negative		N0	0	1	65	11	T1c	0	Ductal	Endo	ERpHER2nLNn
S000139.l.r.m.c.lib.g.k2.a.t	StringTie	FALSE	FALSE	FALSE	S000139.l.r.m.c.lib.g	S000139.l.r.m.c.lib	S000139.l.r	S000139	C008944	Q008953	0.590592	23011721	24687480	29542910	32481782	54T1S6B1S53T1S	SN587	Pool0279	dUTP	AD001	57	8.4	19.02	13		OP	2010	IncaDiagnosisDate	19	1	60		Invasive cancer	LEFT	Negative	0	Negative	Negative		N0	0	2	70	3	T1a	0	Ductal	None	TNBC
S000140.l.r.m.c.lib.g.k2.a.t	StringTie	TRUE	TRUE	FALSE	S000140.l.r.m.c.lib.g	S000140.l.r.m.c.lib	S000140.l.r	S000140	C008943	Q008910	0.334994	20239530	22857000	26108445	30205268	54T1S6B1S53T1S	SN587	Pool0073	dUTP	AD020	5	9.8	413.6	13		OP	2010	IncaDiagnosisDate	14	1	40		Invasive cancer	LEFT	Positive	75	Positive	Negative		N0	0	2	40	14	T1c	0	Ductal	Endo	ERpHER2nLNn
S000141.l.r.m.c.lib.g.k2.a.t	StringTie	TRUE	TRUE	FALSE	S000141.l.r.m.c.lib.g	S000141.l.r.m.c.lib	S000141.l.r	S000141	C008942	Q008939	0.361892	26246999	29414412	33726306	34762814	54T1S6B1S53T1S	SN587	Pool0073	dUTP	AD021	5	9.5	442.6	13		OP	2010	IncaDiagnosisDate	14	1	80		Invasive cancer	RIGHT	Positive	11	Positive	Positive		1to3	1	3	65	26	T2	1	Ductal	ImmuChemoEndo	HER2pERp
S000142.l.r.m.c.lib.g.k2.a.t	StringTie	FALSE	FALSE	TRUE	S000142.l.r.m.c.lib.g	S000142.l.r.m.c.lib	S000142.l.r	S000142	C008941	Q008913	0.27382	27926358	31366982	35917546	38680252	54T1S6B1S53T1S	SN587	Pool0073	dUTP	AD022	5	9.4	617.6	13		OP	2010	SamplingDate	0	1	20			RIGHT
S000143.l.r.m.c.lib.g.k2.a.t	StringTie	TRUE	TRUE	FALSE	S000143.l.r.m.c.lib.g	S000143.l.r.m.c.lib	S000143.l.r	S000143	C008940	Q008949	0.318725	29461868	33161990	39091106	40708213	54T1S6B1S53T1S	SN587	Pool0073	dUTP	AD023	5	8.5	152.3	13		OP	2010	IncaDiagnosisDate	10	3			Invasive cancer	RIGHT	Positive		Negative	Negative		N0	0	2	70	25	T2	1	Lobular	Endo	ERpHER2nLNn
S000144.l.r.m.c.lib.g.k2.a.t	StringTie	TRUE	TRUE	FALSE	S000144.l.r.m.c.lib.g	S000144.l.r.m.c.lib	S000144.l.r	S000144	C008939	Q008976	0.250394	21818531	24761681	28653089	35324107	54T1S6B1S53T1S	SN587	Pool0073	dUTP	AD025	5	8.7	373.4	13		OP	2010	IncaDiagnosisDate	32	2	25		Invasive cancer	RIGHT	Positive	100	Negative	Negative		4toX	1	2	85	23	T2	1	Ductal	Endo	ERpHER2nLNp
S000145.l.r.lib.g.k2.a.t	StringTie	FALSE	FALSE	FALSE	S000145.l.r.lib.g	S000145.l.r.lib	S000145.l.r	S000145	C008938	Q008944	0.2721	27912190	33313449	34871457	34929936	75T1S6B75T1S	NS500281	Pool0401	NeoPrep	AD010	127	9.1	118.9	13		OP	2010	IncaDiagnosisDate	20	3			Invasive cancer	LEFT	Positive	100	Positive	Negative		1to3	1	1	65	11	T1c	0	Ductal	Endo	ERpHER2nLNp
S000145.l.r.m2.c.lib.g.k2.a.t	StringTie	FALSE	FALSE	FALSE	S000145.l.r.m2.c.lib.g	S000145.l.r.m2.c.lib	S000145.l.r	S000145	C008938	Q008944	0.244493	32713195	35541888	40127409	40129551	75T1S6B75T1S	NS500281	Pool0398	TruSeq	AD025	123	9.1	118.9	13		OP	2010	IncaDiagnosisDate	20	3			Invasive cancer	LEFT	Positive	100	Positive	Negative		1to3	1	1	65	11	T1c	0	Ductal	Endo	ERpHER2nLNp
S000145.l.r.m.c.lib.g.k2.a.t	StringTie	TRUE	TRUE	FALSE	S000145.l.r.m.c.lib.g	S000145.l.r.m.c.lib	S000145.l.r	S000145	C008938	Q008944	0.231213	24826259	26223547	34898383	35396468	54T1S6B1S53T1S	SN587	Pool0275	dUTP	AD009	56	9.1	118.9	13		OP	2010	IncaDiagnosisDate	20	3			Invasive cancer	LEFT	Positive	100	Positive	Negative		1to3	1	1	65	11	T1c	0	Ductal	Endo	ERpHER2nLNp
S000146.l.r.m.c.lib.g.k2.a.t	StringTie	TRUE	TRUE	FALSE	S000146.l.r.m.c.lib.g	S000146.l.r.m.c.lib	S000146.l.r	S000146	C008937	Q008921	0.366533	29256905	32969994	35933956	40144385	54T1S6B1S53T1S	SN587	Pool0074	dUTP	AD001	5	7.5	255	14		OP	2010	IncaDiagnosisDate	15	1	26		Invasive cancer	RIGHT	Positive	100	Positive	Negative		1to3	1	2	50	11	T1c	0	Ductal	ChemoEndo	ERpHER2nLNp
S000147.l.r.m.c.lib.g.k2.a.t	StringTie	FALSE	FALSE	TRUE	S000147.l.r.m.c.lib.g	S000147.l.r.m.c.lib	S000147.l.r	S000147	C008936	Q008952	0.369016	23814261	26538386	29781702	31140514	54T1S6B1S53T1S	SN587	Pool0074	dUTP	AD002	5	8.8	151.1	14		OP	2010	SamplingDate	0	1	23			RIGHT
S000149.l.r.m.c.lib.g.k2.a.t	StringTie	TRUE	TRUE	FALSE	S000149.l.r.m.c.lib.g	S000149.l.r.m.c.lib	S000149.l.r	S000149	C008934	Q008924	0.243021	19077573	21745140	24235818	25226947	54T1S6B1S53T1S	SN587	Pool0074	dUTP	AD003	5	9.4	275.8	14		OP	2010	IncaDiagnosisDate	13	1	34		Invasive cancer	LEFT	Positive		Positive	Negative		N0	0	2	55	14	T1c	0	Ductal	Endo	ERpHER2nLNn
S000150.l.r.m.c.lib.g.k2.a.t	StringTie	TRUE	TRUE	FALSE	S000150.l.r.m.c.lib.g	S000150.l.r.m.c.lib	S000150.l.r	S000150	C008933	Q008920	0.167387	12885181	14562119	16607323	21771931	54T1S6B1S53T1S	SN587	Pool0074	dUTP	AD004	5	9.3	267.2	14		OP	2010	IncaDiagnosisDate	21	3	71		Invasive cancer	LEFT	Positive		Positive	Negative		N0	0	2	50	20	T1c	0	Ductal	Endo	ERpHER2nLNn
S000151.l.r.m.c.lib.g.k2.a.t	StringTie	TRUE	TRUE	FALSE	S000151.l.r.m.c.lib.g	S000151.l.r.m.c.lib	S000151.l.r	S000151	C008932	Q008919	0.307085	28443304	32178096	37671993	40593953	54T1S6B1S53T1S	SN587	Pool0074	dUTP	AD005	5	9.3	159.5	14		OP	2010	IncaDiagnosisDate	16	1	121		Invasive cancer	RIGHT	Positive		Positive	Negative		N0	0	3	50	19	T1c	0	Ductal	ChemoEndo	ERpHER2nLNn
S000152.l.r.m.c.lib.g.k2.a.t	StringTie	TRUE	TRUE	FALSE	S000152.l.r.m.c.lib.g	S000152.l.r.m.c.lib	S000152.l.r	S000152	C008931	Q008936	0.240004	22620014	25395605	28652797	37545234	54T1S6B1S53T1S	SN587	Pool0074	dUTP	AD006	5	8.8	128.7	14		OP	2010	IncaDiagnosisDate	24	4	95		Invasive cancer	LEFT	Positive		Positive	Negative		4toX	1	2	65	12	T1c	0	Ductal	ChemoEndo	ERpHER2nLNp
S000153.l.r.m2.c.lib.g.k2.a.t	StringTie	FALSE	FALSE	FALSE	S000153.l.r.m2.c.lib.g	S000153.l.r.m2.c.lib	S000153.l.r	S000153	C008931	Q008936	0.295225	39129086	40796885	43547786	43606810	75T1S6B75T1S	NB501986	Pool0556	TruSeq	AD016	271	9.4	188.2	14		OP	2010	IncaDiagnosisDate	24	4	95		Invasive cancer	LEFT	Positive		Positive	Negative		4toX	1	2	65	12	T1c	0	Ductal	ChemoEndo	ERpHER2nLNp
S000153.l.r.m.c.lib.g.k2.a.t	StringTie	FALSE	FALSE	FALSE	S000153.l.r.m.c.lib.g	S000153.l.r.m.c.lib	S000153.l.r	S000153	C008931	Q008936	0.23348	22752519	25723422	28709374	38182486	54T1S6B1S53T1S	SN587	Pool0074	dUTP	AD007	5	9.4	188.2	14		OP	2010	IncaDiagnosisDate	24	4	95		Invasive cancer	LEFT	Positive		Positive	Negative		4toX	1	2	65	12	T1c	0	Ductal	ChemoEndo	ERpHER2nLNp
S000154.l.r.lib.g.k2.a.t	StringTie	FALSE	FALSE	FALSE	S000154.l.r.lib.g	S000154.l.r.lib	S000154.l.r	S000154	C008930	Q008979	0.370426	23722030	29405363	30259535	30304326	75T1S6B75T1S	NS500281	Pool0401	NeoPrep	AD020	127	9.3	315.3	14		OP	2010	IncaDiagnosisDate	42	0	35		Invasive cancer	LEFT	Negative		Negative	Negative		4toX	1	3	90	32	T2	1	Ductal	None	TNBC
S000154.l.r.m2.c.lib.g.k2.a.t	StringTie	TRUE	TRUE	FALSE	S000154.l.r.m2.c.lib.g	S000154.l.r.m2.c.lib	S000154.l.r	S000154	C008930	Q008979	0.253776	23767837	26815246	29108378	29188608	75T1S6B75T1S	NS500281	Pool0330	TruSeq	AD001	72	9.3	315.3	14		OP	2010	IncaDiagnosisDate	42	0	35		Invasive cancer	LEFT	Negative		Negative	Negative		4toX	1	3	90	32	T2	1	Ductal	None	TNBC
S000154.l.r.m.c.lib.g.k2.a.t	StringTie	FALSE	FALSE	FALSE	S000154.l.r.m.c.lib.g	S000154.l.r.m.c.lib	S000154.l.r	S000154	C008930	Q008979	0.27883	7372632	8957060	9975904	18105226	54T1S6B1S53T1S	SN587	Pool0074	dUTP	AD009	5	9.3	315.3	14		OP	2010	IncaDiagnosisDate	42	0	35		Invasive cancer	LEFT	Negative		Negative	Negative		4toX	1	3	90	32	T2	1	Ductal	None	TNBC
S000155.l.r.m.c.lib.g.k2.a.t	StringTie	TRUE	TRUE	FALSE	S000155.l.r.m.c.lib.g	S000155.l.r.m.c.lib	S000155.l.r	S000155	C008929	Q008916	0.377505	34442410	39165182	42362224	43253612	54T1S6B1S53T1S	SN587	Pool0074	dUTP	AD010	5	9.3	283.4	14		OP	2010	IncaDiagnosisDate	35	0	79		Invasive cancer	LEFT	Positive		Positive	Negative		1to3	1	1	50	20	T1c	0	Ductal	Endo	ERpHER2nLNp
S000156.l.r.m2.c.lib.g.k2.a.t	StringTie	FALSE	FALSE	FALSE	S000156.l.r.m2.c.lib.g	S000156.l.r.m2.c.lib	S000156.l.r	S000156	C008928	Q008965	0.256216	15887567	17964784	19559904	20416575	54T1S6B1S53T1S	SN587	Pool0074	dUTP	AD011	5	9	695.5	14		OP	2010	IncaDiagnosisDate	13	1	107		Invasive cancer	LEFT	Negative		Negative	Negative		4toX	1	3	75	50	T2	1	Ductal	Chemo	TNBC
S000156.l.r.m3.c.lib.g.k2.a.t	StringTie	FALSE	FALSE	FALSE	S000156.l.r.m3.c.lib.g	S000156.l.r.m3.c.lib	S000156.l.r	S000156	C008928	Q008965	0.32634	29574109	31108119	35039291	36074850	54T1S6B1S53T1S	SN587	Pool0151	dUTP	AD014	24	9	695.5	14		OP	2010	IncaDiagnosisDate	13	1	107		Invasive cancer	LEFT	Negative		Negative	Negative		4toX	1	3	75	50	T2	1	Ductal	Chemo	TNBC
S000156.l.r.m.c.lib.g.k2.a.t	StringTie	TRUE	FALSE	FALSE	S000156.l.r.m.c.lib.g	S000156.l.r.m.c.lib	S000156.l.r	S000156	C008928	Q008965	0.397236	22951003	27062804	28867678	29468499	54T1S6B1S53T1S	SN587	Pool0071	dUTP	AD010	5	9	695.5	14		OP	2010	IncaDiagnosisDate	13	1	107		Invasive cancer	LEFT	Negative		Negative	Negative		4toX	1	3	75	50	T2	1	Ductal	Chemo	TNBC
S000157.l.r.m.c.lib.g.k2.a.t	StringTie	TRUE	TRUE	FALSE	S000157.l.r.m.c.lib.g	S000157.l.r.m.c.lib	S000157.l.r	S000157	C008927	Q008938	0.24775	26044135	29252843	33146095	37706231	54T1S6B1S53T1S	SN587	Pool0074	dUTP	AD012	5	9.2	209.7	14		OP	2010	IncaDiagnosisDate	17	1	50		Invasive cancer	LEFT	Positive		Positive	Negative		N0	0	2	65	11	T1c	0	Ductal	Endo	ERpHER2nLNn
S000158.l.r.m.c.lib.g.k2.a.t	StringTie	TRUE	TRUE	FALSE	S000158.l.r.m.c.lib.g	S000158.l.r.m.c.lib	S000158.l.r	S000158	C008926	Q008915	0.260962	27549029	31143978	34999748	39203941	54T1S6B1S53T1S	SN587	Pool0074	dUTP	AD013	5	8.9	315.3	15		OP	2010	IncaDiagnosisDate	18	1	55		Invasive cancer	RIGHT	Positive		Positive	Negative		1to3	1	2	50	14	T1c	0	Ductal	ChemoEndo	ERpHER2nLNp
S000159.l2.r.m.c.lib.g.k2.a.t	StringTie	TRUE	TRUE	FALSE	S000159.l2.r.m.c.lib.g	S000159.l2.r.m.c.lib	S000159.l2.r	S000159	C008925	Q008940	0.279643	20381102	23044575	26326082	29869080	54T1S6B1S53T1S	SN587	Pool0074	dUTP	AD015	5	8.4	170.2	17		OP	2010	IncaDiagnosisDate	11	1	60		Invasive cancer	RIGHT	Positive		Negative	Negative		N0	0	2	65	13	T1c	0	Ductal	Endo	ERpHER2nLNn
S000160.l.r.m.c.lib.g.k2.a.t	StringTie	TRUE	TRUE	FALSE	S000160.l.r.m.c.lib.g	S000160.l.r.m.c.lib	S000160.l.r	S000160	C008897	Q008846	0.412924	33317136	37696496	41488891	42028437	54T1S6B1S53T1S	SN587	Pool0074	dUTP	AD018	5	9.4	431.4	15		OP	2010	IncaDiagnosisDate	36	1	39		Invasive cancer	LEFT	Negative		Negative	Negative		N0	0	3	30	12	T1c	0	Ductal	Chemo	TNBC
S000161.l.r.m.c.lib.g.k2.a.t	StringTie	TRUE	TRUE	FALSE	S000161.l.r.m.c.lib.g	S000161.l.r.m.c.lib	S000161.l.r	S000161	C008896	Q008873	0.466512	31652504	35772357	39774310	41566490	54T1S6B1S53T1S	SN587	Pool0074	dUTP	AD019	5	8.2	40.06	15		OP	2010	IncaDiagnosisDate	31	2	15		Invasive cancer	RIGHT	Positive		Positive	Negative		N0	0	1	70	12	T1c	0	Ductal	Endo	ERpHER2nLNn
S000162.l.r.m.c.lib.g.k2.a.t	StringTie	TRUE	TRUE	FALSE	S000162.l.r.m.c.lib.g	S000162.l.r.m.c.lib	S000162.l.r	S000162	C008895	Q008859	0.314904	20736983	23458643	26645909	29755162	54T1S6B1S53T1S	SN587	Pool0074	dUTP	AD020	5	9.6	344.3	15		OP	2010	IncaDiagnosisDate	13	2			Invasive cancer	LEFT	Positive		Positive	Negative		N0	0	1	55	12	T1c	0	Ductal	Endo	ERpHER2nLNn
S000163.l.r.m.c.lib.g.k2.a.t	StringTie	TRUE	TRUE	FALSE	S000163.l.r.m.c.lib.g	S000163.l.r.m.c.lib	S000163.l.r	S000163	C008894	Q008856	0.289281	21123395	23773827	28327009	29451044	54T1S6B1S53T1S	SN587	Pool0074	dUTP	AD022	5	9.3	118.2	15		OP	2010	IncaDiagnosisDate	11	1	46		Invasive cancer	LEFT	Positive		Positive	Negative		1to3	1	2	55	22	T2	1	Ductal	ChemoEndo	ERpHER2nLNp
S000164.l.r.m.c.lib.g.k2.a.t	StringTie	TRUE	TRUE	FALSE	S000164.l.r.m.c.lib.g	S000164.l.r.m.c.lib	S000164.l.r	S000164	C008893	Q008871	0.410266	32234629	36274342	40417947	42464168	54T1S6B1S53T1S	SN587	Pool0074	dUTP	AD023	5	7.7	39.28	15		OP	2010	IncaDiagnosisDate	22	1	35		Invasive cancer	RIGHT	Positive	95	Negative	Negative		N0	0	2	70	10	T1b	0	Lobular	None	ERpHER2nLNn
S000165.l.r.m.c.lib.g.k2.a.t	StringTie	TRUE	TRUE	FALSE	S000165.l.r.m.c.lib.g	S000165.l.r.m.c.lib	S000165.l.r	S000165	C008892	Q008852	0.263718	17246064	19450245	22246705	27428855	54T1S6B1S53T1S	SN587	Pool0074	dUTP	AD025	5	9.1	215.1	15		OP	2010	IncaDiagnosisDate	5	1	40		Invasive cancer	LEFT	Positive	90	Positive	Negative		N0	0	2	50	19	T1c	0	Ductal	Endo	ERpHER2nLNn
S000166.l.r.m4.c.lib.g.k2.a.t	StringTie	TRUE	TRUE	FALSE	S000166.l.r.m4.c.lib.g	S000166.l.r.m4.c.lib	S000166.l.r	S000166	C008891	Q008865	0.247947	24152460	25329282	30785621	31072369	54T1S6B1S53T1S	SN587	Pool0224	dUTP	AD001	42	9.3	431.6	15		OP	2010	IncaDiagnosisDate	5	1	52		Invasive cancer	RIGHT	Positive		Positive	Negative		4toX	1	2	65	21	T2	1	Ductal	ChemoEndo	ERpHER2nLNp
S000167.l.r.m3.c.lib.g.k2.a.t	StringTie	TRUE	TRUE	FALSE	S000167.l.r.m3.c.lib.g	S000167.l.r.m3.c.lib	S000167.l.r	S000167	C008890	Q008855	0.355764	24160194	25401768	32409450	32643051	54T1S6B1S53T1S	SN587	Pool0224	dUTP	AD002	42	8	62.32	15		OP	2010	IncaDiagnosisDate	23	1	40		Invasive cancer	RIGHT	Positive	75	Positive	Negative		N0	0	2	55	7	T1b	0	Ductal	Endo	ERpHER2nLNn
S000168.l.r.m3.c.lib.g.k2.a.t	StringTie	TRUE	TRUE	FALSE	S000168.l.r.m3.c.lib.g	S000168.l.r.m3.c.lib	S000168.l.r	S000168	C008889	Q008870	0.321997	25895368	27215111	33346149	33533319	54T1S6B1S53T1S	SN587	Pool0224	dUTP	AD003	42	8.5	189.5	15		OP	2010	IncaDiagnosisDate	21	1	30		Invasive cancer	RIGHT	Positive		Positive	Negative		N0	0	2	65	21	T2	1	Ductal	Endo	ERpHER2nLNn
S000169.l.r.lib2.g.k2.a.t	StringTie	FALSE	FALSE	FALSE	S000169.l.r.lib2.g	S000169.l.r.lib2	S000169.l.r	S000169	C008888	Q008864	0.287714	24884688	29647924	31208618	31293839	75T1S6B75T1S	NS500281	Pool0401	NeoPrep	AD023	127	8.9	308.8	15		OP	2010	IncaDiagnosisDate	27	3	15		Invasive cancer	LEFT	Positive	100	Positive	Negative		N0	0	3	65	13	T1c	0	Ductal	Endo	ERpHER2nLNn
S000169.l.r.lib.g.k2.a.t	StringTie	FALSE	FALSE	FALSE	S000169.l.r.lib.g	S000169.l.r.lib	S000169.l.r	S000169	C008888	Q008864	0.280051	30624462	36747185	38653416	38721513	75T1S6B75T1S	NS500281	Pool0401	NeoPrep	AD008	127	8.9	308.8	15		OP	2010	IncaDiagnosisDate	27	3	15		Invasive cancer	LEFT	Positive	100	Positive	Negative		N0	0	3	65	13	T1c	0	Ductal	Endo	ERpHER2nLNn
S000169.l.r.m3.c.lib.g.k2.a.t	StringTie	TRUE	TRUE	FALSE	S000169.l.r.m3.c.lib.g	S000169.l.r.m3.c.lib	S000169.l.r	S000169	C008888	Q008864	0.392615	59708966	62467610	75062004	75566770	54T1S6B1S53T1S	SN587	Pool0224	dUTP	AD004	42	8.9	308.8	15		OP	2010	IncaDiagnosisDate	27	3	15		Invasive cancer	LEFT	Positive	100	Positive	Negative		N0	0	3	65	13	T1c	0	Ductal	Endo	ERpHER2nLNn
S000169.l.r.m4.c.lib.g.k2.a.t	StringTie	FALSE	FALSE	FALSE	S000169.l.r.m4.c.lib.g	S000169.l.r.m4.c.lib	S000169.l.r	S000169	C008888	Q008864	0.218697	28232128	30158064	33264265	33294455	75T1S6B75T1S	NS500281	Pool0354	TruSeq	AD008	86	8.9	308.8	15		OP	2010	IncaDiagnosisDate	27	3	15		Invasive cancer	LEFT	Positive	100	Positive	Negative		N0	0	3	65	13	T1c	0	Ductal	Endo	ERpHER2nLNn
S000170.l.r.m3.c.lib.g.k2.a.t	StringTie	TRUE	TRUE	FALSE	S000170.l.r.m3.c.lib.g	S000170.l.r.m3.c.lib	S000170.l.r	S000170	C008887	Q008868	0.27351	24195798	25958466	31748933	32067379	54T1S6B1S53T1S	SN587	Pool0224	dUTP	AD005	42	7.8	179.5	16		OP	2010	IncaDiagnosisDate	26	1	25		Invasive cancer	LEFT	Positive	95	Positive	Negative		N0	0	3	65	12	T1c	0	Ductal	Endo	ERpHER2nLNn
S000171.l.r.m3.c.lib.g.k2.a.t	StringTie	TRUE	TRUE	FALSE	S000171.l.r.m3.c.lib.g	S000171.l.r.m3.c.lib	S000171.l.r	S000171	C008886	Q008876	0.35224	29006792	30179784	33807544	33966864	54T1S6B1S53T1S	SN587	Pool0224	dUTP	AD006	42	9.3	526.1	16		OP	2010	IncaDiagnosisDate	22	1	50		Invasive cancer	RIGHT	Positive	100	Positive	Negative		1to3	1	2	75	40	T2	1	Lobular	Endo	ERpHER2nLNp
S000172.l.r.m3.c.lib.g.k2.a.t	StringTie	FALSE	FALSE	FALSE	S000172.l.r.m3.c.lib.g	S000172.l.r.m3.c.lib	S000172.l.r	S000172	C008885	Q008869	0.277846	20458317	21758840	25026558	25179158	54T1S6B1S53T1S	SN587	Pool0224	dUTP	AD007	42	7.9	240.5	16		OP	2010	IncaDiagnosisDate	13	1	48		Invasive cancer	RIGHT	Positive	100	Negative	Negative		1to3	1	3	65	35	T2	1	Ductal	Endo	ERpHER2nLNp
S000173.l.r.m3.c.lib.g.k2.a.t	StringTie	FALSE	FALSE	FALSE	S000173.l.r.m3.c.lib.g	S000173.l.r.m3.c.lib	S000173.l.r	S000173	C008885	Q008869	0.288589	23174535	25484611	29759072	30052548	54T1S6B1S53T1S	SN587	Pool0224	dUTP	AD009	42	9.2	664.5	16		OP	2010	IncaDiagnosisDate	13	1	48		Invasive cancer	RIGHT	Positive	100	Negative	Negative		1to3	1	3	65	35	T2	1	Ductal	Endo	ERpHER2nLNp
S000173.l.r.m4.c.lib.g.k2.a.t	StringTie	TRUE	TRUE	FALSE	S000173.l.r.m4.c.lib.g	S000173.l.r.m4.c.lib	S000173.l.r	S000173	C008885	Q008869	0.39626	28290589	31232847	37454466	37717512	54T1S6B1S53T1S	SN587	Pool0227	dUTP	AD025	42	9.2	664.5	16		OP	2010	IncaDiagnosisDate	13	1	48		Invasive cancer	RIGHT	Positive	100	Negative	Negative		1to3	1	3	65	35	T2	1	Ductal	Endo	ERpHER2nLNp
S000174.l.r.lib.g.k2.a.t	StringTie	TRUE	TRUE	FALSE	S000174.l.r.lib.g	S000174.l.r.lib	S000174.l.r	S000174	C008884	Q008858	0.277503	32354294	35799023	37829522	38050227	75T1S6B75T1S	NS500281	Pool0467	NeoPrep	AD015	187	6.8	47.79	16		OP	2010	IncaDiagnosisDate	61	3	87		Invasive cancer	LEFT	Positive		Positive	Negative		N0	0	1	55	13	T1c	0	Other	Endo	ERpHER2nLNn
S000175.l.r.m3.c.lib.g.k2.a.t	StringTie	TRUE	TRUE	FALSE	S000175.l.r.m3.c.lib.g	S000175.l.r.m3.c.lib	S000175.l.r	S000175	C008883	Q008880	0.332155	39934097	41610825	50623322	50842612	54T1S6B1S53T1S	SN587	Pool0224	dUTP	AD010	42	8.6	225.6	16		OP	2010	IncaDiagnosisDate	24	3	70		Invasive cancer	RIGHT	Positive		Positive	Negative		N0	0	2	90	27	T2	1	Ductal	Endo	ERpHER2nLNn
S000176.l.r.lib.g.k2.a.t	StringTie	TRUE	TRUE	FALSE	S000176.l.r.lib.g	S000176.l.r.lib	S000176.l.r	S000176	C008882	Q008879	0.511828	80077612	86239571	89451744	89798410	75T1S6B75T1S	NS500281	Pool0459	NeoPrep	AD025	180	8.6	187.8	16		OP	2010	IncaDiagnosisDate	18	3	40		Invasive cancer	LEFT	Positive		Positive	Positive		1to3	1	3	85	20	T1c	0	Ductal	Endo	HER2pERp
S000176.l.r.m3.c.lib.g.k2.a.t	StringTie	FALSE	FALSE	FALSE	S000176.l.r.m3.c.lib.g	S000176.l.r.m3.c.lib	S000176.l.r	S000176	C008882	Q008879	0.364446	26730437	28017445	34844283	34990433	54T1S6B1S53T1S	SN587	Pool0224	dUTP	AD011	42	8.6	187.8	16		OP	2010	IncaDiagnosisDate	18	3	40		Invasive cancer	LEFT	Positive		Positive	Positive		1to3	1	3	85	20	T1c	0	Ductal	Endo	HER2pERp
S000177.l.r.m3.c.lib.g.k2.a.t	StringTie	TRUE	TRUE	FALSE	S000177.l.r.m3.c.lib.g	S000177.l.r.m3.c.lib	S000177.l.r	S000177	C008881	Q008877	0.334192	17670711	18867337	23099278	23328952	54T1S6B1S53T1S	SN587	Pool0224	dUTP	AD012	42	7.6	220	16		OP	2010	IncaDiagnosisDate	19	3	206		Invasive cancer	LEFT	Negative		Negative	Positive		4toX	1	3	80	28	T2	1	Ductal	ImmuChemo	HER2pERn
S000179.l.r.m3.c.lib.g.k2.a.t	StringTie	TRUE	TRUE	FALSE	S000179.l.r.m3.c.lib.g	S000179.l.r.m3.c.lib	S000179.l.r	S000179	C008879	Q008851	0.217831	23082582	24068787	26973764	27091616	54T1S6B1S53T1S	SN587	Pool0224	dUTP	AD014	42	9.6	616.7	16		OP	2010	IncaDiagnosisDate	23	1	42		Invasive cancer	RIGHT	Positive		Positive	Negative		4toX	1	1	50	17	T1c	0	Ductal	ChemoEndo	ERpHER2nLNp
S000180.l.r.m3.c.lib.g.k2.a.t	StringTie	TRUE	TRUE	FALSE	S000180.l.r.m3.c.lib.g	S000180.l.r.m3.c.lib	S000180.l.r	S000180	C008878	Q008848	0.189113	20463655	21323282	24471406	24632535	54T1S6B1S53T1S	SN587	Pool0224	dUTP	AD015	42	9.3	459.8	16		OP	2010	IncaDiagnosisDate	16	1	75		Invasive cancer	RIGHT	Positive		Positive	Negative		N0	0	2	35	15	T1c	0	Ductal	Endo	ERpHER2nLNn
S000182.l.r.m3.c.lib.g.k2.a.t	StringTie	TRUE	TRUE	FALSE	S000182.l.r.m3.c.lib.g	S000182.l.r.m3.c.lib	S000182.l.r	S000182	C008876	Q008878	0.259821	26828080	28198311	34376131	34897020	54T1S6B1S53T1S	SN587	Pool0224	dUTP	AD018	42	8.5	77.82	17		OP	2010	IncaDiagnosisDate	9	3	45		Invasive cancer	LEFT	Positive		Positive	Negative		N0	0	2	80	23	T2	1	Lobular	Endo	ERpHER2nLNn
S000183.l.r.m3.c.lib.g.k2.a.t	StringTie	TRUE	TRUE	FALSE	S000183.l.r.m3.c.lib.g	S000183.l.r.m3.c.lib	S000183.l.r	S000183	C008875	Q008857	0.235344	17546435	18351015	22088709	22296902	54T1S6B1S53T1S	SN587	Pool0224	dUTP	AD019	42	9.2	262.1	17		OP	2010	IncaDiagnosisDate	23	4	105		Invasive cancer	LEFT	Positive		Positive	Negative		N0	0	1	55	16	T1c	0	Ductal	Endo	ERpHER2nLNn
S000184.l2.r.m2.c.lib.g.k2.a.t	StringTie	FALSE	FALSE	FALSE	S000184.l2.r.m2.c.lib.g	S000184.l2.r.m2.c.lib	S000184.l2.r	S000184	C008874	Q008861	0.311207	32192698	34020662	36974337	36985116	75T1S6B75T1S	NB501986	Pool0591	TruSeq	AD015	303	7.81186	40.01	428		OP	2010	IncaDiagnosisDate	48	0	80		Invasive cancer	LEFT	Positive		Negative	Negative		N0	0	2	60	18	T1c	0	Lobular	Endo	ERpHER2nLNn
S000184.l2.r.m.c.lib.g.k2.a.t	StringTie	TRUE	TRUE	FALSE	S000184.l2.r.m.c.lib.g	S000184.l2.r.m.c.lib	S000184.l2.r	S000184	C008874	Q008861	0.311684	28749720	32092847	40912619	41571073	75T1S6B75T1S	NS500281	Pool0301	dUTP	AD019	62	7.81186	40.01	428		OP	2010	IncaDiagnosisDate	48	0	80		Invasive cancer	LEFT	Positive		Negative	Negative		N0	0	2	60	18	T1c	0	Lobular	Endo	ERpHER2nLNn
S000184.l3.r.n.m.c.lib.g.k.a.t	StringTie	FALSE	FALSE	FALSE	S000184.l3.r.n.m.c.lib.g	S000184.l3.r.n.m.c.lib	S000184.l3.r	S000184	C008874	Q008861	0.224149	19831292	21784637	23708341	23714896	75T1S6B75T1S	NS500281	Pool0617	TruSeq	AD016	323	8.46968	40.87	841		OP	2010	IncaDiagnosisDate	48	0	80		Invasive cancer	LEFT	Positive		Negative	Negative		N0	0	2	60	18	T1c	0	Lobular	Endo	ERpHER2nLNn
S000185.l.r.m3.c.lib.g.k2.a.t	StringTie	TRUE	TRUE	FALSE	S000185.l.r.m3.c.lib.g	S000185.l.r.m3.c.lib	S000185.l.r	S000185	C008873	Q008847	0.192087	17770837	18586565	21750250	21917991	54T1S6B1S53T1S	SN587	Pool0224	dUTP	AD020	42	9.5	352.4	17		OP	2010	IncaDiagnosisDate	19	1			Invasive cancer	RIGHT	Negative		Negative	Negative		N0	0	3	30	18	T1c	0	Ductal	Chemo	TNBC
S000186.l.r.m3.c.lib.g.k2.a.t	StringTie	TRUE	TRUE	FALSE	S000186.l.r.m3.c.lib.g	S000186.l.r.m3.c.lib	S000186.l.r	S000186	C008872	Q008867	0.227905	26306321	27641044	31597351	31769759	54T1S6B1S53T1S	SN587	Pool0224	dUTP	AD021	42	9.4	428.5	17		OP	2010	IncaDiagnosisDate	13	1			Invasive cancer	RIGHT	Negative		Negative	Negative		N0	0	3	65	14	T1c	0	Ductal	Chemo	TNBC
S000187.l.r.m3.c.lib.g.k2.a.t	StringTie	TRUE	TRUE	FALSE	S000187.l.r.m3.c.lib.g	S000187.l.r.m3.c.lib	S000187.l.r	S000187	C008871	Q008874	0.287954	30633590	32339760	38344905	38888843	54T1S6B1S53T1S	SN587	Pool0224	dUTP	AD022	42	8.3	79.05	17		OP	2010	IncaDiagnosisDate	11	1	50		Invasive cancer	LEFT	Positive		Negative	Negative		1to3	1	1	75	23	T2	1	Ductal	Endo	ERpHER2nLNp
S000188.l.r.m3.c.lib.g.k2.a.t	StringTie	FALSE	FALSE	FALSE	S000188.l.r.m3.c.lib.g	S000188.l.r.m3.c.lib	S000188.l.r	S000188	C008864	Q008860	0.233945	18278260	19150618	23161704	23273419	54T1S6B1S53T1S	SN587	Pool0224	dUTP	AD023	42	9	76.43	17		OP	2010	IncaDiagnosisDate	27	0	45		Invasive cancer	LEFT	Positive		Positive	Negative		1to3	1	2	60	24	T2	1	Lobular	ChemoEndo	ERpHER2nLNp
S000189.l2.r.m2.c.lib.g.k2.a.t	StringTie	FALSE	FALSE	FALSE	S000189.l2.r.m2.c.lib.g	S000189.l2.r.m2.c.lib	S000189.l2.r	S000189	C008864	Q008860	0.359331	36409887	40197301	50975559	53697454	75T1S6B75T1S	NS500281	Pool0300	dUTP	AD009	62	9.21693	45.09	417		OP	2010	IncaDiagnosisDate	27	0	45		Invasive cancer	LEFT	Positive		Positive	Negative		1to3	1	2	60	24	T2	1	Lobular	ChemoEndo	ERpHER2nLNp
S000189.l2.r.m.c.lib.g.k2.a.t	StringTie	TRUE	FALSE	FALSE	S000189.l2.r.m.c.lib.g	S000189.l2.r.m.c.lib	S000189.l2.r	S000189	C008864	Q008860	0.317559	31606331	33826968	42580730	42748076	54T1S6B1S53T1S	SN587	Pool0294	dUTP	AD014	60	9.21693	45.09	417		OP	2010	IncaDiagnosisDate	27	0	45		Invasive cancer	LEFT	Positive		Positive	Negative		1to3	1	2	60	24	T2	1	Lobular	ChemoEndo	ERpHER2nLNp
S000190.l.r.m3.c.lib.g.k2.a.t	StringTie	FALSE	FALSE	FALSE	S000190.l.r.m3.c.lib.g	S000190.l.r.m3.c.lib	S000190.l.r	S000190	C008863	Q008854	0.29843	19115306	20666869	24962919	25123666	54T1S6B1S53T1S	SN587	Pool0224	dUTP	AD025	42	9.5	330	17		OP	2010	IncaDiagnosisDate	20	2	24		Invasive cancer	RIGHT	Negative		Negative	Positive		1to3	1	3	50	7	T1b	0	Ductal	ImmuChemo	HER2pERn
S000190.l.r.m4.c.lib.g.k2.a.t	StringTie	TRUE	TRUE	FALSE	S000190.l.r.m4.c.lib.g	S000190.l.r.m4.c.lib	S000190.l.r	S000190	C008863	Q008854	0.271958	24920412	27250224	29296886	29307031	75T1S6B75T1S	NS500281	Pool0599	TruSeq	AD016	308	9.5	330	17		OP	2010	IncaDiagnosisDate	20	2	24		Invasive cancer	RIGHT	Negative		Negative	Positive		1to3	1	3	50	7	T1b	0	Ductal	ImmuChemo	HER2pERn
S000191.l2.r.m2.c.lib.g.k2.a.t	StringTie	FALSE	FALSE	TRUE	S000191.l2.r.m2.c.lib.g	S000191.l2.r.m2.c.lib	S000191.l2.r	S000191	C008862	Q008849	0.30284	32096102	35481370	46690982	49661001	75T1S6B75T1S	NS500281	Pool0300	dUTP	AD010	62	8.88249	49.59	417		OP	2010	IncaDiagnosisDate	25	2	35		In situ only	RIGHT						N0	0	3	40		Tis			None
S000191.l2.r.m.c.lib.g.k2.a.t	StringTie	FALSE	FALSE	TRUE	S000191.l2.r.m.c.lib.g	S000191.l2.r.m.c.lib	S000191.l2.r	S000191	C008862	Q008849	0.29992	23772000	25122522	32512415	32727841	54T1S6B1S53T1S	SN587	Pool0294	dUTP	AD015	60	8.88249	49.59	417		OP	2010	IncaDiagnosisDate	25	2	35		In situ only	RIGHT						N0	0	3	40		Tis			None
S000192.l2.r.m2.c.lib.g.k2.a.t	StringTie	TRUE	FALSE	FALSE	S000192.l2.r.m2.c.lib.g	S000192.l2.r.m2.c.lib	S000192.l2.r	S000192	C008861	Q008829	0.288121	28701261	31780906	38251853	39461364	75T1S6B75T1S	NS500281	Pool0300	dUTP	AD011	62	9.14635	61.83	417		OP	2010	IncaDiagnosisDate	20	5			Invasive cancer	LEFT	Positive		Positive	Negative		N0	0	2	60	33	T2	1	Lobular	Endo	ERpHER2nLNn
S000192.l2.r.m.c.lib.g.k2.a.t	StringTie	FALSE	FALSE	FALSE	S000192.l2.r.m.c.lib.g	S000192.l2.r.m.c.lib	S000192.l2.r	S000192	C008861	Q008829	0.305332	29509424	31356211	39932238	40110897	54T1S6B1S53T1S	SN587	Pool0293	dUTP	AD010	60	9.14635	61.83	417		OP	2010	IncaDiagnosisDate	20	5			Invasive cancer	LEFT	Positive		Positive	Negative		N0	0	2	60	33	T2	1	Lobular	Endo	ERpHER2nLNn
S000193.l.r.m3.c.lib.g.k2.a.t	StringTie	FALSE	FALSE	TRUE	S000193.l.r.m3.c.lib.g	S000193.l.r.m3.c.lib	S000193.l.r	S000193	C008860	Q008844	0.362855	28560079	30111583	35371145	35725122	54T1S6B1S53T1S	SN587	Pool0225	dUTP	AD001	42	8.3	218	18		OP	2010	IncaDiagnosisDate	15	5		Invasive cancer		RIGHT									85
S000194.l.r.m3.c.lib.g.k2.a.t	StringTie	TRUE	TRUE	FALSE	S000194.l.r.m3.c.lib.g	S000194.l.r.m3.c.lib	S000194.l.r	S000194	C008859	Q008822	0.326823	22391879	23274616	27295584	27491153	54T1S6B1S53T1S	SN587	Pool0225	dUTP	AD002	42	9.3	350.6	18		OP	2010	IncaDiagnosisDate	20	5	53		Invasive cancer	RIGHT	Positive		Positive	Negative		N0	0	1	50	15	T1c	0	Ductal	Endo	ERpHER2nLNn
S000195.l.r.m3.c.lib.g.k2.a.t	StringTie	TRUE	TRUE	FALSE	S000195.l.r.m3.c.lib.g	S000195.l.r.m3.c.lib	S000195.l.r	S000195	C008858	Q008836	0.397988	30802144	32869379	37877008	38195898	54T1S6B1S53T1S	SN587	Pool0225	dUTP	AD003	42	9.3	338.6	18		OP	2010	IncaDiagnosisDate	22	5	20		Invasive cancer	LEFT	Positive	50	Negative	Negative		4toX	1	3	70	27	T2	1	Ductal	ChemoEndo	ERpHER2nLNp
S000196.l.r.m2.c.lib.g.k2.a.t	StringTie	TRUE	TRUE	FALSE	S000196.l.r.m2.c.lib.g	S000196.l.r.m2.c.lib	S000196.l.r	S000196	C008857	Q008831	0.385798	23964281	25381245	29836291	31014119	54T1S6B1S51T1S;54T1S6B1S52T1S	SN587	Pool0199	dUTP	AD025	36	8.9	75.68	18		OP	2010	IncaDiagnosisDate	27	5	32		Invasive cancer	RIGHT	Positive	55	Positive	Negative		1to3	1	1	65	18	T1c	0	Ductal	Endo	ERpHER2nLNp
S000197.l.r.m2.c.lib.g.k2.a.t	StringTie	FALSE	FALSE	FALSE	S000197.l.r.m2.c.lib.g	S000197.l.r.m2.c.lib	S000197.l.r	S000197	C008856	Q008830	0.572905	25916040	27282789	31092107	31812662	54T1S6B1S51T1S;54T1S6B1S52T1S	SN587	Pool0200	dUTP	AD022	36	8.4	187.9	18		OP	2010	IncaDiagnosisDate	32	7	67		Invasive cancer	RIGHT	Positive		Positive	Negative		1to3	1	3	60	14	T1c	0	Ductal	Endo	ERpHER2nLNp
S000197.l.r.m3.c.lib.g.k2.a.t	StringTie	TRUE	TRUE	FALSE	S000197.l.r.m3.c.lib.g	S000197.l.r.m3.c.lib	S000197.l.r	S000197	C008856	Q008830	0.247184	26244481	28183940	30361948	30394228	75T1S6B75T1S	NB501986	Pool0557	TruSeq	AD016	272	8.4	187.9	18		OP	2010	IncaDiagnosisDate	32	7	67		Invasive cancer	RIGHT	Positive		Positive	Negative		1to3	1	3	60	14	T1c	0	Ductal	Endo	ERpHER2nLNp
S000198.l.r.m2.c.lib.g.k2.a.t	StringTie	TRUE	TRUE	FALSE	S000198.l.r.m2.c.lib.g	S000198.l.r.m2.c.lib	S000198.l.r	S000198	C008855	Q008833	0.373302	11985139	12680508	15725171	16758488	54T1S6B1S51T1S;54T1S6B1S52T1S	SN587	Pool0201	dUTP	AD019	36	8.7	61.96	18		OP	2010	IncaDiagnosisDate	31	7	90		Invasive cancer	RIGHT	Positive		Positive	Negative		N0	0	1	65	18	T1c	0	Other	Endo	ERpHER2nLNn
S000199.l.r.m2.c.lib.g.k2.a.t	StringTie	TRUE	TRUE	FALSE	S000199.l.r.m2.c.lib.g	S000199.l.r.m2.c.lib	S000199.l.r	S000199	C008854	Q008823	0.349813	18684752	20060616	24417563	24719626	54T1S6B1S51T1S;54T1S6B1S52T1S	SN587	Pool0201	dUTP	AD025	36	9.4	180.4	18		OP	2010	IncaDiagnosisDate	12	5	37		Invasive cancer	RIGHT	Positive		Positive	Negative		1to3	1	2	50	22	T2	1	Ductal	ChemoEndo	ERpHER2nLNp
S000200.l.r.m2.c.lib.g.k2.a.t	StringTie	TRUE	TRUE	FALSE	S000200.l.r.m2.c.lib.g	S000200.l.r.m2.c.lib	S000200.l.r	S000200	C008853	Q008815	0.508223	30972043	32886856	38779861	39048887	54T1S6B1S51T1S;54T1S6B1S52T1S	SN587	Pool0202	dUTP	AD021	36	8.7	180	18		OP	2010	IncaDiagnosisDate	18	1	60		Invasive cancer	RIGHT	Negative		Negative	Negative		N0	0	3	40	13	T1c	0	Ductal	Chemo	TNBC
S000201.l.r.m3.c.lib.g.k2.a.t	StringTie	TRUE	TRUE	FALSE	S000201.l.r.m3.c.lib.g	S000201.l.r.m3.c.lib	S000201.l.r	S000201	C008852	Q008842	0.285556	26526612	28135798	33651669	37502355	54T1S6B1S53T1S	SN587	Pool0208	dUTP	AD001	39	9.1	198.9	18		OP	2010	IncaDiagnosisDate	22	1	35		Invasive cancer	LEFT	Positive		Positive	Negative		1to3	1	2	80	32	T2	1	Ductal	Endo	ERpHER2nLNp
S000202.l.r.m2.c.lib.g.k2.a.t	StringTie	FALSE	FALSE	TRUE	S000202.l.r.m2.c.lib.g	S000202.l.r.m2.c.lib	S000202.l.r	S000202	C008851	Q008835	0.435833	33026546	34950316	43346523	43619609	54T1S6B1S53T1S	SN587	Pool0208	dUTP	AD002	39	9.3	143.1	18		OP	2010	IncaDiagnosisDate	0	1	38		In situ only	LEFT						N0	0	3	70		Tis			None
S000203.l.r.m2.c.lib.g.k2.a.t	StringTie	TRUE	TRUE	FALSE	S000203.l.r.m2.c.lib.g	S000203.l.r.m2.c.lib	S000203.l.r	S000203	C008850	Q008819	0.238717	24452381	26085700	29236296	32513719	54T1S6B1S51T1S;54T1S6B1S52T1S	SN587	Pool0199	dUTP	AD018	36	9.3	363	18		OP	2010	IncaDiagnosisDate	8	1	43		Invasive cancer	LEFT	Positive		Positive	Negative		N0	0	2	45	15	T1c	0	Ductal	Endo	ERpHER2nLNn
S000204.l.r.m2.c.lib.g.k2.a.t	StringTie	TRUE	FALSE	TRUE	S000204.l.r.m2.c.lib.g	S000204.l.r.m2.c.lib	S000204.l.r	S000204	C008849	Q008839	0.331321	29786146	31586335	35909604	38460833	54T1S6B1S51T1S;54T1S6B1S52T1S	SN587	Pool0199	dUTP	AD021	36	8.3	188	18		OP	2010	IncaDiagnosisDate	40	1			Invasive cancer	RIGHT	Negative	10	Negative	Negative		N0	0	2	75	10	T1b	0	Ductal	Endo	TNBC
S000205.l.r.m2.c.lib.g.k2.a.t	StringTie	FALSE	FALSE	FALSE	S000205.l.r.m2.c.lib.g	S000205.l.r.m2.c.lib	S000205.l.r	S000205	C008848	Q008828	0.449818	25380920	26966059	30356022	31788457	54T1S6B1S51T1S;54T1S6B1S52T1S	SN587	Pool0200	dUTP	AD027	36	7.7	654.9	20		OP	2010	IncaDiagnosisDate	38	6	60		Invasive cancer	LEFT	Positive		Positive	Negative		4toX	1	3	55	25	T2	1	Ductal	ChemoEndo	ERpHER2nLNp
S000207.l.r.lib.g.k2.a.t	StringTie	FALSE	FALSE	FALSE	S000207.l.r.lib.g	S000207.l.r.lib	S000207.l.r	S000207	C008848	Q008828	0.341531	25564509	30250363	31233926	31283694	75T1S6B75T1S	NS500281	Pool0401	NeoPrep	AD025	127	7.3	176.9	20		OP	2010	IncaDiagnosisDate	38	6	60		Invasive cancer	LEFT	Positive		Positive	Negative		4toX	1	3	55	25	T2	1	Ductal	ChemoEndo	ERpHER2nLNp
S000207.l.r.m2.c.lib.g.k2.a.t	StringTie	FALSE	FALSE	FALSE	S000207.l.r.m2.c.lib.g	S000207.l.r.m2.c.lib	S000207.l.r	S000207	C008848	Q008828	0.368232	16114117	16909225	19373182	20161313	54T1S6B1S51T1S;54T1S6B1S52T1S	SN587	Pool0201	dUTP	AD020	36	7.3	176.9	20		OP	2010	IncaDiagnosisDate	38	6	60		Invasive cancer	LEFT	Positive		Positive	Negative		4toX	1	3	55	25	T2	1	Ductal	ChemoEndo	ERpHER2nLNp
S000207.l.r.m3.c.lib.g.k2.a.t	StringTie	TRUE	TRUE	FALSE	S000207.l.r.m3.c.lib.g	S000207.l.r.m3.c.lib	S000207.l.r	S000207	C008848	Q008828	0.314703	33135726	36294861	39870538	39873288	75T1S6B75T1S	NS500281	Pool0398	TruSeq	AD027	123	7.3	176.9	20		OP	2010	IncaDiagnosisDate	38	6	60		Invasive cancer	LEFT	Positive		Positive	Negative		4toX	1	3	55	25	T2	1	Ductal	ChemoEndo	ERpHER2nLNp
S000208.l.r.lib2.g.k2.a.t	StringTie	TRUE	TRUE	FALSE	S000208.l.r.lib2.g	S000208.l.r.lib2	S000208.l.r	S000208	C008847	Q008837	0.416399	54338801	58674993	61007007	61319160	75T1S6B75T1S	NS500281	Pool0436	NeoPrep	AD023	158	9.5	357.3	20		OP	2010	IncaDiagnosisDate	37	6	55		Invasive cancer	RIGHT	Positive		Positive	Negative		N0	0	2	70	26	T2	1	Ductal	Endo	ERpHER2nLNn
S000208.l.r.lib3.g.k2.a.t	StringTie	FALSE	FALSE	FALSE	S000208.l.r.lib3.g	S000208.l.r.lib3	S000208.l.r	S000208	C008847	Q008837	0.483931	31589532	34434983	35948849	36305314	75T1S6B75T1S	NS500281	Pool0439	NeoPrep	AD006	161	9.5	357.3	20		OP	2010	IncaDiagnosisDate	37	6	55		Invasive cancer	RIGHT	Positive		Positive	Negative		N0	0	2	70	26	T2	1	Ductal	Endo	ERpHER2nLNn
S000208.l.r.m3.c.lib.g.k2.a.t	StringTie	FALSE	FALSE	FALSE	S000208.l.r.m3.c.lib.g	S000208.l.r.m3.c.lib	S000208.l.r	S000208	C008847	Q008837	0.303018	25206266	26468264	30903218	31041115	54T1S6B1S53T1S	SN587	Pool0283	dUTP	AD010	58	9.5	357.3	20		OP	2010	IncaDiagnosisDate	37	6	55		Invasive cancer	RIGHT	Positive		Positive	Negative		N0	0	2	70	26	T2	1	Ductal	Endo	ERpHER2nLNn
S000208.l.r.m4.c.lib.g.k2.a.t	StringTie	FALSE	FALSE	FALSE	S000208.l.r.m4.c.lib.g	S000208.l.r.m4.c.lib	S000208.l.r	S000208	C008847	Q008837	0.256141	31636255	34017297	37645740	37676605	75T1S6B75T1S	NS500281	Pool0402	TruSeq	AD006	126	9.5	357.3	20		OP	2010	IncaDiagnosisDate	37	6	55		Invasive cancer	RIGHT	Positive		Positive	Negative		N0	0	2	70	26	T2	1	Ductal	Endo	ERpHER2nLNn
S000209.l.r.m2.c.lib.g.k2.a.t	StringTie	TRUE	TRUE	FALSE	S000209.l.r.m2.c.lib.g	S000209.l.r.m2.c.lib	S000209.l.r	S000209	C008846	Q008834	0.458379	28998379	30185878	36995851	37594789	54T1S6B1S51T1S;54T1S6B1S52T1S	SN587	Pool0202	dUTP	AD020	36	8.9	96.65	20		OP	2010	IncaDiagnosisDate	13	5	48		Invasive cancer	LEFT	Negative		Negative	Negative		4toX	1	3	65	35	T2	1	Ductal	Chemo	TNBC
S000210.l.r.m2.c.lib.g.k2.a.t	StringTie	TRUE	FALSE	TRUE	S000210.l.r.m2.c.lib.g	S000210.l.r.m2.c.lib	S000210.l.r	S000210	C008845	Q008845	0.270436	34053986	35898333	42468822	44488011	54T1S6B1S53T1S	SN587	Pool0208	dUTP	AD003	39	8.7	274.8	20		OP	2010	IncaDiagnosisDate	61	6			Invasive cancer	LEFT	Positive	80	Positive	Negative		N0	0	2	95	20	T1c	0	Ductal	Endo	ERpHER2nLNn
S000211.l.r.m.c.lib.g.k2.a.t	StringTie	FALSE	FALSE	FALSE	S000211.l.r.m.c.lib.g	S000211.l.r.m.c.lib	S000211.l.r	S000211	C008844	Q008824	0.330758	29653008	31762072	39060961	40296616	54T1S6B1S53T1S	SN587	Pool0181	dUTP	AD011	31	5.9	30.04	20		OP	2010	IncaDiagnosisDate	14	5	42		Invasive cancer	RIGHT	Positive		Positive	Negative		N0	0	1	50	10	T1b	0	Ductal	None	ERpHER2nLNn
S000212.l.r.m2.c.lib.g.k2.a.t	StringTie	TRUE	TRUE	FALSE	S000212.l.r.m2.c.lib.g	S000212.l.r.m2.c.lib	S000212.l.r	S000212	C008843	Q008820	0.330042	29870680	31233997	35694365	36684581	54T1S6B1S51T1S;54T1S6B1S52T1S	SN587	Pool0199	dUTP	AD019	36	8.1	101.8	20		OP	2010	IncaDiagnosisDate	35	5	100		Invasive cancer	RIGHT	Positive		Positive	Negative		1to3	1	2	50	20	T1c	0	Ductal	ChemoEndo	ERpHER2nLNp
S000213.l.r.m2.c.lib.g.k2.a.t	StringTie	TRUE	TRUE	FALSE	S000213.l.r.m2.c.lib.g	S000213.l.r.m2.c.lib	S000213.l.r	S000213	C008842	Q008826	0.316496	26330262	27902066	32851429	35113204	54T1S6B1S51T1S;54T1S6B1S52T1S	SN587	Pool0199	dUTP	AD022	36	9	243.7	20		OP	2010	IncaDiagnosisDate	34	1	33		Invasive cancer	RIGHT	Negative		Negative	Negative		N0	0	3	55	10	T1b	0	Ductal	None	TNBC
S000214.l.r.m2.c.lib.g.k2.a.t	StringTie	TRUE	FALSE	TRUE	S000214.l.r.m2.c.lib.g	S000214.l.r.m2.c.lib	S000214.l.r	S000214	C008841	Q008841	0.493232	27036267	28330470	32382804	32757027	54T1S6B1S51T1S;54T1S6B1S52T1S	SN587	Pool0200	dUTP	AD025	36	8.4	279.2	20		OP	2010	IncaDiagnosisDate	32	1	48		Invasive cancer	LEFT	Positive	70	Positive	Positive		N0	0	3	75	25	T2	1	Ductal	Endo	HER2pERp
S000215.l.r.m2.c.lib.g.k2.a.t	StringTie	TRUE	TRUE	FALSE	S000215.l.r.m2.c.lib.g	S000215.l.r.m2.c.lib	S000215.l.r	S000215	C008840	Q008818	0.467925	27111149	28745460	33963187	35653375	54T1S6B1S51T1S;54T1S6B1S52T1S	SN587	Pool0200	dUTP	AD020	36	7.9	52.15	20		OP	2010	IncaDiagnosisDate	20	0	80		Invasive cancer	LEFT	Negative		Negative	Negative		N0	0	3	45	9	T1b	0	Ductal	Chemo	TNBC
S000216.l.r.m2.c.lib.g.k2.a.t	StringTie	TRUE	TRUE	FALSE	S000216.l.r.m2.c.lib.g	S000216.l.r.m2.c.lib	S000216.l.r	S000216	C008839	Q008838	0.325172	19117794	20263884	24217432	24407353	54T1S6B1S51T1S;54T1S6B1S52T1S	SN587	Pool0201	dUTP	AD021	36	8.7	46.07	20		OP	2010	IncaDiagnosisDate	40	1	73		Invasive cancer	RIGHT	Negative		Negative	Negative		N0	0	3	75	17	T1c	0	Ductal	Chemo	TNBC
S000219.l.r.m2.c.lib.g.k2.a.t	StringTie	FALSE	FALSE	FALSE	S000219.l.r.m2.c.lib.g	S000219.l.r.m2.c.lib	S000219.l.r	S000219	C008830	Q008798	0.32096	26940041	28338488	34997702	36767119	54T1S6B1S53T1S	SN587	Pool0208	dUTP	AD004	39	9.1	402.6	19		OP	2010	IncaDiagnosisDate	22	5	44		Invasive cancer	RIGHT	Negative	0	Negative	Negative		1to3	1	3	55	11	T1c	0	Ductal	Chemo	TNBC
S000219.l.r.m3.c.lib.g.k2.a.t	StringTie	TRUE	TRUE	FALSE	S000219.l.r.m3.c.lib.g	S000219.l.r.m3.c.lib	S000219.l.r	S000219	C008830	Q008798	0.238905	25720879	27431689	29696985	29739922	75T1S6B75T1S	NS500281	Pool0597	TruSeq	AD016	307	9.1	402.6	19		OP	2010	IncaDiagnosisDate	22	5	44		Invasive cancer	RIGHT	Negative	0	Negative	Negative		1to3	1	3	55	11	T1c	0	Ductal	Chemo	TNBC
S000220.l.r.m2.c.lib.g.k2.a.t	StringTie	TRUE	TRUE	FALSE	S000220.l.r.m2.c.lib.g	S000220.l.r.m2.c.lib	S000220.l.r	S000220	C008829	Q008806	0.324018	24342088	25298698	30266153	34172932	54T1S6B1S53T1S	SN587	Pool0208	dUTP	AD005	39	9.6	464.8	19		OP	2010	IncaDiagnosisDate	19	5	35		Invasive cancer	RIGHT	Positive	100	Positive	Negative		N0	0	3	70	23	T2	1	Ductal	Endo	ERpHER2nLNn
S000220.l.r.m3.c.lib.g.k2.a.t	StringTie	FALSE	FALSE	FALSE	S000220.l.r.m3.c.lib.g	S000220.l.r.m3.c.lib	S000220.l.r	S000220	C008829	Q008806	0.257506	19475635	20383232	21943277	21952045	75T1S6B75T1S	NB501986	Pool0558	TruSeq	AD027	273	9.6	464.8	19		OP	2010	IncaDiagnosisDate	19	5	35		Invasive cancer	RIGHT	Positive	100	Positive	Negative		N0	0	3	70	23	T2	1	Ductal	Endo	ERpHER2nLNn
S000221.l.r.m2.c.lib.g.k2.a.t	StringTie	TRUE	TRUE	FALSE	S000221.l.r.m2.c.lib.g	S000221.l.r.m2.c.lib	S000221.l.r	S000221	C008828	Q008813	0.298743	25616680	26757110	33629831	34382722	54T1S6B1S51T1S;54T1S6B1S52T1S	SN587	Pool0199	dUTP	AD020	36	9.3	468.8	19		OP	2010	IncaDiagnosisDate	20	5	37		Invasive cancer	RIGHT	Positive		Positive	Negative		1to3	1	2	85	22	T2	1	Ductal	Endo	ERpHER2nLNp
S000223.l.r.m2.c.lib.g.k2.a.t	StringTie	TRUE	TRUE	FALSE	S000223.l.r.m2.c.lib.g	S000223.l.r.m2.c.lib	S000223.l.r	S000223	C008826	Q008800	0.528177	21708060	23787180	28792489	29389564	54T1S6B1S51T1S;54T1S6B1S52T1S	SN587	Pool0200	dUTP	AD023	36	8.5	316.4	19		OP	2010	IncaDiagnosisDate	20	6	19		Invasive cancer	LEFT	Negative		Negative	Negative		N0	0	3	55	11	T1c	0	Ductal	Chemo	TNBC
S000224.l.r.m2.c.lib.g.k2.a.t	StringTie	TRUE	TRUE	FALSE	S000224.l.r.m2.c.lib.g	S000224.l.r.m2.c.lib	S000224.l.r	S000224	C008825	Q008785	0.410806	29083335	30327645	38789050	39205044	54T1S6B1S51T1S;54T1S6B1S52T1S	SN587	Pool0200	dUTP	AD019	36	9.2	109.4	19		OP	2010	IncaDiagnosisDate	11	1	48		Invasive cancer	LEFT	Positive		Positive	Negative		N0	0	2	45	18	T1c	0	Lobular	ChemoEndo	ERpHER2nLNn
S000225.l.r.m2.c.lib.g.k2.a.t	StringTie	TRUE	TRUE	FALSE	S000225.l.r.m2.c.lib.g	S000225.l.r.m2.c.lib	S000225.l.r	S000225	C008824	Q008786	0.232009	17962522	19300198	24623432	25136676	54T1S6B1S51T1S;54T1S6B1S52T1S	SN587	Pool0201	dUTP	AD022	36	8.9	229.5	19		OP	2010	IncaDiagnosisDate	41	6	33		Invasive cancer	LEFT	Positive		Positive	Negative		1to3	1	2	45	29	T2	1	Ductal	ChemoEndo	ERpHER2nLNp
S000226.l.r.m2.c.lib.g.k2.a.t	StringTie	TRUE	TRUE	FALSE	S000226.l.r.m2.c.lib.g	S000226.l.r.m2.c.lib	S000226.l.r	S000226	C008823	Q008784	0.422459	31597290	33457216	41118197	41560270	54T1S6B1S51T1S;54T1S6B1S52T1S	SN587	Pool0202	dUTP	AD023	36	9.1	518.3	19		OP	2010	IncaDiagnosisDate	21	0	110		Invasive cancer	RIGHT	Positive		Positive	Negative		1to3	1	1	40	15	T1c	0	Ductal	ChemoEndo	ERpHER2nLNp
S000227.l.r.m2.c.lib.g.k2.a.t	StringTie	TRUE	TRUE	FALSE	S000227.l.r.m2.c.lib.g	S000227.l.r.m2.c.lib	S000227.l.r	S000227	C008822	Q008789	0.394327	29836529	32023480	39317449	39990468	54T1S6B1S53T1S	SN587	Pool0208	dUTP	AD006	39	9	577.3	19		OP	2010	IncaDiagnosisDate	22	1			Invasive cancer	LEFT	Negative	0	Negative	Positive		4toX	1	2	45	55	T3	1	Ductal	ImmuChemo	HER2pERn
S000228.l.r.m2.c.lib.g.k2.a.t	StringTie	TRUE	TRUE	FALSE	S000228.l.r.m2.c.lib.g	S000228.l.r.m2.c.lib	S000228.l.r	S000228	C008821	Q008805	0.378599	27224231	28624087	36884672	38290163	54T1S6B1S53T1S	SN587	Pool0208	dUTP	AD007	39	7.7	94.74	19		OP	2010	IncaDiagnosisDate	75	2			Invasive cancer	RIGHT	Positive	100	Positive	Negative		N0	0	2	65	7	T1b	0	Ductal	None	ERpHER2nLNn
S000229.l.r.m2.c.lib.g.k2.a.t	StringTie	TRUE	TRUE	FALSE	S000229.l.r.m2.c.lib.g	S000229.l.r.m2.c.lib	S000229.l.r	S000229	C008820	Q008811	0.295369	21323346	22513089	25080213	31169654	54T1S6B1S53T1S	SN587	Pool0208	dUTP	AD009	39	9.2	541.8	21		OP	2010	IncaDiagnosisDate	32	1	30		Invasive cancer	LEFT	Positive		Positive	Negative		1to3	1	3	75	22	T2	1	Ductal	Endo	ERpHER2nLNp
S000230.l.r.lib.g.k2.a.t	StringTie	TRUE	TRUE	FALSE	S000230.l.r.lib.g	S000230.l.r.lib	S000230.l.r	S000230	C008819	Q008792	0.428917	32798115	35913710	37477501	37700127	75T1S6B75T1S	NS500281	Pool0482	NeoPrep	AD021	202	8	28.37	21		OP	2010	IncaDiagnosisDate	29	1	85		Invasive cancer	LEFT	Positive		Positive	Negative		1to3	1	2	50	15	T1c	0	Ductal_Other	ChemoEndo	ERpHER2nLNp
S000231.l.r.m2.c.lib.g.k2.a.t	StringTie	TRUE	FALSE	TRUE	S000231.l.r.m2.c.lib.g	S000231.l.r.m2.c.lib	S000231.l.r	S000231	C008818	Q008807	0.411553	24360114	25627900	30248305	30365211	54T1S6B1S51T1S;54T1S6B1S52T1S	SN587	Pool0199	dUTP	AD023	36	9.2	220.5	21		OP	2010	IncaDiagnosisDate	26	2	120		Invasive cancer	RIGHT	Positive		Positive	Negative		1to3	1	2	75	16	T1c	0	Ductal	None	ERpHER2nLNp
S000233.l.r.m2.c.lib.g.k2.a.t	StringTie	TRUE	TRUE	FALSE	S000233.l.r.m2.c.lib.g	S000233.l.r.m2.c.lib	S000233.l.r	S000233	C008816	Q008801	0.183876	18348794	19304831	23710374	24527818	54T1S6B1S51T1S;54T1S6B1S52T1S	SN587	Pool0201	dUTP	AD018	36	9.7	328.4	21		OP	2010	IncaDiagnosisDate	28	1	22		Invasive cancer	RIGHT	Positive	100	Negative	Positive		N0	0	3	60	35	T2	1	Ductal	ImmuChemoEndo	HER2pERp
S000234.l.r.m2.c.lib.g.k2.a.t	StringTie	TRUE	TRUE	FALSE	S000234.l.r.m2.c.lib.g	S000234.l.r.m2.c.lib	S000234.l.r	S000234	C008815	Q008812	0.38933	15163176	16168533	20751678	20815095	54T1S6B1S51T1S;54T1S6B1S52T1S	SN587	Pool0201	dUTP	AD023	36	7.9	94.79	21		OP	2010	IncaDiagnosisDate	52	10	15		Invasive cancer	RIGHT	Positive	100	Positive	Negative		SubMicroMet	0	2	80	19	T1c	0	Ductal	Endo	ERpHER2nLNn
S000235.l.r.m2.c.lib.g.k2.a.t	StringTie	TRUE	TRUE	FALSE	S000235.l.r.m2.c.lib.g	S000235.l.r.m2.c.lib	S000235.l.r	S000235	C008814	Q008810	0.465202	28847936	30206969	38402784	38599587	54T1S6B1S51T1S;54T1S6B1S52T1S	SN587	Pool0202	dUTP	AD022	36	9.2	200.3	21		OP	2010	IncaDiagnosisDate	39	3	40		Invasive cancer	RIGHT	Positive	100	Negative	Negative		N0	0	3	75	11	T1c	0	Ductal	Endo	ERpHER2nLNn
S000236.l.r.m2.c.lib.g.k2.a.t	StringTie	TRUE	TRUE	FALSE	S000236.l.r.m2.c.lib.g	S000236.l.r.m2.c.lib	S000236.l.r	S000236	C008813	Q008803	0.343896	36381482	38154180	43802647	46793494	54T1S6B1S53T1S	SN587	Pool0208	dUTP	AD010	39	8.5	485.8	21		OP	2010	IncaDiagnosisDate	47	3	25		Invasive cancer	LEFT	Negative	0	Negative	Negative		N0	0	3	65	30	T2	1	Ductal	Chemo	TNBC
S000237.l.r.m2.c.lib.g.k2.a.t	StringTie	TRUE	TRUE	FALSE	S000237.l.r.m2.c.lib.g	S000237.l.r.m2.c.lib	S000237.l.r	S000237	C008812	Q008809	0.443861	28558956	30187703	34423748	36197415	54T1S6B1S53T1S	SN587	Pool0208	dUTP	AD011	39	8.3	221.1	21		OP	2010	IncaDiagnosisDate	13	1	40		Invasive cancer	RIGHT	Negative		Negative	Negative		N0	0	3	75	28	T2	1	Other	Chemo	TNBC
S000238.l.r.m2.c.lib.g.k2.a.t	StringTie	TRUE	TRUE	FALSE	S000238.l.r.m2.c.lib.g	S000238.l.r.m2.c.lib	S000238.l.r	S000238	C008811	Q008788	0.409146	24989596	26155353	31194546	33131290	54T1S6B1S53T1S	SN587	Pool0208	dUTP	AD012	39	8	41.66	21		OP	2011	IncaDiagnosisDate	3	0	69		Invasive cancer	RIGHT	Positive		Positive	Negative		N0	0	2	45	8	T1b	0	Ductal	None	ERpHER2nLNn
S000239.l.r.m2.c.lib.g.k2.a.t	StringTie	TRUE	FALSE	TRUE	S000239.l.r.m2.c.lib.g	S000239.l.r.m2.c.lib	S000239.l.r	S000239	C008810	Q008814	0.395242	37734213	39898169	46825259	48178864	54T1S6B1S53T1S	SN587	Pool0208	dUTP	AD013	39	9.4	179.2	21		OP	2010	IncaDiagnosisDate	41	1	50		Invasive cancer	LEFT	Positive		Negative	Positive		N0	0	1	85	10	T1b	0	Ductal	Endo	HER2pERp
S000240.l.r.m3.c.lib.g.k2.a.t	StringTie	TRUE	TRUE	FALSE	S000240.l.r.m3.c.lib.g	S000240.l.r.m3.c.lib	S000240.l.r	S000240	C008809	Q008794	0.305089	29477104	30796313	36790564	38352037	54T1S6B1S53T1S	SN587	Pool0208	dUTP	AD014	39	9.4	227.7	21		OP	2010	IncaDiagnosisDate	27	4	68		Invasive cancer	RIGHT	Positive		Positive	Negative		N0	0	2	50	16	T1c	0	Ductal	Endo	ERpHER2nLNn
S000241.l.r.m2.c.lib.g.k2.a.t	StringTie	TRUE	TRUE	FALSE	S000241.l.r.m2.c.lib.g	S000241.l.r.m2.c.lib	S000241.l.r	S000241	C008808	Q008787	0.394059	23288658	24486278	28818695	33716883	54T1S6B1S53T1S	SN587	Pool0208	dUTP	AD015	39	9.3	161.9	22		OP	2010	IncaDiagnosisDate	20	4	85		Invasive cancer	RIGHT	Positive		Positive	Negative		N0	0	2	45	17	T1c	0	Ductal	Endo	ERpHER2nLNn
S000242.l.r.m2.c.lib.g.k2.a.t	StringTie	TRUE	TRUE	FALSE	S000242.l.r.m2.c.lib.g	S000242.l.r.m2.c.lib	S000242.l.r	S000242	C008807	Q008791	0.250896	21932229	22988242	26456403	33693773	54T1S6B1S53T1S	SN587	Pool0208	dUTP	AD018	39	9.2	174.1	22		OP	2010	IncaDiagnosisDate	27	4	65		Invasive cancer	RIGHT	Positive		Positive	Negative		N0	0	2	50	17	T1c	0	Ductal	None	ERpHER2nLNn
S000243.l.r.m2.c.lib.g.k2.a.t	StringTie	TRUE	TRUE	FALSE	S000243.l.r.m2.c.lib.g	S000243.l.r.m2.c.lib	S000243.l.r	S000243	C008806	Q008804	0.525362	21885917	22913816	26124850	27106658	54T1S6B1S53T1S	SN587	Pool0208	dUTP	AD019	39	8.9	94.05	22		OP	2010	IncaDiagnosisDate	23	1	27		Invasive cancer	LEFT	Positive		Positive	Negative		N0	0	2	65	16	T1c	0	Ductal_Lobular	Endo	ERpHER2nLNn
S000244.l.r.m2.c.lib.g.k2.a.t	StringTie	FALSE	FALSE	FALSE	S000244.l.r.m2.c.lib.g	S000244.l.r.m2.c.lib	S000244.l.r	S000244	C008798	Q008782	0.245604	28764641	31876741	34324828	34480887	75T1S6B75T1S	NS500281	Pool0330	TruSeq	AD002	72	8.2	30.54	22		OP	2010	IncaDiagnosisDate	26	5	32		Invasive cancer	LEFT	Positive		Positive	Negative		N0	0	2	85					Endo	ERpHER2nLNn
S000245.l.r.lib.g.k2.a.t	StringTie	FALSE	FALSE	FALSE	S000245.l.r.lib.g	S000245.l.r.lib	S000245.l.r	S000245	C008797	Q008782	0.290531	20350521	24706587	25556255	25615588	75T1S6B75T1S	NS500281	Pool0401	NeoPrep	AD011	127	8.4	142.5	22		OP	2010	IncaDiagnosisDate	26	5	14		Invasive cancer	RIGHT	Positive		Positive	Negative		1to3	1	2	85	13	T1c	0	Lobular	Endo	ERpHER2nLNp
S000245.l.r.m2.c.lib.g.k2.a.t	StringTie	FALSE	FALSE	FALSE	S000245.l.r.m2.c.lib.g	S000245.l.r.m2.c.lib	S000245.l.r	S000245	C008797	Q008782	0.187276	12196226	12937828	14768399	24810356	54T1S6B1S53T1S	SN587	Pool0208	dUTP	AD020	39	8.4	142.5	22		OP	2010	IncaDiagnosisDate	26	5	14		Invasive cancer	RIGHT	Positive		Positive	Negative		1to3	1	2	85	13	T1c	0	Lobular	Endo	ERpHER2nLNp
S000245.l.r.m3.c.lib.g.k2.a.t	StringTie	FALSE	FALSE	FALSE	S000245.l.r.m3.c.lib.g	S000245.l.r.m3.c.lib	S000245.l.r	S000245	C008797	Q008782	0.234086	27261148	28988223	31805932	31836737	75T1S6B75T1S	NS500281	Pool0354	TruSeq	AD009	86	8.4	142.5	22		OP	2010	IncaDiagnosisDate	26	5	14		Invasive cancer	RIGHT	Positive		Positive	Negative		1to3	1	2	85	13	T1c	0	Lobular	Endo	ERpHER2nLNp
S000246.l.r.m2.c.lib.g.k2.a.t	StringTie	TRUE	TRUE	FALSE	S000246.l.r.m2.c.lib.g	S000246.l.r.m2.c.lib	S000246.l.r	S000246	C008796	Q008767	0.292734	29320992	30929654	34974871	40834895	54T1S6B1S53T1S	SN587	Pool0208	dUTP	AD021	39	9.1	226.6	22		OP	2010	IncaDiagnosisDate	35	3			Invasive cancer	LEFT	Positive	100	Positive	Negative		4toX	1	2	45	20	T1c	0	Lobular	ChemoEndo	ERpHER2nLNp
S000247.l.r.m.c.lib.g.k2.a.t	StringTie	TRUE	TRUE	FALSE	S000247.l.r.m.c.lib.g	S000247.l.r.m.c.lib	S000247.l.r	S000247	C008795	Q008777	0.222917	19318525	20554454	22810868	25905380	54T1S6B1S53T1S	SN587	Pool0079	dUTP	AD001	6	9.4	481.7	22		OP	2010	IncaDiagnosisDate	21	0	102		Invasive cancer	LEFT	Positive		Negative	Negative		1to3	1	3	65	32	T2	1	Other	ChemoEndo	ERpHER2nLNp
S000248.l.r.m.c.lib.g.k2.a.t	StringTie	TRUE	TRUE	FALSE	S000248.l.r.m.c.lib.g	S000248.l.r.m.c.lib	S000248.l.r	S000248	C008794	Q008771	0.165728	18370703	19544123	22438812	25556306	54T1S6B1S53T1S	SN587	Pool0079	dUTP	AD003	6	9	99.96	22		OP	2011	IncaDiagnosisDate	6	1	67		Invasive cancer	RIGHT	Positive	75	Positive	Negative		N0	0	2	55	14	T1c	0	Ductal	Endo	ERpHER2nLNn
S000249.l.r.m.c.lib.g.k2.a.t	StringTie	TRUE	TRUE	FALSE	S000249.l.r.m.c.lib.g	S000249.l.r.m.c.lib	S000249.l.r	S000249	C008793	Q008780	0.200483	20313025	21387492	24936421	26474646	54T1S6B1S53T1S	SN587	Pool0079	dUTP	AD004	6	8.4	56.13	22		OP	2010	IncaDiagnosisDate	34	5	90		Invasive cancer	LEFT	Positive		Negative	Negative		N0	0	3	70	9	T1b	0	Ductal	Endo	ERpHER2nLNn
S000250.l.r.m3.c.lib.g.k2.a.t	StringTie	FALSE	FALSE	FALSE	S000250.l.r.m3.c.lib.g	S000250.l.r.m3.c.lib	S000250.l.r	S000250	C008792	Q008769	0.252931	25220875	26607745	28488234	28512894	75T1S6B75T1S	NS500281	Pool0562	TruSeq	AD018	276	9.4	372.5	22		OP	2010	IncaDiagnosisDate	33	1	50		Invasive cancer	RIGHT	Positive		Positive	Negative		1to3	1	2	50	14	T1c	0	Ductal	ChemoEndo	ERpHER2nLNp
S000250.l.r.m.c.lib.g.k2.a.t	StringTie	TRUE	TRUE	FALSE	S000250.l.r.m.c.lib.g	S000250.l.r.m.c.lib	S000250.l.r	S000250	C008792	Q008769	0.187612	16462977	17456668	19369606	22148664	54T1S6B1S53T1S	SN587	Pool0079	dUTP	AD005	6	9.4	372.5	22		OP	2010	IncaDiagnosisDate	33	1	50		Invasive cancer	RIGHT	Positive		Positive	Negative		1to3	1	2	50	14	T1c	0	Ductal	ChemoEndo	ERpHER2nLNp
S000251.l.r.m.c.lib.g.k2.a.t	StringTie	TRUE	TRUE	FALSE	S000251.l.r.m.c.lib.g	S000251.l.r.m.c.lib	S000251.l.r	S000251	C008791	Q008776	0.154111	17592737	18868297	21941861	24211473	54T1S6B1S53T1S	SN587	Pool0079	dUTP	AD006	6	9.2	191.3	22		OP	2010	IncaDiagnosisDate	40	1			Invasive cancer	RIGHT	Positive	100	Positive	Negative		N0	0	2	65	13	T1c	0	Ductal	Endo	ERpHER2nLNn
S000252.l.r.m.c.lib.g.k2.a.t	StringTie	TRUE	TRUE	FALSE	S000252.l.r.m.c.lib.g	S000252.l.r.m.c.lib	S000252.l.r	S000252	C008790	Q008783	0.194097	26244471	27659929	29948231	31432909	54T1S6B1S53T1S	SN587	Pool0079	dUTP	AD007	6	8.7	36.61	22		OP	2010	IncaDiagnosisDate	46	1	35		Invasive cancer	RIGHT	Negative		Negative	Negative				3	90	20	T1c	0	Ductal_Other	None	TNBC
S000253.l.r.m.c.lib.g.k2.a.t	StringTie	TRUE	TRUE	FALSE	S000253.l.r.m.c.lib.g	S000253.l.r.m.c.lib	S000253.l.r	S000253	C008789	Q008774	0.326847	24351612	25648068	34194316	34636329	54T1S6B1S53T1S	SN587	Pool0275	dUTP	AD010	56	8.4	20.18	23		OP	2011	IncaDiagnosisDate	12	3	19		Invasive cancer	LEFT	Positive		Negative	Negative		N0	0	2	60	15	T1c	0	Lobular	Endo	ERpHER2nLNn
S000254.l.r.m.c.lib.g.k2.a.t	StringTie	TRUE	TRUE	FALSE	S000254.l.r.m.c.lib.g	S000254.l.r.m.c.lib	S000254.l.r	S000254	C008788	Q008766	0.180715	15284288	16415044	18911812	20818959	54T1S6B1S53T1S	SN587	Pool0079	dUTP	AD009	6	9.5	318.9	23		OP	2011	IncaDiagnosisDate	8	1	16		Invasive cancer	RIGHT	Positive	20	Positive	Negative		N0	0	2	45	27	T2	1	Lobular	ChemoEndo	ERpHER2nLNn
S000255.l.r.m.c.lib.g.k2.a.t	StringTie	TRUE	TRUE	FALSE	S000255.l.r.m.c.lib.g	S000255.l.r.m.c.lib	S000255.l.r	S000255	C008787	Q008775	0.195056	20301758	21511586	24411764	25547177	54T1S6B1S53T1S	SN587	Pool0079	dUTP	AD010	6	8.9	299.6	23		OP	2010	IncaDiagnosisDate	53	3	40		Invasive cancer	RIGHT	Positive	100	Positive	Negative		N0	0	2	65	10	T1b	0	Ductal	Endo	ERpHER2nLNn
S000256.l.r.m.c.lib.g.k2.a.t	StringTie	TRUE	TRUE	FALSE	S000256.l.r.m.c.lib.g	S000256.l.r.m.c.lib	S000256.l.r	S000256	C008786	Q008770	0.194906	27252892	29005204	33890737	34611286	54T1S6B1S53T1S	SN587	Pool0079	dUTP	AD011	6	9.2	340.3	23		OP	2010	IncaDiagnosisDate	36	1	16		Invasive cancer	LEFT	Positive	100	Positive	Negative		N0	0	2	50	15	T1c	0	Ductal	ChemoEndo	ERpHER2nLNn
S000257.l.r.m.c.lib.g.k2.a.t	StringTie	TRUE	TRUE	FALSE	S000257.l.r.m.c.lib.g	S000257.l.r.m.c.lib	S000257.l.r	S000257	C008785	Q008779	0.172728	17772703	18774517	22492309	25356054	54T1S6B1S53T1S	SN587	Pool0079	dUTP	AD012	6	9	73.44	23		OP	2010	IncaDiagnosisDate	36	1	23		Invasive cancer	LEFT	Positive	95	Positive	Negative		SubMicroMet	0	2	70	18	T1c	0	Lobular	Endo	ERpHER2nLNn
S000258.l.r.m.c.lib.g.k2.a.t	StringTie	TRUE	TRUE	FALSE	S000258.l.r.m.c.lib.g	S000258.l.r.m.c.lib	S000258.l.r	S000258	C008784	Q008778	0.438895	30133979	31676697	40684242	42030218	54T1S6B1S53T1S	SN587	Pool0279	dUTP	AD002	57	8.6	19.01	23		OP	2011	IncaDiagnosisDate	6	1	55		Invasive cancer	RIGHT	Positive		Positive	Negative		N0	0	1	70	8	T1b	0	Ductal	None	ERpHER2nLNn
S000259.l.r.m.c.lib.g.k2.a.t	StringTie	TRUE	TRUE	FALSE	S000259.l.r.m.c.lib.g	S000259.l.r.m.c.lib	S000259.l.r	S000259	C008783	Q008768	0.182592	19148353	20303618	23391726	24774057	54T1S6B1S53T1S	SN587	Pool0079	dUTP	AD013	6	9.3	216.1	23		OP	2010	IncaDiagnosisDate	32	3	102		Invasive cancer	RIGHT	Positive		Positive	Negative		1to3	1	1	50	21	T2	1	Ductal	ChemoEndo	ERpHER2nLNp
S000260.l.r.m.c.lib.g.k2.a.t	StringTie	TRUE	TRUE	FALSE	S000260.l.r.m.c.lib.g	S000260.l.r.m.c.lib	S000260.l.r	S000260	C008782	Q008781	0.197068	24111672	25358424	29933595	30888026	54T1S6B1S53T1S	SN587	Pool0079	dUTP	AD014	6	9	35.19	23		OP	2010	IncaDiagnosisDate	57	0	55		Invasive cancer	LEFT	Positive		Negative	Negative		4toX	1	2	75	60	T3	1	Ductal	Endo	ERpHER2nLNp
S000261.l.r.m.c.lib.g.k2.a.t	StringTie	TRUE	TRUE	FALSE	S000261.l.r.m.c.lib.g	S000261.l.r.m.c.lib	S000261.l.r	S000261	C008778	Q008755	0.256184	20847364	22872233	26396428	28504257	54T1S6B1S53T1S	SN587	Pool0079	dUTP	AD015	6	9.3	452	23		OP	2011	IncaDiagnosisDate	7	1			Invasive cancer	RIGHT	Positive	70	Negative	Positive		1to3	1	3	70	30	T2	1	Ductal	ImmuChemoEndo	HER2pERp
S000262.l.r.m.c.lib.g.k2.a.t	StringTie	TRUE	TRUE	FALSE	S000262.l.r.m.c.lib.g	S000262.l.r.m.c.lib	S000262.l.r	S000262	C008777	Q008763	0.215284	25909372	27580762	32253497	33396311	54T1S6B1S53T1S	SN587	Pool0079	dUTP	AD018	6	8.7	366.9	23		OP	2010	IncaDiagnosisDate	30	5	47		Invasive cancer	RIGHT	Negative		Negative	Negative		N0	0	2	85	20	T1c	0	Other	None	TNBC
S000263.l.r.m.c.lib.g.k2.a.t	StringTie	TRUE	TRUE	FALSE	S000263.l.r.m.c.lib.g	S000263.l.r.m.c.lib	S000263.l.r	S000263	C008776	Q008750	0.170156	20320070	21422199	25050857	25296778	54T1S6B1S53T1S	SN587	Pool0079	dUTP	AD019	6	9.7	369	23		OP	2010	IncaDiagnosisDate	24	5	105		Invasive cancer	LEFT	Positive		Positive	Negative		N0	0	2	60	18	T1c	0	Ductal	Endo	ERpHER2nLNn
S000264.l.r.m2.c.lib.g.k2.a.t	StringTie	FALSE	FALSE	FALSE	S000264.l.r.m2.c.lib.g	S000264.l.r.m2.c.lib	S000264.l.r	S000264	C008775	Q008748	0.246437	24308495	26015670	29752046	30633113	54T1S6B1S53T1S	SN587	Pool0079	dUTP	AD020	6	9.4	535.4	23		OP	2010	IncaDiagnosisDate	48	1	50		Invasive cancer	RIGHT	Positive		Positive	Positive		N0	0	3	40	22	T2	1	Ductal	ImmuChemoEndo	HER2pERp
S000264.l.r.m.c.lib.g.k2.a.t	StringTie	TRUE	FALSE	FALSE	S000264.l.r.m.c.lib.g	S000264.l.r.m.c.lib	S000264.l.r	S000264	C008775	Q008748	0.235856	22062350	23882881	27497962	28285670	54T1S6B1S53T1S	SN587	Pool0079	dUTP	AD002	6	9.4	535.4	23		OP	2010	IncaDiagnosisDate	48	1	50		Invasive cancer	RIGHT	Positive		Positive	Positive		N0	0	3	40	22	T2	1	Ductal	ImmuChemoEndo	HER2pERp
S000265.l.r.m.c.lib.g.k2.a.t	StringTie	FALSE	FALSE	TRUE	S000265.l.r.m.c.lib.g	S000265.l.r.m.c.lib	S000265.l.r	S000265	C008774	Q008756	0.294361	22148594	23327121	26637256	27729265	54T1S6B1S53T1S	SN587	Pool0079	dUTP	AD021	6	8.4	26.43	24		OP	2011	SamplingDate	0	1	20			RIGHT
S000266.l.r.m.c.lib.g.k2.a.t	StringTie	TRUE	TRUE	FALSE	S000266.l.r.m.c.lib.g	S000266.l.r.m.c.lib	S000266.l.r	S000266	C008773	Q008751	0.232374	19363813	20423339	23553374	24035316	54T1S6B1S53T1S	SN587	Pool0079	dUTP	AD022	6	7.7	74.29	24		OP	2011	IncaDiagnosisDate	21	1	33		Invasive cancer	RIGHT	Positive	75	Positive	Negative		4toX	1	2	65	37	T2	1	Ductal	ChemoEndo	ERpHER2nLNp
S000267.l.r.m.c.lib.g.k2.a.t	StringTie	TRUE	TRUE	FALSE	S000267.l.r.m.c.lib.g	S000267.l.r.m.c.lib	S000267.l.r	S000267	C008772	Q008754	0.26019	20034735	21122273	24921932	25100761	54T1S6B1S53T1S	SN587	Pool0079	dUTP	AD023	6	8.8	62.89	24		OP	2011	IncaDiagnosisDate	13	1	43		Invasive cancer	LEFT	Positive	75	Positive	Negative		1to3	1	2	70	55	T3	1	Ductal	Endo	ERpHER2nLNp
S000268.l.r.m.c.lib.g.k2.a.t	StringTie	TRUE	FALSE	TRUE	S000268.l.r.m.c.lib.g	S000268.l.r.m.c.lib	S000268.l.r	S000268	C008771	Q008764	0.185428	18780539	19880713	21753308	24732504	54T1S6B1S53T1S	SN587	Pool0079	dUTP	AD025	6	9.4	484.8	24		OP	2010	IncaDiagnosisDate	28	1	40		Invasive cancer	LEFT	Positive	75	Positive			N0	0	2	85					None
S000269.l.r.m.c.lib.g.k2.a.t	StringTie	FALSE	FALSE	TRUE	S000269.l.r.m.c.lib.g	S000269.l.r.m.c.lib	S000269.l.r	S000269	C008770	Q008753	0.329331	22176141	26979662	31062893	34856869	54T1S6B1S53T1S	SN587	Pool0080	dUTP	AD001	6	8.2	36.5	24		OP	2011	SamplingDate	0	1	23			LEFT
S000271.l.r.m.c.lib.g.k2.a.t	StringTie	TRUE	TRUE	FALSE	S000271.l.r.m.c.lib.g	S000271.l.r.m.c.lib	S000271.l.r	S000271	C008768	Q008760	0.268687	25470566	30308298	34755930	35154891	54T1S6B1S53T1S	SN587	Pool0080	dUTP	AD002	6	9.4	188.5	24		OP	2011	IncaDiagnosisDate	23	0	45		Invasive cancer	LEFT	Positive		Positive	Negative		N0	0	2	80	11	T1c	0	Ductal	Endo	ERpHER2nLNn
S000272.l.r.m.c.lib.g.k2.a.t	StringTie	TRUE	TRUE	FALSE	S000272.l.r.m.c.lib.g	S000272.l.r.m.c.lib	S000272.l.r	S000272	C008767	Q008762	0.25697	25461399	30478469	35316702	37074617	54T1S6B1S53T1S	SN587	Pool0080	dUTP	AD003	6	8.7	126.6	24		OP	2010	IncaDiagnosisDate	35	1	25		Invasive cancer	RIGHT	Positive		Positive	Negative		N0	0	2	85	22	T2	1	Ductal	Endo	ERpHER2nLNn
S000273.l.r.m.c.lib.g.k2.a.t	StringTie	TRUE	TRUE	FALSE	S000273.l.r.m.c.lib.g	S000273.l.r.m.c.lib	S000273.l.r	S000273	C008766	Q008761	0.251529	19713968	23942699	27805616	32429651	54T1S6B1S53T1S	SN587	Pool0080	dUTP	AD004	6	8.2	38.04	24		OP	2010	IncaDiagnosisDate	34	3	39		Invasive cancer	RIGHT	Positive	100	Positive	Negative		N0	0	2	85	10	T1b	0	Lobular	Endo	ERpHER2nLNn
S000274.l.r.m.c.lib.g.k2.a.t	StringTie	TRUE	TRUE	FALSE	S000274.l.r.m.c.lib.g	S000274.l.r.m.c.lib	S000274.l.r	S000274	C008765	Q008757	0.311003	22392503	27102045	30784681	32599854	54T1S6B1S53T1S	SN587	Pool0080	dUTP	AD005	6	8.6	141.4	24		OP	2010	IncaDiagnosisDate	38	3	35		Invasive cancer	LEFT	Positive	80	Negative	Negative		N0	0	3	75	14	T1c	0	Ductal	Endo	ERpHER2nLNn
S000275.l.r.m.c.lib.g.k2.a.t	StringTie	TRUE	TRUE	FALSE	S000275.l.r.m.c.lib.g	S000275.l.r.m.c.lib	S000275.l.r	S000275	C008764	Q008759	0.267085	24114515	28945596	32652132	34855743	54T1S6B1S53T1S	SN587	Pool0080	dUTP	AD006	6	8.5	138.4	24		OP	2010	IncaDiagnosisDate	48	1	17		Invasive cancer	LEFT	Positive	100	Positive	Negative		N0	0	3	75	25	T2	1	Ductal	Endo	ERpHER2nLNn
S000276.l.r.m.c.lib.g.k2.a.t	StringTie	TRUE	TRUE	FALSE	S000276.l.r.m.c.lib.g	S000276.l.r.m.c.lib	S000276.l.r	S000276	C008763	Q008758	0.252651	26299261	31804459	34581970	36192444	54T1S6B1S53T1S	SN587	Pool0080	dUTP	AD007	6	9.5	501.4	24		OP	2010	IncaDiagnosisDate	55	0	40		Invasive cancer	LEFT	Negative		Negative	Positive		4toX	1	3	75				Ductal	ImmuChemo	HER2pERn
S000277.l.r.m.c.lib.g.k2.a.t	StringTie	TRUE	TRUE	FALSE	S000277.l.r.m.c.lib.g	S000277.l.r.m.c.lib	S000277.l.r	S000277	C008762	Q008749	0.21581	12749691	16049931	19623830	29331766	54T1S6B1S53T1S	SN587	Pool0080	dUTP	AD009	6	8.6	155.9	25		OP	2011	IncaDiagnosisDate	13	2	100		Invasive cancer	RIGHT	Positive	11	Positive	Negative		N0	0	3	50	14	T1c	0	Ductal	Endo	ERpHER2nLNn
S000278.l.r.m.c.lib.g.k2.a.t	StringTie	FALSE	FALSE	TRUE	S000278.l.r.m.c.lib.g	S000278.l.r.m.c.lib	S000278.l.r	S000278	C008751	Q008717	0.355411	24195149	29551666	35781621	36138953	54T1S6B1S53T1S	SN587	Pool0080	dUTP	AD010	6	7.9	143.7	25		OP	2011	SamplingDate	0	1	36			LEFT
S000279.l.r.m.c.lib.g.k2.a.t	StringTie	FALSE	FALSE	TRUE	S000279.l.r.m.c.lib.g	S000279.l.r.m.c.lib	S000279.l.r	S000279	C008751	Q008717	0.34035	29543325	36205737	43745122	45248925	54T1S6B1S53T1S	SN587	Pool0080	dUTP	AD011	6	7.9	76.53	25		OP	2011	SamplingDate	0	1	36			LEFT
S000280.l.r.m2.c.lib.g.k2.a.t	StringTie	FALSE	FALSE	FALSE	S000280.l.r.m2.c.lib.g	S000280.l.r.m2.c.lib	S000280.l.r	S000280	C008750	Q008732	0.307002	29970353	30928136	33146204	33166265	75T1S6B75T1S	NB501986	Pool0598	TruSeq	AD008	307	8.4	83.88	25		OP	2011	IncaDiagnosisDate	21	1	50		Invasive cancer	LEFT	Positive		Positive	Negative		N0	0	2	75	15	T1c	0	Ductal	Endo	ERpHER2nLNn
S000280.l.r.m.c.lib.g.k2.a.t	StringTie	TRUE	TRUE	FALSE	S000280.l.r.m.c.lib.g	S000280.l.r.m.c.lib	S000280.l.r	S000280	C008750	Q008732	0.296685	25903039	30845441	34910180	35759625	54T1S6B1S53T1S	SN587	Pool0080	dUTP	AD012	6	8.4	83.88	25		OP	2011	IncaDiagnosisDate	21	1	50		Invasive cancer	LEFT	Positive		Positive	Negative		N0	0	2	75	15	T1c	0	Ductal	Endo	ERpHER2nLNn
S000281.l.r.m.c.lib.g.k2.a.t	StringTie	FALSE	FALSE	TRUE	S000281.l.r.m.c.lib.g	S000281.l.r.m.c.lib	S000281.l.r	S000281	C008749	Q008730	0.333324	34028712	40892070	48116747	49454884	54T1S6B1S53T1S	SN587	Pool0080	dUTP	AD013	6	8.6	73.29	25		OP	2011	SamplingDate	0	1	109			LEFT
S000282.l.r.m.c.lib.g.k2.a.t	StringTie	TRUE	TRUE	FALSE	S000282.l.r.m.c.lib.g	S000282.l.r.m.c.lib	S000282.l.r	S000282	C008748	Q008728	0.241644	26653551	32080889	37420477	38552637	54T1S6B1S53T1S	SN587	Pool0080	dUTP	AD014	6	8.2	92.68	25		OP	2011	IncaDiagnosisDate	18	1	75		Invasive cancer	LEFT	Positive		Positive	Negative		N0	0	1	65	14	T1c	0	Ductal	Endo	ERpHER2nLNn
S000283.l.r.m.c.lib.g.k2.a.t	StringTie	TRUE	FALSE	TRUE	S000283.l.r.m.c.lib.g	S000283.l.r.m.c.lib	S000283.l.r	S000283	C008747	Q008736	0.318229	32204251	39883884	43365666	45561306	54T1S6B1S53T1S	SN587	Pool0080	dUTP	AD015	6	9.4	557.3	25		OP	2011	IncaDiagnosisDate	19	1	25		Invasive cancer	RIGHT	Negative		Positive	Positive		1to3	1	3	80	23	T2	1	Ductal	Endo	HER2pERn
S000284.l.r.m.c.lib.g.k2.a.t	StringTie	TRUE	TRUE	FALSE	S000284.l.r.m.c.lib.g	S000284.l.r.m.c.lib	S000284.l.r	S000284	C008746	Q008722	0.217124	20248655	24412840	28969216	29395212	54T1S6B1S53T1S	SN587	Pool0080	dUTP	AD018	6	8.7	163.5	25		OP	2011	IncaDiagnosisDate	12	2	80		Invasive cancer	LEFT	Positive	75	Negative	Negative		4toX	1	3	55	18	T1c	0	Ductal	ChemoEndo	ERpHER2nLNp
S000285.l.r.m.c.lib.g.k2.a.t	StringTie	TRUE	TRUE	FALSE	S000285.l.r.m.c.lib.g	S000285.l.r.m.c.lib	S000285.l.r	S000285	C008745	Q008725	0.243661	28171817	34242729	39644158	41924510	54T1S6B1S53T1S	SN587	Pool0080	dUTP	AD019	6	9.3	509.7	25		OP	2011	IncaDiagnosisDate	13	1	35		Invasive cancer	RIGHT	Negative	0	Negative	Negative		N0	0	3	60	25	T2	1	Ductal	Chemo	TNBC
S000287.l.r.m.c.lib.g.k2.a.t	StringTie	TRUE	TRUE	FALSE	S000287.l.r.m.c.lib.g	S000287.l.r.m.c.lib	S000287.l.r	S000287	C008743	Q008720	0.268854	22631492	27281878	33167522	34706549	54T1S6B1S53T1S	SN587	Pool0080	dUTP	AD020	6	9	146.1	25		OP	2010	IncaDiagnosisDate	45	21			Invasive cancer	RIGHT	Negative	0	Negative	Positive		N0	0	2	45	8	T1b	0	Ductal	ImmuChemo	HER2pERn
S000288.l.r.m.c.lib.g.k2.a.t	StringTie	TRUE	TRUE	FALSE	S000288.l.r.m.c.lib.g	S000288.l.r.m.c.lib	S000288.l.r	S000288	C008742	Q008726	0.229813	26235145	31508766	36713700	37952432	54T1S6B1S53T1S	SN587	Pool0080	dUTP	AD021	6	8.7	195.2	25		OP	2011	IncaDiagnosisDate	22	2	60		Invasive cancer	RIGHT	Positive	100	Positive	Negative		N0	0	2	65	12	T1c	0	Lobular	Endo	ERpHER2nLNn
S000289.l.r.m.c.lib.g.k2.a.t	StringTie	TRUE	TRUE	FALSE	S000289.l.r.m.c.lib.g	S000289.l.r.m.c.lib	S000289.l.r	S000289	C008741	Q008734	0.315025	29697601	35618975	41243015	43532725	54T1S6B1S53T1S	SN587	Pool0080	dUTP	AD022	6	7.3	26.58	27		OP	2010	IncaDiagnosisDate	36	1	16		Invasive cancer	LEFT	Positive	100	Positive	Negative		4toX	1	2	80	46	T2	1	Lobular	Endo	ERpHER2nLNp
S000290.l.r.m.c.lib.g.k2.a.t	StringTie	TRUE	TRUE	FALSE	S000290.l.r.m.c.lib.g	S000290.l.r.m.c.lib	S000290.l.r	S000290	C008740	Q008727	0.312684	31039127	36900846	41321245	41660781	54T1S6B1S53T1S	SN587	Pool0080	dUTP	AD023	6	9.1	622.6	27		OP	2011	IncaDiagnosisDate	20	3	25		Invasive cancer	LEFT	Positive	100	Negative	Negative		N0	0	3	65	19	T1c	0	Ductal	Endo	ERpHER2nLNn
S000291.l.r.m.c.lib.g.k2.a.t	StringTie	TRUE	TRUE	FALSE	S000291.l.r.m.c.lib.g	S000291.l.r.m.c.lib	S000291.l.r	S000291	C008739	Q008723	0.248429	25932055	31169905	34981994	38207806	54T1S6B1S53T1S	SN587	Pool0080	dUTP	AD025	6	8.9	474.1	27		OP	2011	IncaDiagnosisDate	13	1	20		Invasive cancer	RIGHT	Positive	100	Positive	Negative		4toX	1	3	55	30	T2	1	Ductal	ChemoEndo	ERpHER2nLNp
S000292.l.r.m.c.lib.g.k2.a.t	StringTie	TRUE	TRUE	FALSE	S000292.l.r.m.c.lib.g	S000292.l.r.m.c.lib	S000292.l.r	S000292	C008738	Q008724	0.211826	25445777	27590366	34505111	40099486	54T1S6B1S53T1S	SN587	Pool0081	dUTP	AD001	6	7.8	177.7	27		OP	2011	IncaDiagnosisDate	13	1	47		Invasive cancer	RIGHT	Positive	100	Positive	Negative		N0	0	1	60	17	T1c	0	Ductal	Endo	ERpHER2nLNn
S000293.l.r.m.c.lib.g.k2.a.t	StringTie	TRUE	TRUE	FALSE	S000293.l.r.m.c.lib.g	S000293.l.r.m.c.lib	S000293.l.r	S000293	C008737	Q008729	0.237213	32178380	34419091	43664517	44418274	54T1S6B1S53T1S	SN587	Pool0081	dUTP	AD002	6	7.7	82	27		OP	2011	IncaDiagnosisDate	6	1	51		Invasive cancer	LEFT	Positive		Positive	Negative		N0	0	2	65	15	T1c	0	Ductal	ChemoEndo	ERpHER2nLNn
S000294.l.r.lib.g.k2.a.t	StringTie	TRUE	TRUE	FALSE	S000294.l.r.lib.g	S000294.l.r.lib	S000294.l.r	S000294	C008736	Q008735	0.363544	31582076	34688013	36329937	36420319	75T1S6B75T1S	NS500281	Pool0405	NeoPrep	AD006	130	8.8	182.5	27		OP	2010	IncaDiagnosisDate	42	1	70		Invasive cancer	LEFT	Negative		Negative	Negative		N0	0	2	80	16	T1c	0	Other	None	TNBC
S000294.l.r.m.c.lib.g.k2.a.t	StringTie	FALSE	FALSE	FALSE	S000294.l.r.m.c.lib.g	S000294.l.r.m.c.lib	S000294.l.r	S000294	C008736	Q008735	0.354563	29078206	31154415	38808341	39504369	54T1S6B1S53T1S	SN587	Pool0081	dUTP	AD003	6	8.8	182.5	27		OP	2010	IncaDiagnosisDate	42	1	70		Invasive cancer	LEFT	Negative		Negative	Negative		N0	0	2	80	16	T1c	0	Other	None	TNBC
S000295.l.r.m.c.lib.g.k2.a.t	StringTie	TRUE	FALSE	TRUE	S000295.l.r.m.c.lib.g	S000295.l.r.m.c.lib	S000295.l.r	S000295	C008735	Q008719	0.198153	27640079	29843328	34512044	38342700	54T1S6B1S53T1S	SN587	Pool0081	dUTP	AD004	6	8.8	234.4	27		OP	2011	IncaDiagnosisDate	23	0	62		Invasive cancer	LEFT	Negative		Negative	Positive		N0	0	3	45	1	T1mi	0	Ductal	None	HER2pERn
S000296.l.r.m2.c.lib.g.k2.a.t	StringTie	FALSE	FALSE	TRUE	S000296.l.r.m2.c.lib.g	S000296.l.r.m2.c.lib	S000296.l.r	S000296	C008730	Q008714	0.573543	34926658	36991336	41966675	42244891	54T1S6B1S53T1S	SN587	Pool0082	dUTP	AD023	6	9.6	603.3	27		OP	2011	SamplingDate	0	4	70			LEFT
S000296.l.r.m3.c.lib.g.k2.a.t	StringTie	FALSE	FALSE	TRUE	S000296.l.r.m3.c.lib.g	S000296.l.r.m3.c.lib	S000296.l.r	S000296	C008730	Q008714	0.480255	44091815	47241289	53626999	57930314	54T1S6B1S53T1S	SN587	Pool0147	dUTP	AD014	23	9.6	603.3	27		OP	2011	SamplingDate	0	4	70			LEFT
S000296.l.r.m.c.lib.g.k2.a.t	StringTie	FALSE	FALSE	TRUE	S000296.l.r.m.c.lib.g	S000296.l.r.m.c.lib	S000296.l.r	S000296	C008730	Q008714	0.319779	32108273	34218908	38314120	39663031	54T1S6B1S53T1S	SN587	Pool0081	dUTP	AD005	6	9.6	603.3	27		OP	2011	SamplingDate	0	4	70			LEFT
S000297.l.r.m.c.lib.g.k2.a.t	StringTie	TRUE	TRUE	FALSE	S000297.l.r.m.c.lib.g	S000297.l.r.m.c.lib	S000297.l.r	S000297	C008729	Q008689	0.194883	22345305	23850069	28196971	29834674	54T1S6B1S53T1S	SN587	Pool0081	dUTP	AD006	6	9.6	373.8	27		OP	2011	IncaDiagnosisDate	14	4	93		Invasive cancer	RIGHT	Positive		Positive	Positive		1to3	1	2	50	20	T1c	0	Ductal	ImmuChemoEndo	HER2pERp
S000298.l.r.m.c.lib.g.k2.a.t	StringTie	TRUE	TRUE	FALSE	S000298.l.r.m.c.lib.g	S000298.l.r.m.c.lib	S000298.l.r	S000298	C008728	Q008710	0.240218	28315160	30229162	36485596	37788335	54T1S6B1S53T1S	SN587	Pool0081	dUTP	AD007	6	9.2	128.9	27		OP	2010	IncaDiagnosisDate	47	0	60		Invasive cancer	RIGHT	Positive		Positive	Negative		N0	0	1	75	11	T1c	0	Ductal	Endo	ERpHER2nLNn
S000299.l.r.m.c.lib.g.k2.a.t	StringTie	TRUE	TRUE	FALSE	S000299.l.r.m.c.lib.g	S000299.l.r.m.c.lib	S000299.l.r	S000299	C008727	Q008701	0.279747	21490845	23446652	26958634	33224753	54T1S6B1S53T1S	SN587	Pool0081	dUTP	AD009	6	9.4	722.6	27		OP	2011	IncaDiagnosisDate	7	1	55		Invasive cancer	RIGHT	Positive	50	Negative	Negative		N0	0	3	65	25	T2	1	Ductal	ChemoEndo	ERpHER2nLNn
S000300.l.r.m.c.lib.g.k2.a.t	StringTie	TRUE	TRUE	FALSE	S000300.l.r.m.c.lib.g	S000300.l.r.m.c.lib	S000300.l.r	S000300	C008726	Q008700	0.272327	25543907	27308644	34781944	36081523	54T1S6B1S53T1S	SN587	Pool0081	dUTP	AD010	6	7.9	85.67	27		OP	2011	IncaDiagnosisDate	7	1	56		Invasive cancer	LEFT	Positive	75	Positive	Negative		N0	0	1	65	11	T1c	0	Other	Endo	ERpHER2nLNn
S000301.l.r.m.c.lib.g.k2.a.t	StringTie	FALSE	FALSE	TRUE	S000301.l.r.m.c.lib.g	S000301.l.r.m.c.lib	S000301.l.r	S000301	C008725	Q008697	0.395774	29677986	31724179	35152001	35453191	54T1S6B1S53T1S	SN587	Pool0081	dUTP	AD011	6	9.2	371.6	26		OP	2011	IncaDiagnosisDate	18	1	50		Invasive cancer	LEFT	Positive	100	Negative	Negative		4toX	1	3	65	25	T2	1	Ductal	ChemoEndo	ERpHER2nLNp
S000302.l.r.m.c.lib.g.k2.a.t	StringTie	FALSE	FALSE	TRUE	S000302.l.r.m.c.lib.g	S000302.l.r.m.c.lib	S000302.l.r	S000302	C008724	Q008697	0.241389	18619792	19963135	21895628	24676695	54T1S6B1S53T1S	SN587	Pool0081	dUTP	AD012	6	9.1	334.7	26		OP	2011	IncaDiagnosisDate	-9	1	58		Invasive cancer	RIGHT	Positive	90	Positive	Negative		1to3	1	3	65	30	T2	1	Ductal	ChemoEndo	ERpHER2nLNp
S000303.l.r.m.c.lib.g.k2.a.t	StringTie	TRUE	TRUE	FALSE	S000303.l.r.m.c.lib.g	S000303.l.r.m.c.lib	S000303.l.r	S000303	C008723	Q008704	0.33014	26888695	28586008	33671816	34140901	54T1S6B1S53T1S	SN587	Pool0081	dUTP	AD013	6	8.7	74.48	26		OP	2010	IncaDiagnosisDate	40	1	44		Invasive cancer	RIGHT	Negative	0	Negative	Negative		1to3	1	2	70	12	T1c	0	Ductal	Chemo	TNBC
S000304.l.r.m.c.lib.g.k2.a.t	StringTie	TRUE	TRUE	FALSE	S000304.l.r.m.c.lib.g	S000304.l.r.m.c.lib	S000304.l.r	S000304	C008722	Q008716	0.25294	29175200	31020701	34297964	34927106	54T1S6B1S53T1S	SN587	Pool0081	dUTP	AD014	6	9.1	351.6	26		OP	2011	IncaDiagnosisDate	35	1	35		Invasive cancer	RIGHT	Positive	100	Positive	Negative		N0	0	2	85	16	T1c	0	Ductal	Endo	ERpHER2nLNn
S000305.l.r.m.c.lib.g.k2.a.t	StringTie	TRUE	TRUE	FALSE	S000305.l.r.m.c.lib.g	S000305.l.r.m.c.lib	S000305.l.r	S000305	C008721	Q008695	0.379214	28667155	31410451	34697299	35622278	54T1S6B1S53T1S	SN587	Pool0081	dUTP	AD015	6	8.5	350.5	26		OP	2011	IncaDiagnosisDate	19	1	35		Invasive cancer	LEFT	Positive	100	Positive	Negative		SubMicroMet	0	2	60	20	T1c	0	Ductal	Endo	ERpHER2nLNn
S000306.l.r.m.c.lib.g.k2.a.t	StringTie	TRUE	TRUE	FALSE	S000306.l.r.m.c.lib.g	S000306.l.r.m.c.lib	S000306.l.r	S000306	C008720	Q008692	0.338275	60533232	65571792	75495135	76565098	54T1S6B1S53T1S	SN587	Pool0081	dUTP	AD018	6	8.6	185	26		OP	2011	IncaDiagnosisDate	21	0			Invasive cancer	LEFT	Positive		Positive	Negative		N0	0	2	55	17	T1c	0	Ductal	Endo	ERpHER2nLNn
S000307.l.r.m.c.lib.g.k2.a.t	StringTie	TRUE	TRUE	FALSE	S000307.l.r.m.c.lib.g	S000307.l.r.m.c.lib	S000307.l.r	S000307	C008719	Q008702	0.336139	32043603	34332111	37686351	38229137	54T1S6B1S53T1S	SN587	Pool0081	dUTP	AD019	6	9.6	635.3	26		OP	2011	IncaDiagnosisDate	23	1			Invasive cancer	LEFT	Positive		Positive	Negative		1to3	1	3	65	17	T1c	0	Ductal	Endo	ERpHER2nLNp
S000308.l.r.m.c.lib.g.k2.a.t	StringTie	TRUE	FALSE	TRUE	S000308.l.r.m.c.lib.g	S000308.l.r.m.c.lib	S000308.l.r	S000308	C008718	Q008690	0.401175	24513958	27370628	30205180	31466273	54T1S6B1S53T1S	SN587	Pool0081	dUTP	AD020	6	9.4	494.2	26		OP	2011	IncaDiagnosisDate	13	1	37		Invasive cancer	RIGHT	Positive	11	Negative	Positive		N0	0	3	50	5	T1a	0	Ductal	ImmuChemo	HER2pERp
S000309.l.r.m.c.lib.g.k2.a.t	StringTie	TRUE	TRUE	FALSE	S000309.l.r.m.c.lib.g	S000309.l.r.m.c.lib	S000309.l.r	S000309	C008717	Q008713	0.183888	24493701	26159200	29090165	29875159	54T1S6B1S53T1S	SN587	Pool0081	dUTP	AD021	6	9.4	541.7	26		OP	2011	IncaDiagnosisDate	6	1	20		Invasive cancer	RIGHT	Positive	75	Positive	Negative		N0	0	3	80	20	T1c	0	Ductal	Endo	ERpHER2nLNn
S000310.l.r.m.c.lib.g.k2.a.t	StringTie	TRUE	TRUE	FALSE	S000310.l.r.m.c.lib.g	S000310.l.r.m.c.lib	S000310.l.r	S000310	C008716	Q008706	0.253374	28686844	30692554	33315658	33609749	54T1S6B1S53T1S	SN587	Pool0081	dUTP	AD022	6	9.2	569.8	26		OP	2011	IncaDiagnosisDate	7	1	75		Invasive cancer	RIGHT	Positive	75	Positive	Negative		N0	0	2	70	18	T1c	0	Ductal	Endo	ERpHER2nLNn
S000311.l.r.m.c.lib.g.k2.a.t	StringTie	TRUE	TRUE	FALSE	S000311.l.r.m.c.lib.g	S000311.l.r.m.c.lib	S000311.l.r	S000311	C008715	Q008698	0.302013	28486688	30331932	33488152	33732354	54T1S6B1S53T1S	SN587	Pool0081	dUTP	AD023	6	9.1	433.1	26		OP	2011	IncaDiagnosisDate	27	1	30		Invasive cancer	RIGHT	Positive		Positive	Negative		N0	0	2	65	10	T1b	0	Ductal	Endo	ERpHER2nLNn
S000312.l.r.m.c.lib.g.k2.a.t	StringTie	TRUE	TRUE	FALSE	S000312.l.r.m.c.lib.g	S000312.l.r.m.c.lib	S000312.l.r	S000312	C008714	Q008691	0.224573	24084899	25784136	28842017	30460661	54T1S6B1S53T1S	SN587	Pool0081	dUTP	AD025	6	9.3	233.4	26		OP	2011	IncaDiagnosisDate	23	1	20		Invasive cancer	RIGHT	Positive		Positive	Negative		N0	0	1	55	17	T1c	0	Ductal	Endo	ERpHER2nLNn
S000313.l.r.m.c.lib.g.k2.a.t	StringTie	TRUE	TRUE	FALSE	S000313.l.r.m.c.lib.g	S000313.l.r.m.c.lib	S000313.l.r	S000313	C008713	Q008708	0.305749	13588120	15167340	17757415	25687443	54T1S6B1S53T1S	SN587	Pool0082	dUTP	AD001	6	8.1	57.08	28		OP	2011	IncaDiagnosisDate	28	3	21		Invasive cancer	LEFT	Positive	100	Positive	Negative		N0	0	2	75	11	T1c	0	Ductal_Other	Endo	ERpHER2nLNn
S000314.l.r.m.c.lib.g.k2.a.t	StringTie	TRUE	TRUE	FALSE	S000314.l.r.m.c.lib.g	S000314.l.r.m.c.lib	S000314.l.r	S000314	C008712	Q008688	0.500067	31800305	34504980	41466672	41742600	54T1S6B1S53T1S	SN587	Pool0082	dUTP	AD002	6	8.8	132.4	28		OP	2011	IncaDiagnosisDate	20	1	20		Invasive cancer	RIGHT	Positive	100	Positive	Negative		1to3	1	3	40	15	T1c	0	Ductal	ChemoEndo	ERpHER2nLNp
S000315.l.r.m2.c.lib.g.k2.a.t	StringTie	TRUE	TRUE	FALSE	S000315.l.r.m2.c.lib.g	S000315.l.r.m2.c.lib	S000315.l.r	S000315	C008711	Q008696	0.220614	17973892	19920451	21472349	21515584	75T1S6B75T1S	NS500281	Pool0560	TruSeq	AD016	274	9.1	284.7	28		OP	2011	IncaDiagnosisDate	23	1	14		Invasive cancer	RIGHT	Positive	100	Positive	Negative		N0	0	1	60	15	T1c	0	Ductal	Endo	ERpHER2nLNn
S000315.l.r.m.c.lib.g.k2.a.t	StringTie	FALSE	FALSE	FALSE	S000315.l.r.m.c.lib.g	S000315.l.r.m.c.lib	S000315.l.r	S000315	C008711	Q008696	0.456606	29113045	32240208	37905509	38499418	54T1S6B1S53T1S	SN587	Pool0082	dUTP	AD003	6	9.1	284.7	28		OP	2011	IncaDiagnosisDate	23	1	14		Invasive cancer	RIGHT	Positive	100	Positive	Negative		N0	0	1	60	15	T1c	0	Ductal	Endo	ERpHER2nLNn
S000316.l.r.m.c.lib.g.k2.a.t	StringTie	TRUE	TRUE	FALSE	S000316.l.r.m.c.lib.g	S000316.l.r.m.c.lib	S000316.l.r	S000316	C008710	Q008703	0.355676	19809975	21727424	25325737	27481475	54T1S6B1S53T1S	SN587	Pool0082	dUTP	AD004	6	9.2	250.3	28		OP	2011	IncaDiagnosisDate	13	1	45		Invasive cancer	LEFT	Negative		Negative	Negative		N0	0	3	65	20	T1c	0	Ductal	Chemo	TNBC
S000317.l.r.m.c.lib.g.k2.a.t	StringTie	TRUE	TRUE	FALSE	S000317.l.r.m.c.lib.g	S000317.l.r.m.c.lib	S000317.l.r	S000317	C008709	Q008699	0.409341	18294379	20154671	24111519	26809272	54T1S6B1S53T1S	SN587	Pool0082	dUTP	AD005	6	8	97.45	28		OP	2011	IncaDiagnosisDate	13	1	50		Invasive cancer	RIGHT	Positive		Positive	Negative		N0	0	2	65	12	T1c	0	Ductal	Endo	ERpHER2nLNn
S000318.l.r.m.c.lib.g.k2.a.t	StringTie	TRUE	TRUE	FALSE	S000318.l.r.m.c.lib.g	S000318.l.r.m.c.lib	S000318.l.r	S000318	C008708	Q008694	0.352776	17075717	18732158	20754517	24615100	54T1S6B1S53T1S	SN587	Pool0082	dUTP	AD006	6	10	664.2	28		OP	2011	IncaDiagnosisDate	13	1	40		Invasive cancer	RIGHT	Negative	0	Negative	Negative		N0	0	3	60	13	T1c	0	Ductal	Chemo	TNBC
S000319.l.r.lib2.g.k2.a.t	StringTie	TRUE	TRUE	FALSE	S000319.l.r.lib2.g	S000319.l.r.lib2	S000319.l.r	S000319	C008707	Q008709	0.290592	30764218	34063456	35339315	35430658	75T1S6B75T1S	NS500281	Pool0437	NeoPrep	AD025	159	8.9	113.5	28		OP	2010	IncaDiagnosisDate	41	3	65		Invasive cancer	RIGHT	Positive		Positive	Negative		1to3	1	2	75	10	T1b	0	Ductal	Endo	ERpHER2nLNp
S000319.l.r.m3.c.lib.g.k2.a.t	StringTie	FALSE	FALSE	FALSE	S000319.l.r.m3.c.lib.g	S000319.l.r.m3.c.lib	S000319.l.r	S000319	C008707	Q008709	0.316009	19246084	23825880	25714019	25720887	75T1S6B75T1S	NS500281	Pool0270	TruSeq	AD002	53	8.9	113.5	28		OP	2010	IncaDiagnosisDate	41	3	65		Invasive cancer	RIGHT	Positive		Positive	Negative		1to3	1	2	75	10	T1b	0	Ductal	Endo	ERpHER2nLNp
S000319.l.r.m.c.lib.g.k2.a.t	StringTie	FALSE	FALSE	FALSE	S000319.l.r.m.c.lib.g	S000319.l.r.m.c.lib	S000319.l.r	S000319	C008707	Q008709	0.421182	22454551	24363018	29437660	31851957	54T1S6B1S53T1S	SN587	Pool0082	dUTP	AD007	6	8.9	113.5	28		OP	2010	IncaDiagnosisDate	41	3	65		Invasive cancer	RIGHT	Positive		Positive	Negative		1to3	1	2	75	10	T1b	0	Ductal	Endo	ERpHER2nLNp
S000320.l.r.m.c.lib.g.k2.a.t	StringTie	TRUE	TRUE	FALSE	S000320.l.r.m.c.lib.g	S000320.l.r.m.c.lib	S000320.l.r	S000320	C008706	Q008715	0.21239	25317542	27368038	32324995	36961085	54T1S6B1S53T1S	SN587	Pool0082	dUTP	AD009	6	8.6	50.65	28		OP	2011	IncaDiagnosisDate	26	3	43		Invasive cancer	LEFT	Positive		Positive	Negative		N0	0	2	85	23	T2	1	Other	Endo	ERpHER2nLNn
S000321.l.r.m.c.lib.g.k2.a.t	StringTie	TRUE	TRUE	FALSE	S000321.l.r.m.c.lib.g	S000321.l.r.m.c.lib	S000321.l.r	S000321	C008705	Q008687	0.302776	31899183	34070652	38574469	39012652	54T1S6B1S53T1S	SN587	Pool0082	dUTP	AD010	6	9.6	547.2	28		OP	2011	IncaDiagnosisDate	21	3	75		Invasive cancer	RIGHT	Positive		Positive	Negative		N0	0	1	40	21	T2	1	Other	ChemoEndo	ERpHER2nLNn
S000322.l.r.m.c.lib.g.k2.a.t	StringTie	TRUE	TRUE	FALSE	S000322.l.r.m.c.lib.g	S000322.l.r.m.c.lib	S000322.l.r	S000322	C008704	Q008712	0.261242	28967378	30738741	34294303	35233414	54T1S6B1S53T1S	SN587	Pool0082	dUTP	AD011	6	9.5	472.2	28		OP	2011	IncaDiagnosisDate	28	1	41		Invasive cancer	LEFT	Positive		Positive	Negative		N0	0	1	80	30	T2	1	Ductal	Endo	ERpHER2nLNn
S000323.l.r.m.c.lib.g.k2.a.t	StringTie	TRUE	TRUE	FALSE	S000323.l.r.m.c.lib.g	S000323.l.r.m.c.lib	S000323.l.r	S000323	C008703	Q008711	0.225304	27809057	29563608	33859207	34573322	54T1S6B1S53T1S	SN587	Pool0082	dUTP	AD012	6	9.1	225.9	28		OP	2011	IncaDiagnosisDate	37	1	40		Invasive cancer	LEFT	Positive		Positive	Negative		1to3	1	3	80	26	T2	1	Ductal	Endo	ERpHER2nLNp
S000324.l.r.m.c.lib.g.k2.a.t	StringTie	TRUE	TRUE	FALSE	S000324.l.r.m.c.lib.g	S000324.l.r.m.c.lib	S000324.l.r	S000324	C008702	Q008705	0.291785	32267299	34370607	38169692	38473053	54T1S6B1S53T1S	SN587	Pool0082	dUTP	AD013	6	9.4	432.7	28		OP	2010	IncaDiagnosisDate	44	1	65		Invasive cancer	LEFT	Positive		Positive	Negative		1to3	1	2	70	13	T1c	0	Ductal	Endo	ERpHER2nLNp
S000325.l.r.lib2.g.k2.a.t	StringTie	FALSE	FALSE	FALSE	S000325.l.r.lib2.g	S000325.l.r.lib2	S000325.l.r	S000325	C008698	Q008683	0.251591	30769245	34341177	36396896	36730904	75T1S6B75T1S	NS500281	Pool0467	NeoPrep	AD019	187	8.3	172.2	30		OP	2011	IncaDiagnosisDate	22	-7	39		Invasive cancer	LEFT	Positive	100	Positive	Negative		1to3	1	2	70	22	T2	1	Lobular	Endo	ERpHER2nLNp
S000325.l.r.m.c.lib.g.k2.a.t	StringTie	TRUE	TRUE	FALSE	S000325.l.r.m.c.lib.g	S000325.l.r.m.c.lib	S000325.l.r	S000325	C008698	Q008683	0.310745	36721046	39365477	44406273	44940602	54T1S6B1S53T1S	SN587	Pool0082	dUTP	AD014	6	8.3	172.2	30		OP	2011	IncaDiagnosisDate	22	-7	39		Invasive cancer	LEFT	Positive	100	Positive	Negative		1to3	1	2	70	22	T2	1	Lobular	Endo	ERpHER2nLNp
S000326.l.r.lib2.g.k2.a.t	StringTie	FALSE	FALSE	FALSE	S000326.l.r.lib2.g	S000326.l.r.lib2	S000326.l.r	S000326	C008697	Q008685	0.378484	26763795	29867911	30932897	31087340	75T1S6B75T1S	NS500281	Pool0437	NeoPrep	AD011	159	7.5	75.96	30		OP	2011	IncaDiagnosisDate	16	4	55		Invasive cancer	LEFT	Positive		Positive	Positive		N0	0	3	85	27	T2	1	Ductal	Endo	HER2pERp
S000326.l.r.m2.c.lib.g.k2.a.t	StringTie	FALSE	FALSE	FALSE	S000326.l.r.m2.c.lib.g	S000326.l.r.m2.c.lib	S000326.l.r	S000326	C008697	Q008685	0.295365	28391739	30487789	33747706	33783428	75T1S6B75T1S	NS500281	Pool0354	TruSeq	AD010	86	7.5	75.96	30		OP	2011	IncaDiagnosisDate	16	4	55		Invasive cancer	LEFT	Positive		Positive	Positive		N0	0	3	85	27	T2	1	Ductal	Endo	HER2pERp
S000326.l.r.m.c.lib.g.k2.a.t	StringTie	TRUE	TRUE	FALSE	S000326.l.r.m.c.lib.g	S000326.l.r.m.c.lib	S000326.l.r	S000326	C008697	Q008685	0.319738	28764915	30868433	37574742	40674855	54T1S6B1S53T1S	SN587	Pool0082	dUTP	AD015	6	7.5	75.96	30		OP	2011	IncaDiagnosisDate	16	4	55		Invasive cancer	LEFT	Positive		Positive	Positive		N0	0	3	85	27	T2	1	Ductal	Endo	HER2pERp
S000327.l.r.m2.c.lib.g.k2.a.t	StringTie	FALSE	FALSE	FALSE	S000327.l.r.m2.c.lib.g	S000327.l.r.m2.c.lib	S000327.l.r	S000327	C008696	Q008681	0.256128	28487200	29904807	32478767	32494019	75T1S6B75T1S	NB501986	Pool0629	TruSeq	AD018	331	9.8	711.4	30		OP	2011	IncaDiagnosisDate	11	1	27		Invasive cancer	RIGHT	Positive	11	Negative	Negative		N0	0	3	55	45	T2	1	Ductal	Endo	ERpHER2nLNn
S000327.l.r.m.c.lib.g.k2.a.t	StringTie	TRUE	TRUE	FALSE	S000327.l.r.m.c.lib.g	S000327.l.r.m.c.lib	S000327.l.r	S000327	C008696	Q008681	0.482652	27000392	30140339	32988004	34121249	54T1S6B1S53T1S	SN587	Pool0082	dUTP	AD018	6	9.8	711.4	30		OP	2011	IncaDiagnosisDate	11	1	27		Invasive cancer	RIGHT	Positive	11	Negative	Negative		N0	0	3	55	45	T2	1	Ductal	Endo	ERpHER2nLNn
S000328.l.r.m.c.lib.g2.k2.a.t	StringTie	TRUE	FALSE	FALSE	S000328.l.r.m.c.lib.g2	S000328.l.r.m.c.lib	S000328.l.r	S000328	C008695	Q008682	0.373702	24857986	27083865	32060368	32912961	54T1S6B1S53T1S	SN587	Pool0299	dUTP	AD019	6	8.2	37.15	30		OP	2011	IncaDiagnosisDate	18	1	29		Invasive cancer	RIGHT	Negative		Negative	Negative		N0	0	3	60	16	T1c	0	Ductal	Chemo	TNBC
S000328.l.r.m.c.lib.g.k2.a.t	StringTie	FALSE	FALSE	FALSE	S000328.l.r.m.c.lib.g	S000328.l.r.m.c.lib	S000328.l.r	S000328	C008695	Q008682	0.379201	25369405	27277539	32347796	33085099	54T1S6B1S53T1S	SN587	Pool0082	dUTP	AD019	6	8.2	37.15	30		OP	2011	IncaDiagnosisDate	18	1	29		Invasive cancer	RIGHT	Negative		Negative	Negative		N0	0	3	60	16	T1c	0	Ductal	Chemo	TNBC
S000329.l.r.m.c.lib.g.k2.a.t	StringTie	TRUE	TRUE	FALSE	S000329.l.r.m.c.lib.g	S000329.l.r.m.c.lib	S000329.l.r	S000329	C008694	Q008684	0.551448	41103360	44136612	51152725	56354000	54T1S6B1S53T1S	SN587	Pool0082	dUTP	AD020	6	7.3	110.5	30		OP	2011	IncaDiagnosisDate	11	1	48		Invasive cancer	RIGHT	Positive	100	Positive	Negative		1to3	1	2	75	20	T1c	0	Ductal	Endo	ERpHER2nLNp
S000330.l.r.m.c.lib.g.k2.a.t	StringTie	TRUE	TRUE	FALSE	S000330.l.r.m.c.lib.g	S000330.l.r.m.c.lib	S000330.l.r	S000330	C008693	Q008656	0.498164	26641944	28608853	34804432	35629628	54T1S6B1S53T1S	SN587	Pool0082	dUTP	AD021	6	8.7	92.43	30		OP	2011	IncaDiagnosisDate	13	1	30		Invasive cancer	LEFT	Positive	75	Positive	Negative		N0	0	3	60	20	T1c	0	Ductal	Endo	ERpHER2nLNn
S000332.l.r.m.c.lib.g.k2.a.t	StringTie	TRUE	TRUE	FALSE	S000332.l.r.m.c.lib.g	S000332.l.r.m.c.lib	S000332.l.r	S000332	C008691	Q008641	0.375251	33322955	35543886	41448973	42009910	54T1S6B1S53T1S	SN587	Pool0082	dUTP	AD022	6	9.5	226.7	30		OP	2011	IncaDiagnosisDate	20	1	17		Invasive cancer	RIGHT	Positive		Positive	Negative		N0	0	2	40	14	T1c	0	Ductal	Endo	ERpHER2nLNn
S000333.l.r.m.c.lib.g.k2.a.t	StringTie	TRUE	TRUE	FALSE	S000333.l.r.m.c.lib.g	S000333.l.r.m.c.lib	S000333.l.r	S000333	C008690	Q008655	0.368145	28395682	30554842	35549192	37305671	54T1S6B1S53T1S	SN587	Pool0082	dUTP	AD025	6	8.9	89.79	30		OP	2011	IncaDiagnosisDate	18	2	70		Invasive cancer	RIGHT	Positive	100	Negative	Negative		N0	0	2	60	13	T1c	0	Ductal	Endo	ERpHER2nLNn
S000334.l.r.m2.c.lib.g.k2.a.t	StringTie	TRUE	TRUE	FALSE	S000334.l.r.m2.c.lib.g	S000334.l.r.m2.c.lib	S000334.l.r	S000334	C008689	Q008665	0.415071	39803225	44928325	51933530	52077483	54T1S6B1S53T1S	SN587	Pool0083	dUTP	AD002	7	9.5	470.3	30		OP	2011	IncaDiagnosisDate	20	1	26		Invasive cancer	LEFT	Positive	100	Positive	Positive		N0	0	3	70	18	T1c	0	Ductal	ImmuChemoEndo	HER2pERp
S000335.l.r.m2.c.lib.g.k2.a.t	StringTie	TRUE	TRUE	FALSE	S000335.l.r.m2.c.lib.g	S000335.l.r.m2.c.lib	S000335.l.r	S000335	C008688	Q008677	0.371763	27176825	31191655	37655757	37887189	54T1S6B1S53T1S	SN587	Pool0083	dUTP	AD003	7	8.6	215.9	30		OP	2011	IncaDiagnosisDate	22	1			Invasive cancer	RIGHT	Negative		Negative	Negative		N0	0	3	80	32	T2	1		Chemo	TNBC
S000336.l.r.m2.c.lib.g.k2.a.t	StringTie	TRUE	TRUE	FALSE	S000336.l.r.m2.c.lib.g	S000336.l.r.m2.c.lib	S000336.l.r	S000336	C008687	Q008678	0.293925	25104413	28155896	32751997	33529809	54T1S6B1S53T1S	SN587	Pool0083	dUTP	AD004	7	8.4	70.8	30		OP	2011	IncaDiagnosisDate	15	1	60		Invasive cancer	LEFT	Positive	100	Positive	Negative		1to3	1	3	85	25	T2	1	Ductal	Endo	ERpHER2nLNp
S000337.l.r.m2.c.lib.g.k2.a.t	StringTie	TRUE	TRUE	FALSE	S000337.l.r.m2.c.lib.g	S000337.l.r.m2.c.lib	S000337.l.r	S000337	C008686	Q008676	0.259083	16728868	18831707	21278496	21816805	54T1S6B1S53T1S	SN587	Pool0083	dUTP	AD006	7	10	647.4	29		OP	2011	IncaDiagnosisDate	15	1	73		Invasive cancer	LEFT	Positive		Negative	Negative		N0	0	3	80	25	T2	1	Lobular	Endo	ERpHER2nLNn
S000338.l.r.m.c.lib.g.k2.a.t	StringTie	FALSE	FALSE	FALSE	S000338.l.r.m.c.lib.g	S000338.l.r.m.c.lib	S000338.l.r	S000338	C008686	Q008676	0.281551	24781898	27581491	29229653	29246716	75T1S6B75T1S	NS500281	Pool0345	TruSeq	AD002	78	7.5	17.68	29		OP	2011	IncaDiagnosisDate	15	1	73		Invasive cancer	LEFT	Positive		Negative	Negative		N0	0	3	80	25	T2	1	Lobular	Endo	ERpHER2nLNn
S000340.l.r.m2.c.lib.g.k2.a.t	StringTie	TRUE	TRUE	FALSE	S000340.l.r.m2.c.lib.g	S000340.l.r.m2.c.lib	S000340.l.r	S000340	C008685	Q008663	0.363133	31311325	35316426	41846889	42584846	54T1S6B1S53T1S	SN587	Pool0083	dUTP	AD007	7	7.7	109.5	29		OP	2011	IncaDiagnosisDate	20	0	50		Invasive cancer	RIGHT	Positive		Negative	Positive		N0	0	3	70	6	T1b	0	Ductal	ImmuChemoEndo	HER2pERp
S000341.l.r.m2.c.lib.g.k2.a.t	StringTie	TRUE	TRUE	FALSE	S000341.l.r.m2.c.lib.g	S000341.l.r.m2.c.lib	S000341.l.r	S000341	C008684	Q008670	0.338397	24414338	27385960	31202787	31772659	54T1S6B1S53T1S	SN587	Pool0083	dUTP	AD009	7	9.7	326.2	29		OP	2010	IncaDiagnosisDate	60	4	65		Invasive cancer	LEFT	Positive		Positive	Negative		1to3	1	2	75	12	T1c	0	Ductal	Endo	ERpHER2nLNp
S000342.l.r.m2.c.lib.g.k2.a.t	StringTie	TRUE	TRUE	FALSE	S000342.l.r.m2.c.lib.g	S000342.l.r.m2.c.lib	S000342.l.r	S000342	C008683	Q008642	0.302821	29097007	32667473	36648650	36963651	54T1S6B1S53T1S	SN587	Pool0083	dUTP	AD010	7	8.9	515	29		OP	2011	IncaDiagnosisDate	28	2	40		Invasive cancer	LEFT	Positive		Positive	Positive		1to3	1	3	40	25	T2	1	Ductal	ImmuChemoEndo	HER2pERp
S000343.l.r.m2.c.lib.g.k2.a.t	StringTie	FALSE	FALSE	TRUE	S000343.l.r.m2.c.lib.g	S000343.l.r.m2.c.lib	S000343.l.r	S000343	C008672	Q008669	0.346571	34466558	38625790	43925853	44226632	54T1S6B1S53T1S	SN587	Pool0083	dUTP	AD011	7	9.3	346.3	29		OP	2011	SamplingDate	0	5	165			LEFT
S000344.l.r.m2.c.lib.g.k2.a.t	StringTie	TRUE	TRUE	FALSE	S000344.l.r.m2.c.lib.g	S000344.l.r.m2.c.lib	S000344.l.r	S000344	C008671	Q008668	0.309576	29604731	33063899	39713617	40747421	54T1S6B1S53T1S	SN587	Pool0083	dUTP	AD012	7	8.9	87.58	29		OP	2011	IncaDiagnosisDate	27	5	140		Invasive cancer	LEFT	Positive		Positive	Negative		N0	0	2	70	8	T1b	0	Ductal	None	ERpHER2nLNn
S000345.l.r.m2.c.lib.g.k2.a.t	StringTie	TRUE	TRUE	FALSE	S000345.l.r.m2.c.lib.g	S000345.l.r.m2.c.lib	S000345.l.r	S000345	C008670	Q008651	0.395169	31027165	35038313	40612744	41241746	54T1S6B1S53T1S	SN587	Pool0083	dUTP	AD013	7	8.5	79.08	29		OP	2011	IncaDiagnosisDate	10	1	38		Invasive cancer	LEFT	Positive	75	Positive	Negative		N0	0	2	55	13	T1c	0	Lobular	Endo	ERpHER2nLNn
S000346.l.r.m2.c.lib.g.k2.a.t	StringTie	TRUE	FALSE	TRUE	S000346.l.r.m2.c.lib.g	S000346.l.r.m2.c.lib	S000346.l.r	S000346	C008669	Q008671	0.364631	26765980	31328666	37983733	39131700	54T1S6B1S53T1S	SN587	Pool0083	dUTP	AD014	7	7.2	86.01	29		OP	2011	IncaDiagnosisDate	6	1	36		Invasive cancer	RIGHT	Negative	0	Negative	Positive		N0	0	3	75	12	T1c	0	Ductal	None	HER2pERn
S000347.l.r.m2.c.lib.g.k2.a.t	StringTie	TRUE	TRUE	FALSE	S000347.l.r.m2.c.lib.g	S000347.l.r.m2.c.lib	S000347.l.r	S000347	C008668	Q008674	0.299422	24375678	27190752	30965730	31968066	54T1S6B1S53T1S	SN587	Pool0083	dUTP	AD015	7	9.4	488.4	29		OP	2011	IncaDiagnosisDate	12	1	42		Invasive cancer	LEFT	Positive	75	Positive	Negative		N0	0	1	75	21	T2	1	Other	Endo	ERpHER2nLNn
S000348.l.r.m2.c.lib.g.k2.a.t	StringTie	FALSE	FALSE	TRUE	S000348.l.r.m2.c.lib.g	S000348.l.r.m2.c.lib	S000348.l.r	S000348	C008667	Q008672	0.255605	26745132	30250263	34036141	35452781	54T1S6B1S53T1S	SN587	Pool0083	dUTP	AD018	7	9.6	425.8	29		OP	2011	SamplingDate	0	1	29			RIGHT
S000349.l.r.m2.c.lib.g.k2.a.t	StringTie	TRUE	TRUE	FALSE	S000349.l.r.m2.c.lib.g	S000349.l.r.m2.c.lib	S000349.l.r	S000349	C008666	Q008648	0.434533	31652286	36648614	41168360	41342120	54T1S6B1S53T1S	SN587	Pool0083	dUTP	AD019	7	9.6	1194	31		OP	2011	IncaDiagnosisDate	20	0			Invasive cancer	LEFT	Positive		Positive	Positive		N0	0	3	50	25	T2	1	Ductal	ImmuChemoEndo	HER2pERp
S000350.l.r.m2.c.lib.g.k2.a.t	StringTie	FALSE	FALSE	TRUE	S000350.l.r.m2.c.lib.g	S000350.l.r.m2.c.lib	S000350.l.r	S000350	C008665	Q008652	0.358487	32138827	36004647	40775389	41350209	54T1S6B1S53T1S	SN587	Pool0083	dUTP	AD020	7	8.5	312	31		OP	2011	IncaDiagnosisDate	21	0	40		Invasive cancer	LEFT	Positive		Positive	Negative		1to3	1	2	55	32	T2	1	Ductal	Endo	ERpHER2nLNp
S000351.l.r.m.c.lib.g.k2.a.t	StringTie	FALSE	FALSE	TRUE	S000351.l.r.m.c.lib.g	S000351.l.r.m.c.lib	S000351.l.r	S000351	C008663	Q008679	0.322495	29233789	30954746	36518335	36854224	54T1S6B1S53T1S	SN587	Pool0275	dUTP	AD011	56	9.3	26.85	31		OP	2011	SamplingDate	0	1	14			LEFT
S000352.l.r.m2.c.lib.g.k2.a.t	StringTie	TRUE	TRUE	FALSE	S000352.l.r.m2.c.lib.g	S000352.l.r.m2.c.lib	S000352.l.r	S000352	C008662	Q008680	0.332639	25740296	29344855	33669079	34263619	54T1S6B1S53T1S	SN587	Pool0083	dUTP	AD021	7	9.7	900.7	31		OP	2011	IncaDiagnosisDate	13	1	71		Invasive cancer	RIGHT	Negative	0	Negative	Negative		1to3	1	3	90	22	T2	1	Ductal	None	TNBC
S000353.l.r.m2.c.lib.g.k2.a.t	StringTie	FALSE	FALSE	TRUE	S000353.l.r.m2.c.lib.g	S000353.l.r.m2.c.lib	S000353.l.r	S000353	C008664	Q008652	0.339624	28946091	32405569	37324644	37841569	54T1S6B1S53T1S	SN587	Pool0083	dUTP	AD022	7	7.9	82	31		OP	2011	IncaDiagnosisDate	21	1	65		Invasive cancer	RIGHT	Positive		Positive	Negative		N0	0	2	55	16	T1c	0	Ductal	Endo	ERpHER2nLNn
S000354.l.r.m2.c.lib.g.k2.a.t	StringTie	TRUE	TRUE	FALSE	S000354.l.r.m2.c.lib.g	S000354.l.r.m2.c.lib	S000354.l.r	S000354	C008661	Q008654	0.354065	26060301	29016955	34912576	35146479	54T1S6B1S53T1S	SN587	Pool0083	dUTP	AD023	7	8	65.35	31		OP	2011	IncaDiagnosisDate	7	1	37		Invasive cancer	LEFT	Positive	75	Positive	Negative		1to3	1	2	60	25	T2	1	Ductal	Endo	ERpHER2nLNp
S000355.l.r.m2.c.lib.g.k2.a.t	StringTie	TRUE	TRUE	FALSE	S000355.l.r.m2.c.lib.g	S000355.l.r.m2.c.lib	S000355.l.r	S000355	C008660	Q008667	0.284863	26583065	29760336	34425729	36484240	54T1S6B1S53T1S	SN587	Pool0083	dUTP	AD025	7	8.9	159.3	31		OP	2011	IncaDiagnosisDate	13	1	20		Invasive cancer	LEFT	Negative		Negative	Negative		4toX	1	3	70	38	T2	1	Other	Chemo	TNBC
S000357.l.r.m2.c.lib.g.k2.a.t	StringTie	FALSE	FALSE	TRUE	S000357.l.r.m2.c.lib.g	S000357.l.r.m2.c.lib	S000357.l.r	S000357	C008658	Q008675	0.335436	34306618	37641243	43973934	44309890	54T1S6B1S53T1S	SN587	Pool0084	dUTP	AD001	7	8.7	334.1	31		OP	2011	IncaDiagnosisDate	22	1	28		Invasive cancer	RIGHT	Positive	100	Positive	Negative		1to3	1	2	80	35	T2	1	Ductal	Endo	ERpHER2nLNp
S000359.l.r.m2.c.lib.g.k2.a.t	StringTie	TRUE	TRUE	FALSE	S000359.l.r.m2.c.lib.g	S000359.l.r.m2.c.lib	S000359.l.r	S000359	C008656	Q008660	0.318529	31430430	34771324	40909927	41216305	54T1S6B1S53T1S	SN587	Pool0084	dUTP	AD002	7	9.5	323.9	31		OP	2011	IncaDiagnosisDate	25	3	15		Invasive cancer	LEFT	Positive	100	Positive	Negative		4toX	1	3	65	21	T2	1	Ductal	ChemoEndo	ERpHER2nLNp
S000361.l.r.m3.c.lib.g.k2.a.t	StringTie	TRUE	TRUE	FALSE	S000361.l.r.m3.c.lib.g	S000361.l.r.m3.c.lib	S000361.l.r	S000361	C008654	Q008644	0.292323	24417237	27823772	31812219	33080902	54T1S6B1S53T1S	SN587	Pool0084	dUTP	AD003	7	9.2	877.2	32		OP	2011	IncaDiagnosisDate	8	1	38		Invasive cancer	LEFT	Positive		Negative	Negative		N0	0	3	45	23	T2	1	Ductal	ChemoEndo	ERpHER2nLNn
S000362.l.r.m2.c.lib.g.k2.a.t	StringTie	TRUE	TRUE	FALSE	S000362.l.r.m2.c.lib.g	S000362.l.r.m2.c.lib	S000362.l.r	S000362	C008653	Q008640	0.250118	18432135	20166566	24197905	28291403	54T1S6B1S53T1S	SN587	Pool0084	dUTP	AD004	7	8.8	87.81	32		OP	2011	IncaDiagnosisDate	8	1	42		Invasive cancer	LEFT	Positive		Positive	Positive		N0	0	3	35	45	T2	1	Ductal	ImmuChemoEndo	HER2pERp
S000363.l.r.m2.c.lib.g.k2.a.t	StringTie	TRUE	TRUE	FALSE	S000363.l.r.m2.c.lib.g	S000363.l.r.m2.c.lib	S000363.l.r	S000363	C008652	Q008658	0.369108	26432291	29353472	35783614	36130063	54T1S6B1S53T1S	SN587	Pool0084	dUTP	AD005	7	8	117.5	32		OP	2011	IncaDiagnosisDate	6	1	54		Invasive cancer	LEFT	Positive		Positive	Negative		N0	0	2	65	15	T1c	0	Ductal	Endo	ERpHER2nLNn
S000364.l.r.m2.c.lib.g.k2.a.t	StringTie	TRUE	TRUE	FALSE	S000364.l.r.m2.c.lib.g	S000364.l.r.m2.c.lib	S000364.l.r	S000364	C008651	Q008639	0.337105	27734541	31217266	36177850	36931161	54T1S6B1S53T1S	SN587	Pool0083	dUTP	AD005	7	8.4	359.1	32		OP	2011	IncaDiagnosisDate	33	1	30		Invasive cancer	LEFT	Positive		Positive	Positive		N0	0	3	35	23	T2	1	Ductal	ImmuChemoEndo	HER2pERp
S000364.l.r.m3.c.lib.g.k2.a.t	StringTie	FALSE	FALSE	FALSE	S000364.l.r.m3.c.lib.g	S000364.l.r.m3.c.lib	S000364.l.r	S000364	C008651	Q008639	0.213017	13369001	14923180	17227089	25203494	54T1S6B1S53T1S	SN587	Pool0084	dUTP	AD006	7	8.4	359.1	32		OP	2011	IncaDiagnosisDate	33	1	30		Invasive cancer	LEFT	Positive		Positive	Positive		N0	0	3	35	23	T2	1	Ductal	ImmuChemoEndo	HER2pERp
S000364.l.r.m4.c.lib.g.k2.a.t	StringTie	FALSE	FALSE	FALSE	S000364.l.r.m4.c.lib.g	S000364.l.r.m4.c.lib	S000364.l.r	S000364	C008651	Q008639	0.289606	17581130	18797310	21064002	23174498	54T1S6B1S53T1S	SN587	Pool0148	dUTP	AD014	23	8.4	359.1	32		OP	2011	IncaDiagnosisDate	33	1	30		Invasive cancer	LEFT	Positive		Positive	Positive		N0	0	3	35	23	T2	1	Ductal	ImmuChemoEndo	HER2pERp
S000365.l.r.m2.c.lib.g.k2.a.t	StringTie	TRUE	TRUE	FALSE	S000365.l.r.m2.c.lib.g	S000365.l.r.m2.c.lib	S000365.l.r	S000365	C008647	Q008636	0.241443	22342584	24607699	28465227	30775828	54T1S6B1S53T1S	SN587	Pool0084	dUTP	AD007	7	9.3	444	32		OP	2011	IncaDiagnosisDate	13	4	30		Invasive cancer	LEFT	Negative		Negative	Positive		1to3	1	3	55	24	T2	1	Ductal	ImmuChemoEndo	HER2pERn
S000365.l.r.m3.c.lib.g.k2.a.t	StringTie	FALSE	FALSE	FALSE	S000365.l.r.m3.c.lib.g	S000365.l.r.m3.c.lib	S000365.l.r	S000365	C008647	Q008636	0.208686	21170158	22461905	24770522	24791891	75T1S6B75T1S	NS500281	Pool0562	TruSeq	AD027	276	9.3	444	32		OP	2011	IncaDiagnosisDate	13	4	30		Invasive cancer	LEFT	Negative		Negative	Positive		1to3	1	3	55	24	T2	1	Ductal	ImmuChemoEndo	HER2pERn
S000366.l.r.m2.c.lib.g.k2.a.t	StringTie	TRUE	TRUE	FALSE	S000366.l.r.m2.c.lib.g	S000366.l.r.m2.c.lib	S000366.l.r	S000366	C008646	Q008637	0.266439	28479934	31230352	37223130	37893595	54T1S6B1S53T1S	SN587	Pool0084	dUTP	AD009	7	9.3	186.7	32		OP	2011	IncaDiagnosisDate	12	1	65		Invasive cancer	RIGHT	Positive	100	Positive	Negative		N0	0	2	55	14	T1c	0	Ductal	Endo	ERpHER2nLNn
S000367.l.r.m2.c.lib.g.k2.a.t	StringTie	TRUE	TRUE	FALSE	S000367.l.r.m2.c.lib.g	S000367.l.r.m2.c.lib	S000367.l.r	S000367	C008648	Q008638	0.361075	27980473	30815575	37169513	37979348	54T1S6B1S53T1S	SN587	Pool0084	dUTP	AD010	7	7.5	112	32		OP	2011	IncaDiagnosisDate	14	1	49		Invasive cancer	RIGHT	Positive	100	Positive	Negative		1to3	1	2	65	13	T1c	0	Ductal	Endo	ERpHER2nLNp
S000369.l.r.m2.c.lib.g.k2.a.t	StringTie	FALSE	FALSE	TRUE	S000369.l.r.m2.c.lib.g	S000369.l.r.m2.c.lib	S000369.l.r	S000369	C008642	Q008632	0.258649	29718980	33106473	38000666	38835056	54T1S6B1S53T1S	SN587	Pool0084	dUTP	AD011	7	9.6	474.9	32		OP	2011	SamplingDate	0	1	15			LEFT
S000370.l.r.m2.c.lib.g.k2.a.t	StringTie	TRUE	TRUE	FALSE	S000370.l.r.m2.c.lib.g	S000370.l.r.m2.c.lib	S000370.l.r	S000370	C008637	Q008605	0.216502	25655375	28014220	35013426	36460290	54T1S6B1S53T1S	SN587	Pool0084	dUTP	AD012	7	8.6	108.7	32		OP	2011	IncaDiagnosisDate	22	1			Invasive cancer	RIGHT	Positive		Positive	Negative		1to3	1	2	50	11	T1c	0	Lobular	Endo	ERpHER2nLNp
S000371.l.r.m2.c.lib.g.k2.a.t	StringTie	TRUE	TRUE	FALSE	S000371.l.r.m2.c.lib.g	S000371.l.r.m2.c.lib	S000371.l.r	S000371	C008641	Q008606	0.251023	25696868	28142027	32632781	33329593	54T1S6B1S53T1S	SN587	Pool0084	dUTP	AD013	7	9.2	462.6	32		OP	2011	IncaDiagnosisDate	16	1			Invasive cancer	RIGHT	Positive	90	Positive	Positive		4toX	1	3	50	61	T3	1	Ductal	ImmuChemoEndo	HER2pERp
S000372.l.r.m2.c.lib.g.k2.a.t	StringTie	TRUE	TRUE	FALSE	S000372.l.r.m2.c.lib.g	S000372.l.r.m2.c.lib	S000372.l.r	S000372	C008639	Q008617	0.30447	48138852	52911871	62884363	64351327	54T1S6B1S53T1S	SN587	Pool0084	dUTP	AD014	7	8.5	120.3	32		OP	2011	IncaDiagnosisDate	27	1	25		Invasive cancer	LEFT	Positive	100	Positive	Negative		N0	0	3	65	8	T1b	0	Ductal_Lobular	None	ERpHER2nLNn
S000373.l.r.m2.c.lib.g.k2.a.t	StringTie	TRUE	TRUE	FALSE	S000373.l.r.m2.c.lib.g	S000373.l.r.m2.c.lib	S000373.l.r	S000373	C008644	Q008629	0.329704	30508719	33443470	38870777	40209752	54T1S6B1S53T1S	SN587	Pool0084	dUTP	AD015	7	8.8	250.4	33		OP	2011	IncaDiagnosisDate	27	3	28		Invasive cancer	LEFT	Negative	0	Negative	Negative		4toX	1	3	75	15	T1c	0	Ductal	Chemo	TNBC
S000374.l.r.m2.c.lib.g.k2.a.t	StringTie	TRUE	TRUE	FALSE	S000374.l.r.m2.c.lib.g	S000374.l.r.m2.c.lib	S000374.l.r	S000374	C008643	Q008611	0.501675	18547244	21028808	24857878	27157796	54T1S6B1S53T1S	SN587	Pool0084	dUTP	AD018	7	7.7	137.5	33		OP	2011	IncaDiagnosisDate	25	3	17		Invasive cancer	RIGHT	Positive	100	Negative	Negative		1to3	1	1	60	21	T2	1	Ductal	Endo	ERpHER2nLNp
S000375.l.r.m2.c.lib.g.k2.a.t	StringTie	TRUE	TRUE	FALSE	S000375.l.r.m2.c.lib.g	S000375.l.r.m2.c.lib	S000375.l.r	S000375	C008638	Q008626	0.474246	24293442	27056535	32517810	32888580	54T1S6B1S53T1S	SN587	Pool0084	dUTP	AD019	7	9.1	191.8	33		OP	2011	IncaDiagnosisDate	34	1	7		Invasive cancer	LEFT	Negative		Negative	Positive		1to3	1	3	70	14	T1c	0	Ductal	ImmuChemo	HER2pERn
S000376.l.r.m2.c.lib.g.k2.a.t	StringTie	FALSE	FALSE	TRUE	S000376.l.r.m2.c.lib.g	S000376.l.r.m2.c.lib	S000376.l.r	S000376	C008605	Q008596	0.448474	21404712	23632864	26333692	28164651	54T1S6B1S53T1S	SN587	Pool0084	dUTP	AD020	7	9.6	789.6	33		OP	2011	SamplingDate	0	1	59			LEFT
S000377.l.r.m2.c.lib.g.k2.a.t	StringTie	TRUE	TRUE	FALSE	S000377.l.r.m2.c.lib.g	S000377.l.r.m2.c.lib	S000377.l.r	S000377	C008640	Q008633	0.297719	22337674	24522919	26971117	28225037	54T1S6B1S53T1S	SN587	Pool0084	dUTP	AD021	7	9.4	599.6	33		OP	2011	IncaDiagnosisDate	34	1	220		Invasive cancer	RIGHT	Positive		Positive	Negative		N0	0	3	85	35	T2	1	Ductal	Endo	ERpHER2nLNn
S000378.l.r.m.c.lib.g.k2.a.t	StringTie	TRUE	FALSE	TRUE	S000378.l.r.m.c.lib.g	S000378.l.r.m.c.lib	S000378.l.r	S000378	C008632	Q008624	0.375384	26019369	27524524	32389806	32927244	54T1S6B1S53T1S	SN587	Pool0275	dUTP	AD012	56	8.9	28.04	33		OP	2011	IncaDiagnosisDate	28	0	77		Invasive cancer	LEFT	Positive		Positive			1to3	1	3	70	18	T1c	0	Ductal	Endo
S000379.l.r.m2.c.lib.g.k2.a.t	StringTie	TRUE	TRUE	FALSE	S000379.l.r.m2.c.lib.g	S000379.l.r.m2.c.lib	S000379.l.r	S000379	C008633	Q008604	0.268361	28246679	31165757	34143310	35070915	54T1S6B1S53T1S	SN587	Pool0084	dUTP	AD022	7	9.2	478.1	33		OP	2011	IncaDiagnosisDate	29	4	45		Invasive cancer	LEFT	Positive	100	Positive	Positive		N0	0	3	50	15	T1c	0	Ductal	ImmuChemoEndo	HER2pERp
S000380.l.r.m2.c.lib.g.k2.a.t	StringTie	TRUE	TRUE	FALSE	S000380.l.r.m2.c.lib.g	S000380.l.r.m2.c.lib	S000380.l.r	S000380	C008635	Q008601	0.361333	34034473	37052878	43172083	43341164	54T1S6B1S53T1S	SN587	Pool0084	dUTP	AD023	7	8.6	138	33		OP	2011	IncaDiagnosisDate	17	4	40		Invasive cancer	RIGHT	Positive		Positive	Positive		1to3	1	2	50	25	T2	1	Ductal	ImmuChemoEndo	HER2pERp
S000381.l.r.m2.c.lib.g.k2.a.t	StringTie	TRUE	TRUE	FALSE	S000381.l.r.m2.c.lib.g	S000381.l.r.m2.c.lib	S000381.l.r	S000381	C008634	Q008628	0.331036	38534594	42311459	47683178	48493375	54T1S6B1S53T1S	SN587	Pool0084	dUTP	AD025	7	9.5	389.9	33		OP	2011	IncaDiagnosisDate	34	4	75		Invasive cancer	RIGHT	Negative		Negative	Negative		N0	0	3	70	16	T1c	0	Other	Chemo	TNBC
S000384.l.r.m3.c.lib.g.k2.a.t	StringTie	FALSE	FALSE	TRUE	S000384.l.r.m3.c.lib.g	S000384.l.r.m3.c.lib	S000384.l.r	S000384	C008630	Q008602	0.27929	38777228	40995879	48011249	48203533	54T1S6B1S53T1S	SN587	Pool0283	dUTP	AD011	58	9.1	318.8	33		OP	2010	IncaDiagnosisDate	76	1	30	Invasive cancer		LEFT	Positive	80	Positive	Positive		4toX	1		50	22	T4	1	Ductal	ImmuChemoEndo	HER2pERp
S000385.l.r.m2.c.lib.g.k2.a.t	StringTie	FALSE	FALSE	FALSE	S000385.l.r.m2.c.lib.g	S000385.l.r.m2.c.lib	S000385.l.r	S000385	C008629	Q008627	0.355698	31806430	35087229	41352035	41821060	54T1S6B1S53T1S	SN587	Pool0085	dUTP	AD002	7	8.5	277.2	34		OP	2011	IncaDiagnosisDate	13	1	30		Invasive cancer	RIGHT	Positive	100	Positive	Negative		1to3	1	2	70	32	T2	1	Ductal	Endo	ERpHER2nLNp
S000385.l.r.m3.c.lib.g.k2.a.t	StringTie	TRUE	TRUE	FALSE	S000385.l.r.m3.c.lib.g	S000385.l.r.m3.c.lib	S000385.l.r	S000385	C008629	Q008627	0.239215	29858923	30993691	34010687	34019642	75T1S6B75T1S	NS500281	Pool0600	TruSeq	AD008	308	8.5	277.2	34		OP	2011	IncaDiagnosisDate	13	1	30		Invasive cancer	RIGHT	Positive	100	Positive	Negative		1to3	1	2	70	32	T2	1	Ductal	Endo	ERpHER2nLNp
S000386.l.r.m2.c.lib.g.k2.a.t	StringTie	TRUE	TRUE	FALSE	S000386.l.r.m2.c.lib.g	S000386.l.r.m2.c.lib	S000386.l.r	S000386	C008623	Q008618	0.353993	28135825	31028962	37031152	37918832	54T1S6B1S53T1S	SN587	Pool0085	dUTP	AD003	7	7.5	231.5	34		OP	2011	IncaDiagnosisDate	21	0	90		Invasive cancer	LEFT	Positive		Positive	Positive		1to3	1	3	65	17	T1c	0	Ductal	ImmuChemoEndo	HER2pERp
S000387.l.r.m2.c.lib.g.k2.a.t	StringTie	TRUE	TRUE	FALSE	S000387.l.r.m2.c.lib.g	S000387.l.r.m2.c.lib	S000387.l.r	S000387	C008622	Q008622	0.286148	32664118	36149613	41437915	43066891	54T1S6B1S53T1S	SN587	Pool0085	dUTP	AD004	7	9.3	665.5	34		OP	2011	IncaDiagnosisDate	49	0	90		Invasive cancer	LEFT	Positive		Negative	Negative		SubMicroMet	0	3	65	45	T2	1	Ductal	Endo	ERpHER2nLNn
S000389.l.r.m2.c.lib.g.k2.a.t	StringTie	TRUE	TRUE	FALSE	S000389.l.r.m2.c.lib.g	S000389.l.r.m2.c.lib	S000389.l.r	S000389	C008636	Q008631	0.408049	33803536	37017922	42722882	43076069	54T1S6B1S53T1S	SN587	Pool0085	dUTP	AD005	7	9.6	637.6	34		OP	2011	IncaDiagnosisDate	14	7	15		Invasive cancer	RIGHT	Positive		Positive	Negative		N0	0	2	85	12	T1c	0	Ductal	Endo	ERpHER2nLNn
S000390.l.r.m2.c.lib.g.k2.a.t	StringTie	TRUE	TRUE	FALSE	S000390.l.r.m2.c.lib.g	S000390.l.r.m2.c.lib	S000390.l.r	S000390	C008624	Q008608	0.250215	23458236	25870293	31958169	35598151	54T1S6B1S53T1S	SN587	Pool0085	dUTP	AD006	7	8.9	137.3	34		OP	2011	IncaDiagnosisDate	20	1	13		Invasive cancer	RIGHT	Positive	50	Positive	Negative		1to3	1	2	55	17	T1c	0	Ductal	Endo	ERpHER2nLNp
S000391.l.r.m2.c.lib.g.k2.a.t	StringTie	TRUE	TRUE	FALSE	S000391.l.r.m2.c.lib.g	S000391.l.r.m2.c.lib	S000391.l.r	S000391	C008625	Q008615	0.231472	28113650	30783836	37585282	39582053	54T1S6B1S53T1S	SN587	Pool0085	dUTP	AD007	7	9	175.1	34		OP	2011	IncaDiagnosisDate	21	2	17		Invasive cancer	RIGHT	Positive		Positive	Negative		4toX	1	2	60	19	T1c	0	Ductal	ChemoEndo	ERpHER2nLNp
S000392.l.r.m2.c.lib.g.k2.a.t	StringTie	TRUE	TRUE	FALSE	S000392.l.r.m2.c.lib.g	S000392.l.r.m2.c.lib	S000392.l.r	S000392	C008616	Q008597	0.462062	26267395	28870518	34579051	35479576	54T1S6B1S53T1S	SN587	Pool0085	dUTP	AD009	7	9.1	485	34		OP	2011	IncaDiagnosisDate	28	0			Invasive cancer	LEFT	Positive		Positive	Negative		N0	0	1	45	6	T1b	0	Ductal	None	ERpHER2nLNn
S000393.l.r.m2.c.lib.g.k2.a.t	StringTie	TRUE	TRUE	FALSE	S000393.l.r.m2.c.lib.g	S000393.l.r.m2.c.lib	S000393.l.r	S000393	C008615	Q008600	0.375047	31596646	34749535	43845929	44889245	54T1S6B1S53T1S	SN587	Pool0085	dUTP	AD010	7	8.2	112	34		OP	2011	IncaDiagnosisDate	13	0	115		Invasive cancer	RIGHT	Positive		Positive	Negative		1to3	1	2	50	11	T1c	0	Ductal	ChemoEndo	ERpHER2nLNp
S000394.l.r.m2.c.lib.g.k2.a.t	StringTie	TRUE	TRUE	FALSE	S000394.l.r.m2.c.lib.g	S000394.l.r.m2.c.lib	S000394.l.r	S000394	C008614	Q008610	0.364617	27915008	30755834	37462074	38592094	54T1S6B1S53T1S	SN587	Pool0085	dUTP	AD011	7	9.2	146.9	34		OP	2011	IncaDiagnosisDate	28	0	45		Invasive cancer	LEFT	Positive		Positive	Negative		N0	0	2	55	18	T1c	0	Ductal	Endo	ERpHER2nLNn
S000396.l.r.m2.c.lib.g.k2.a.t	StringTie	TRUE	TRUE	FALSE	S000396.l.r.m2.c.lib.g	S000396.l.r.m2.c.lib	S000396.l.r	S000396	C008618	Q008621	0.361143	26949826	29355431	34827482	36587985	54T1S6B1S53T1S	SN587	Pool0085	dUTP	AD012	7	7	64.54	34		OP	2011	IncaDiagnosisDate	36	1	16		Invasive cancer	LEFT	Positive	100	Positive	Negative		1to3	1	3	65	25	T2	1	Ductal	Endo	ERpHER2nLNp
S000397.l.r.m2.c.lib.g.k2.a.t	StringTie	TRUE	FALSE	TRUE	S000397.l.r.m2.c.lib.g	S000397.l.r.m2.c.lib	S000397.l.r	S000397	C008619	Q008635	0.321214	29099609	31765920	35899482	36473030	54T1S6B1S53T1S	SN587	Pool0085	dUTP	AD013	7	9.2	567.7	35		OP	2011	IncaDiagnosisDate	15	1	44		Invasive cancer	RIGHT	Positive		Positive	Positive		4toX	1	3	90	45	T2	1	Ductal	Endo	HER2pERp
S000398.l.r.m2.c.lib.g.k2.a.t	StringTie	FALSE	FALSE	TRUE	S000398.l.r.m2.c.lib.g	S000398.l.r.m2.c.lib	S000398.l.r	S000398	C008631	Q008634	0.394124	28558079	31189058	36499305	37367838	54T1S6B1S53T1S	SN587	Pool0085	dUTP	AD014	7	7.7	176.7	35		OP	2011	IncaDiagnosisDate	21	3	21			RIGHT									85
S000399.l.r.m3.c.lib.g.k2.a.t	StringTie	TRUE	TRUE	FALSE	S000399.l.r.m3.c.lib.g	S000399.l.r.m3.c.lib	S000399.l.r	S000399	C008621	Q008607	0.273512	35029576	38474731	44221364	45274170	54T1S6B1S53T1S	SN587	Pool0085	dUTP	AD015	7	9.3	835.5	35		OP	2011	IncaDiagnosisDate	29	1	55		Invasive cancer	RIGHT	Negative		Negative	Negative		1to3	1	3	55	22	T2	1	Ductal	Chemo	TNBC
S000400.l.r.m2.c.lib.g.k2.a.t	StringTie	FALSE	FALSE	FALSE	S000400.l.r.m2.c.lib.g	S000400.l.r.m2.c.lib	S000400.l.r	S000400	C008621	Q008607	0.34447	19460460	21731843	25209770	28794371	54T1S6B1S53T1S	SN587	Pool0085	dUTP	AD018	7	9.2	841.4	35	LN	OP	2011	IncaDiagnosisDate	29	1	55		Invasive cancer	RIGHT	Negative		Negative	Negative		1to3	1	3	55	22	T2	1	Ductal	Chemo	TNBC
S000401.l.r.m2.c.lib.g.k2.a.t	StringTie	TRUE	TRUE	FALSE	S000401.l.r.m2.c.lib.g	S000401.l.r.m2.c.lib	S000401.l.r	S000401	C008620	Q008616	0.367421	36823466	40405644	49681653	49897013	54T1S6B1S53T1S	SN587	Pool0085	dUTP	AD019	7	8.3	95.97	35		OP	2011	IncaDiagnosisDate	19	1	98		Invasive cancer	LEFT	Positive		Positive	Negative		N0	0	2	60	11	T1c	0	Ductal	Endo	ERpHER2nLNn
S000402.l.r.m2.c.lib.g.k2.a.t	StringTie	TRUE	TRUE	FALSE	S000402.l.r.m2.c.lib.g	S000402.l.r.m2.c.lib	S000402.l.r	S000402	C008604	Q008592	0.287044	30236793	32901499	39428447	40682015	54T1S6B1S53T1S	SN587	Pool0085	dUTP	AD020	7	9	435.1	35		OP	2011	IncaDiagnosisDate	35	4			Invasive cancer	RIGHT	Positive		Negative	Positive				3	35	22	T2	1	Ductal	ImmuChemoEndo	HER2pERp
S000403.l.r.m2.c.lib.g.k2.a.t	StringTie	TRUE	TRUE	FALSE	S000403.l.r.m2.c.lib.g	S000403.l.r.m2.c.lib	S000403.l.r	S000403	C008602	Q008594	0.281017	31790235	34529765	39489970	40348157	54T1S6B1S53T1S	SN587	Pool0085	dUTP	AD021	7	9.1	553.5	35		OP	2011	IncaDiagnosisDate	29	4	30		Invasive cancer	LEFT	Positive		Positive	Negative		N0	0	2	85	25	T2	1	Ductal	Endo	ERpHER2nLNn
S000403.l.r.m3.c.lib.g.k2.a.t	StringTie	FALSE	FALSE	FALSE	S000403.l.r.m3.c.lib.g	S000403.l.r.m3.c.lib	S000403.l.r	S000403	C008602	Q008594	0.386184	36878019	40997948	45753856	45901022	54T1S6B1S53T1S	SN587	Pool0086	dUTP	AD023	7	9.1	553.5	35		OP	2011	IncaDiagnosisDate	29	4	30		Invasive cancer	LEFT	Positive		Positive	Negative		N0	0	2	85	25	T2	1	Ductal	Endo	ERpHER2nLNn
S000404.l.r.m2.c.lib.g.k2.a.t	StringTie	TRUE	TRUE	FALSE	S000404.l.r.m2.c.lib.g	S000404.l.r.m2.c.lib	S000404.l.r	S000404	C008603	Q008593	0.196771	18844828	20823712	24826564	30287500	54T1S6B1S53T1S	SN587	Pool0085	dUTP	AD022	7	8.5	93.83	35		OP	2011	IncaDiagnosisDate	4	1	50		Invasive cancer	RIGHT	Positive		Positive	Negative		N0	0	1	55	12	T1c	0	Other	Endo	ERpHER2nLNn
S000405.l.r.m2.c.lib.g.k2.a.t	StringTie	TRUE	TRUE	FALSE	S000405.l.r.m2.c.lib.g	S000405.l.r.m2.c.lib	S000405.l.r	S000405	C008600	Q008575	0.316996	24156163	26161055	30341860	30581002	54T1S6B1S53T1S	SN587	Pool0085	dUTP	AD023	7	8.9	228.1	35		OP	2011	IncaDiagnosisDate	20	0	90		Invasive cancer	RIGHT	Positive		Positive	Negative		N0	0	1	45	16	T1c	0	Ductal	Endo	ERpHER2nLNn
S000406.l.r.m2.c.lib.g.k2.a.t	StringTie	TRUE	TRUE	FALSE	S000406.l.r.m2.c.lib.g	S000406.l.r.m2.c.lib	S000406.l.r	S000406	C008599	Q008577	0.238572	29021190	31878376	37162643	41225448	54T1S6B1S53T1S	SN587	Pool0085	dUTP	AD025	7	9.3	441.6	35		OP	2011	IncaDiagnosisDate	16	0	45		Invasive cancer	LEFT	Positive		Positive	Negative		N0	0	2	50	16	T1c	0	Ductal	Endo	ERpHER2nLNn
S000407.l.r.m2.c.lib.g.k2.a.t	StringTie	TRUE	TRUE	FALSE	S000407.l.r.m2.c.lib.g	S000407.l.r.m2.c.lib	S000407.l.r	S000407	C008601	Q008590	0.422939	22641618	25511159	33749578	34455645	54T1S6B1S53T1S	SN587	Pool0086	dUTP	AD001	7	8.9	105.4	35		OP	2011	IncaDiagnosisDate	23	7	21		Invasive cancer	RIGHT	Positive	90	Positive	Negative		1to3	1	2	70	50	T2	1	Ductal	Endo	ERpHER2nLNp
S000408.l.r.m2.c.lib.g.k2.a.t	StringTie	TRUE	TRUE	FALSE	S000408.l.r.m2.c.lib.g	S000408.l.r.m2.c.lib	S000408.l.r	S000408	C008593	Q008583	0.507157	20980472	23636619	29853720	31256040	54T1S6B1S53T1S	SN587	Pool0086	dUTP	AD002	7	7.8	69.98	35		OP	2011	IncaDiagnosisDate	20	1	52		Invasive cancer	LEFT	Negative	0	Negative	Negative		1to3	1	2	60	26	T2	1	Ductal	Chemo	TNBC
S000409.l.r.m2.c.lib.g.k2.a.t	StringTie	FALSE	FALSE	TRUE	S000409.l.r.m2.c.lib.g	S000409.l.r.m2.c.lib	S000409.l.r	S000409	C008592	Q008588	0.479205	24560122	28279544	32180074	34143137	54T1S6B1S53T1S	SN587	Pool0086	dUTP	AD003	7	9	606.1	36		OP	2011	SamplingDate	0	1	60			RIGHT
S000411.l.r.m2.c.lib.g.k2.a.t	StringTie	TRUE	TRUE	FALSE	S000411.l.r.m2.c.lib.g	S000411.l.r.m2.c.lib	S000411.l.r	S000411	C008595	Q008586	0.353847	26471173	29658428	33517272	36231016	54T1S6B1S53T1S	SN587	Pool0086	dUTP	AD004	7	9.1	323.6	36		OP	2011	IncaDiagnosisDate	27	3	14		Invasive cancer	LEFT	Positive	90	Positive	Negative		4toX	1	2	65	29	T2	1	Lobular	ChemoEndo	ERpHER2nLNp
S000412.l.r.m2.c.lib.g.k2.a.t	StringTie	TRUE	TRUE	FALSE	S000412.l.r.m2.c.lib.g	S000412.l.r.m2.c.lib	S000412.l.r	S000412	C008590	Q008581	0.457185	24074991	26759483	31343709	31889067	54T1S6B1S53T1S	SN587	Pool0086	dUTP	AD005	7	8.3	193.6	36		OP	2011	IncaDiagnosisDate	37	1	43		Invasive cancer	RIGHT	Positive	50	Negative	Positive		N0	0	3	55	12	T1c	0	Ductal	ImmuChemoEndo	HER2pERp
S000413.l.r.m2.c.lib.g.k2.a.t	StringTie	TRUE	TRUE	FALSE	S000413.l.r.m2.c.lib.g	S000413.l.r.m2.c.lib	S000413.l.r	S000413	C008594	Q008591	0.308522	26550250	29553743	34274271	36474330	54T1S6B1S53T1S	SN587	Pool0086	dUTP	AD006	7	8.3	168.6	36		OP	2011	IncaDiagnosisDate	21	3	32		Invasive cancer	LEFT	Positive	100	Positive	Negative		N0	0	2	75	13	T1c	0	Lobular	Endo	ERpHER2nLNn
S000414.l.r.m2.c.lib.g.k2.a.t	StringTie	FALSE	FALSE	TRUE	S000414.l.r.m2.c.lib.g	S000414.l.r.m2.c.lib	S000414.l.r	S000414	C008589	Q008580	0.249916	24957283	27815845	32445428	35278688	54T1S6B1S53T1S	SN587	Pool0086	dUTP	AD007	7	8.6	153.8	36		OP	2011	IncaDiagnosisDate	15	1	25		In situ only	LEFT						N0	0	2	55		Tis			None
S000415.l.r.m.c.lib.g.k2.a.t	StringTie	TRUE	FALSE	TRUE	S000415.l.r.m.c.lib.g	S000415.l.r.m.c.lib	S000415.l.r	S000415	C008588	Q008584	0.328985	27769132	29239913	36194727	36551412	54T1S6B1S53T1S	SN587	Pool0275	dUTP	AD013	56	8	33.16	36		OP	2011	IncaDiagnosisDate	6	1	63		Invasive cancer	RIGHT	Positive		Positive	Positive		N0	0	2	60	9	T1b	0	Ductal	Endo	HER2pERp
S000416.l.r.lib.g.k2.a.t	StringTie	TRUE	TRUE	FALSE	S000416.l.r.lib.g	S000416.l.r.lib	S000416.l.r	S000416	C008598	Q008585	0.266518	32769367	36147723	37709980	37778745	75T1S6B75T1S	NS500281	Pool0405	NeoPrep	AD013	130	8.3	157.7	36		OP	2011	IncaDiagnosisDate	49	3	81		Invasive cancer	LEFT	Positive		Positive	Negative		1to3	1	2	65	20	T1c	0	Ductal	Endo	ERpHER2nLNp
S000416.l.r.m2.c.lib.g.k2.a.t	StringTie	FALSE	FALSE	FALSE	S000416.l.r.m2.c.lib.g	S000416.l.r.m2.c.lib	S000416.l.r	S000416	C008598	Q008585	0.494982	22219002	24975894	29267290	30314808	54T1S6B1S53T1S	SN587	Pool0086	dUTP	AD009	7	8.3	157.7	36		OP	2011	IncaDiagnosisDate	49	3	81		Invasive cancer	LEFT	Positive		Positive	Negative		1to3	1	2	65	20	T1c	0	Ductal	Endo	ERpHER2nLNp
S000416.l.r.m3.c.lib.g.k2.a.t	StringTie	FALSE	FALSE	FALSE	S000416.l.r.m3.c.lib.g	S000416.l.r.m3.c.lib	S000416.l.r	S000416	C008598	Q008585	0.218288	26231261	28397718	31281487	31311453	75T1S6B75T1S	NS500281	Pool0354	TruSeq	AD011	86	8.3	157.7	36		OP	2011	IncaDiagnosisDate	49	3	81		Invasive cancer	LEFT	Positive		Positive	Negative		1to3	1	2	65	20	T1c	0	Ductal	Endo	ERpHER2nLNp
S000417.l.r.m2.c.lib.g.k2.a.t	StringTie	FALSE	FALSE	FALSE	S000417.l.r.m2.c.lib.g	S000417.l.r.m2.c.lib	S000417.l.r	S000417	C008597	Q008579	0.449615	27094549	30417883	34889987	35715775	54T1S6B1S53T1S	SN587	Pool0086	dUTP	AD010	7	8.8	434.8	36		OP	2011	IncaDiagnosisDate	21	3			Invasive cancer	LEFT	Positive		Negative	Positive		N0	0	3	50	12	T1c	0	Ductal	ImmuChemoEndo	HER2pERp
S000418.l.r.m2.c.lib.g.k2.a.t	StringTie	TRUE	TRUE	FALSE	S000418.l.r.m2.c.lib.g	S000418.l.r.m2.c.lib	S000418.l.r	S000418	C008597	Q008579	0.405881	25427922	28785638	32920750	33919946	54T1S6B1S53T1S	SN587	Pool0086	dUTP	AD011	7	8.2	76.11	36		OP	2011	IncaDiagnosisDate	21	3			Invasive cancer	LEFT	Positive		Negative	Positive		N0	0	3	50	12	T1c	0	Ductal	ImmuChemoEndo	HER2pERp
S000419.l.r.m2.c.lib.g.k2.a.t	StringTie	TRUE	TRUE	FALSE	S000419.l.r.m2.c.lib.g	S000419.l.r.m2.c.lib	S000419.l.r	S000419	C008587	Q008582	0.321978	29820332	33161960	38560813	40550986	54T1S6B1S53T1S	SN587	Pool0086	dUTP	AD012	7	8.9	305.2	36		OP	2011	IncaDiagnosisDate	23	1	85		Invasive cancer	RIGHT	Positive		Positive	Negative		4toX	1	3	60	48	T2	1	Ductal	ChemoEndo	ERpHER2nLNp
S000420.l.r.m2.c.lib.g.k2.a.t	StringTie	TRUE	TRUE	FALSE	S000420.l.r.m2.c.lib.g	S000420.l.r.m2.c.lib	S000420.l.r	S000420	C008586	Q008578	0.520087	24577723	27683373	31624221	32081808	54T1S6B1S53T1S	SN587	Pool0086	dUTP	AD013	7	8.4	294.7	36		OP	2011	IncaDiagnosisDate	13	1	65		Invasive cancer	LEFT	Positive		Positive	Negative		1to3	1	2	50	19	T1c	0	Lobular	ChemoEndo	ERpHER2nLNp
S000421.l.r.m2.c.lib.g.k2.a.t	StringTie	TRUE	FALSE	TRUE	S000421.l.r.m2.c.lib.g	S000421.l.r.m2.c.lib	S000421.l.r	S000421	C008596	Q008587	0.438873	25853856	28574757	33961399	34805792	54T1S6B1S53T1S	SN587	Pool0086	dUTP	AD014	7	7.7	370.6	37		OP	2011	IncaDiagnosisDate	70	3	57		Invasive cancer	LEFT	Positive		Positive	Negative		4toX	1	3	65	20	T1c	0	Ductal	Chemo	ERpHER2nLNp
S000422.l.r.m3.c.lib.g.k2.a.t	StringTie	TRUE	TRUE	FALSE	S000422.l.r.m3.c.lib.g	S000422.l.r.m3.c.lib	S000422.l.r	S000422	C008585	Q008576	0.470884	25503186	26790875	32869554	33130699	54T1S6B1S53T1S	SN587	Pool0225	dUTP	AD004	42	8.7	271.7	37		OP	2011	IncaDiagnosisDate	20	0	70		Invasive cancer	RIGHT	Positive		Positive	Negative		1to3	1	1	45	14	T1c	0	Ductal	ChemoEndo	ERpHER2nLNp
S000423.l.r.m2.c.lib.g.k2.a.t	StringTie	FALSE	FALSE	FALSE	S000423.l.r.m2.c.lib.g	S000423.l.r.m2.c.lib	S000423.l.r	S000423	C008583	Q008571	0.32535	29887243	31245040	40316936	40393140	54T1S6B1S53T1S	SN587	Pool0259	dUTP	AD013	50	8.64045	174.4	266		OP	2011	IncaDiagnosisDate	36	4	69		Invasive cancer	LEFT	Positive		Negative	Negative		N0	0	2	80	25	T2	1	Ductal	Endo	ERpHER2nLNn
S000424.l.r.m3.c.lib.g.k2.a.t	StringTie	TRUE	TRUE	FALSE	S000424.l.r.m3.c.lib.g	S000424.l.r.m3.c.lib	S000424.l.r	S000424	C008577	Q008568	0.2828	23143057	23989458	28306547	28673659	54T1S6B1S53T1S	SN587	Pool0225	dUTP	AD009	42	9.2	474.8	37		OP	2011	IncaDiagnosisDate	26	0	95		Invasive cancer	LEFT	Positive		Positive	Negative		4toX	1	3	70	27	T2	1	Ductal	ChemoEndo	ERpHER2nLNp
S000426.l.r.m3.c.lib.g.k2.a.t	StringTie	TRUE	TRUE	FALSE	S000426.l.r.m3.c.lib.g	S000426.l.r.m3.c.lib	S000426.l.r	S000426	C008579	Q008565	0.36024	25930552	27008048	33974863	34230847	54T1S6B1S53T1S	SN587	Pool0225	dUTP	AD010	42	8.4	168.8	37		OP	2011	IncaDiagnosisDate	6	1	62		Invasive cancer	LEFT	Positive	75	Positive	Negative		N0	0	2	70	17	T1c	0	Ductal	Endo	ERpHER2nLNn
S000427.l.r.m3.c.lib.g.k2.a.t	StringTie	TRUE	TRUE	FALSE	S000427.l.r.m3.c.lib.g	S000427.l.r.m3.c.lib	S000427.l.r	S000427	C008580	Q008560	0.315818	26932583	28537481	35837130	36043711	54T1S6B1S53T1S	SN587	Pool0225	dUTP	AD011	42	8.3	136.7	37		OP	2011	IncaDiagnosisDate	11	1	50		Invasive cancer	RIGHT	Positive		Positive	Negative		N0	0	2	55	13	T1c	0	Ductal	Endo	ERpHER2nLNn
S000428.l.r.m3.c.lib.g.k2.a.t	StringTie	TRUE	TRUE	FALSE	S000428.l.r.m3.c.lib.g	S000428.l.r.m3.c.lib	S000428.l.r	S000428	C008564	Q008559	0.35838	21944047	22823977	27747091	27983753	54T1S6B1S53T1S	SN587	Pool0225	dUTP	AD012	42	7.7	149.3	37		OP	2011	IncaDiagnosisDate	15	0	55		Invasive cancer	LEFT	Positive		Positive	Negative		N0	0	3	55	19	T1c	0	Ductal	Endo	ERpHER2nLNn
S000430.l.r.m4.c.lib.g.k2.a.t	StringTie	TRUE	TRUE	FALSE	S000430.l.r.m4.c.lib.g	S000430.l.r.m4.c.lib	S000430.l.r	S000430	C008570	Q008567	0.208223	16453143	17103068	20389786	20516886	54T1S6B1S53T1S	SN587	Pool0225	dUTP	AD013	42	9.1	778.6	38		OP	2011	IncaDiagnosisDate	29	1	30		Invasive cancer	LEFT	Negative		Negative	Negative		N0	0	3	70	10	T1b	0	Ductal	Chemo	TNBC
S000431.l.r.m3.c.lib.g.k2.a.t	StringTie	TRUE	TRUE	FALSE	S000431.l.r.m3.c.lib.g	S000431.l.r.m3.c.lib	S000431.l.r	S000431	C008569	Q008564	0.27054	23639017	24580423	30701215	30868066	54T1S6B1S53T1S	SN587	Pool0225	dUTP	AD014	42	8.7	155.4	38		OP	2011	IncaDiagnosisDate	23	1	12		Invasive cancer	LEFT	Positive	100	Positive	Negative		N0	0	1	70	17	T1c	0	Ductal	Endo	ERpHER2nLNn
S000433.l.r.m.c.lib.g.k2.a.t	StringTie	TRUE	TRUE	FALSE	S000433.l.r.m.c.lib.g	S000433.l.r.m.c.lib	S000433.l.r	S000433	C008575	Q008572	0.404959	29762577	31706074	39632059	40430696	54T1S6B1S53T1S	SN587	Pool0180	dUTP	AD014	31	6.8	45.49	38		OP	2011	IncaDiagnosisDate	25	3	9		Invasive cancer	LEFT	Positive	100	Negative	Negative		N0	0	1	80	9	T1b	0	Ductal	None	ERpHER2nLNn
S000434.l.r.m3.c.lib.g.k2.a.t	StringTie	TRUE	TRUE	FALSE	S000434.l.r.m3.c.lib.g	S000434.l.r.m3.c.lib	S000434.l.r	S000434	C008568	Q008558	0.339331	28783582	29855206	41022972	41494265	54T1S6B1S53T1S	SN587	Pool0225	dUTP	AD015	42	8.4	84.21	38		OP	2011	IncaDiagnosisDate	21	1	21		Invasive cancer	LEFT	Positive	100	Negative	Negative		1to3	1	2	55	12	T1c	0	Ductal	ChemoEndo	ERpHER2nLNp
S000435.l.r.m3.c.lib.g.k2.a.t	StringTie	TRUE	TRUE	FALSE	S000435.l.r.m3.c.lib.g	S000435.l.r.m3.c.lib	S000435.l.r	S000435	C008567	Q008562	0.37081	27446149	28794712	40595014	41041760	54T1S6B1S53T1S	SN587	Pool0225	dUTP	AD027	42	7	66.39	38		OP	2011	IncaDiagnosisDate	15	1	31		Invasive cancer	RIGHT	Positive	100	Positive	Negative		N0	0	2	60	15	T1c	0	Ductal	Endo	ERpHER2nLNn
S000436.l.r.m4.c.lib.g.k2.a.t	StringTie	FALSE	FALSE	FALSE	S000436.l.r.m4.c.lib.g	S000436.l.r.m4.c.lib	S000436.l.r	S000436	C009029	Q009016	0.308272	23060391	24314831	32019094	32302270	54T1S6B1S53T1S	SN587	Pool0283	dUTP	AD012	58	8.2	189.8	38		OP	2010	IncaDiagnosisDate	142	1	25	Invasive cancer		RIGHT	Negative	0	Negative	Positive		1to3	1		50	20	T1c	0	Ductal	ImmuChemo	HER2pERn
S000437.l2.r.m.c.lib.g.k2.a.t	StringTie	TRUE	FALSE	TRUE	S000437.l2.r.m.c.lib.g	S000437.l2.r.m.c.lib	S000437.l2.r	S000437	C008566	Q008574	0.244669	32695519	36012282	46571700	49393095	75T1S6B75T1S	NS500281	Pool0302	dUTP	AD003	62	8.44036	152	428		OP	2011	IncaDiagnosisDate	7	1	25		Invasive cancer	RIGHT	Positive		Negative	Negative				2	90	45	T4	1	Ductal_Lobular	Endo
S000438.l.r.m3.c.lib.g.k2.a.t	StringTie	FALSE	FALSE	TRUE	S000438.l.r.m3.c.lib.g	S000438.l.r.m3.c.lib	S000438.l.r	S000438	C008565	Q008556	0.284992	19616234	20743513	26621472	26864199	54T1S6B1S53T1S	SN587	Pool0225	dUTP	AD023	42	8.6	337.7	38		OP	2011	IncaDiagnosisDate	6	1	63		In situ only	RIGHT						N0	0	3	50		Tis			None
S000439.l.r.m3.c.lib.g.k2.a.t	StringTie	TRUE	TRUE	FALSE	S000439.l.r.m3.c.lib.g	S000439.l.r.m3.c.lib	S000439.l.r	S000439	C008576	Q008557	0.456781	21353472	22563915	29608604	29834549	54T1S6B1S53T1S	SN587	Pool0225	dUTP	AD022	42	7.5	294.6	38		OP	2011	IncaDiagnosisDate	24	3	121		Invasive cancer	LEFT	Negative		Negative	Negative		N0	0	3	50	15	T1c	0	Other	Chemo	TNBC
S000440.l.r.m3.c.lib.g.k2.a.t	StringTie	FALSE	FALSE	TRUE	S000440.l.r.m3.c.lib.g	S000440.l.r.m3.c.lib	S000440.l.r	S000440	C008573	Q008563	0.342206	27272721	28529957	40045741	40389615	54T1S6B1S53T1S	SN587	Pool0225	dUTP	AD021	42	8.7	105.3	38		OP	2011	IncaDiagnosisDate	15	2	75		Invasive cancer	RIGHT	Positive	75	Positive	Negative		N0	0	2	65	14	T1c	0	Ductal	Endo	ERpHER2nLNn
S000441.l.r.m3.c.lib.g.k2.a.t	StringTie	FALSE	FALSE	TRUE	S000441.l.r.m3.c.lib.g	S000441.l.r.m3.c.lib	S000441.l.r	S000441	C008572	Q008563	0.367704	22463472	23730796	28562713	28894559	54T1S6B1S53T1S	SN587	Pool0225	dUTP	AD020	42	8.9	79.73	39		OP	2011	IncaDiagnosisDate	15	2	43		Invasive cancer	LEFT	Positive	75	Negative	Negative		N0	0	1	65	16	T1c	0	Ductal	Endo	ERpHER2nLNn
S000442.l.r.m3.c.lib.g.k2.a.t	StringTie	TRUE	TRUE	FALSE	S000442.l.r.m3.c.lib.g	S000442.l.r.m3.c.lib	S000442.l.r	S000442	C008583	Q008571	0.404079	22039597	23049933	29324601	29579974	54T1S6B1S53T1S	SN587	Pool0225	dUTP	AD005	42	7.8	97.27	37		OP	2011	IncaDiagnosisDate	36	4	69		Invasive cancer	LEFT	Positive		Negative	Negative		N0	0	2	80	25	T2	1	Ductal	Endo	ERpHER2nLNn
S000443.l.r.m3.c.lib.g.k2.a.t	StringTie	TRUE	TRUE	FALSE	S000443.l.r.m3.c.lib.g	S000443.l.r.m3.c.lib	S000443.l.r	S000443	C008582	Q008573	0.495247	46649366	49044530	60036151	60421186	54T1S6B1S53T1S	SN587	Pool0225	dUTP	AD006	42	8.9	245.8	37		OP	2011	IncaDiagnosisDate	37	4	43		Invasive cancer	RIGHT	Negative		Negative	Negative		4toX	1	3	90	18	T1c	0	Ductal	None	TNBC
S000444.l.r.m3.c.lib.g.k2.a.t	StringTie	FALSE	FALSE	FALSE	S000444.l.r.m3.c.lib.g	S000444.l.r.m3.c.lib	S000444.l.r	S000444	C008582	Q008573	0.367763	29397169	30834767	36020107	36271359	54T1S6B1S53T1S	SN587	Pool0225	dUTP	AD007	42	8.9	635.1	37		OP	2011	IncaDiagnosisDate	37	4	43		Invasive cancer	RIGHT	Negative		Negative	Negative		4toX	1	3	90	18	T1c	0	Ductal	None	TNBC
S000447.l.r.m3.c.lib.g.k2.a.t	StringTie	FALSE	FALSE	TRUE	S000447.l.r.m3.c.lib.g	S000447.l.r.m3.c.lib	S000447.l.r	S000447	C008547	Q008546	0.365978	27973244	29775300	35480050	35857080	54T1S6B1S53T1S	SN587	Pool0225	dUTP	AD019	42	8.5	701.1	39		OP	2011	SamplingDate	0	3	35			RIGHT
S000447.l.r.m4.c.lib.g.k2.a.t	StringTie	FALSE	FALSE	TRUE	S000447.l.r.m4.c.lib.g	S000447.l.r.m4.c.lib	S000447.l.r	S000447	C008547	Q008546	0.433028	37709258	40475014	48146637	48502327	54T1S6B1S53T1S	SN587	Pool0227	dUTP	AD020	42	8.5	701.1	39		OP	2011	SamplingDate	0	3	35			RIGHT
S000448.l.r.m3.c.lib.g.k2.a.t	StringTie	TRUE	TRUE	FALSE	S000448.l.r.m3.c.lib.g	S000448.l.r.m3.c.lib	S000448.l.r	S000448	C008546	Q008548	0.354949	25151927	26334789	33309453	33675934	54T1S6B1S53T1S	SN587	Pool0226	dUTP	AD008	42	7.3	83.09	39		OP	2011	IncaDiagnosisDate	12	1	80		Invasive cancer	LEFT	Positive	75	Positive	Negative		1to3	1	2	80	45	T2	1	Lobular	Endo	ERpHER2nLNp
S000449.l.r.m3.c.lib.g.k2.a.t	StringTie	TRUE	TRUE	FALSE	S000449.l.r.m3.c.lib.g	S000449.l.r.m3.c.lib	S000449.l.r	S000449	C008545	Q008533	0.249622	24475823	25706335	32098174	32297714	54T1S6B1S53T1S	SN587	Pool0226	dUTP	AD007	42	8.9	414.2	39		OP	2011	IncaDiagnosisDate	12	1			Invasive cancer	RIGHT	Positive	75	Negative	Positive		N0	0	3	60	13	T1c	0	Ductal	ImmuChemoEndo	HER2pERp
S000450.l.r.m3.c.lib.g.k2.a.t	StringTie	TRUE	TRUE	FALSE	S000450.l.r.m3.c.lib.g	S000450.l.r.m3.c.lib	S000450.l.r	S000450	C008544	Q008542	0.404833	42304639	44315364	55346581	55643467	54T1S6B1S53T1S	SN587	Pool0226	dUTP	AD006	42	9	192	39		OP	2011	IncaDiagnosisDate	12	1	45		Invasive cancer	RIGHT	Positive	75	Positive	Negative		1to3	1	3	70	31	T2	1	Ductal	Endo	ERpHER2nLNp
S000451.l.r.m3.c.lib.g.k2.a.t	StringTie	TRUE	TRUE	FALSE	S000451.l.r.m3.c.lib.g	S000451.l.r.m3.c.lib	S000451.l.r	S000451	C008540	Q008545	0.21595	11988261	12794638	14804840	14892203	54T1S6B1S53T1S	SN587	Pool0226	dUTP	AD005	42	8.3	696.2	39		OP	2011	IncaDiagnosisDate	11	1	35		Invasive cancer	RIGHT	Negative		Negative	Negative		N0	0	3	80	28	T2	1	Ductal	Chemo	TNBC
S000452.l.r.m3.c.lib.g.k2.a.t	StringTie	TRUE	TRUE	FALSE	S000452.l.r.m3.c.lib.g	S000452.l.r.m3.c.lib	S000452.l.r	S000452	C008539	Q008543	0.312556	25491867	26834274	32314573	32535109	54T1S6B1S53T1S	SN587	Pool0226	dUTP	AD004	42	9.1	162.6	39		OP	2011	IncaDiagnosisDate	11	1	58		Invasive cancer	LEFT	Negative		Negative	Negative		N0	0	3	75	7	T1b	0	Ductal	None	TNBC
S000453.l.r.m3.c.lib.g.k2.a.t	StringTie	TRUE	TRUE	FALSE	S000453.l.r.m3.c.lib.g	S000453.l.r.m3.c.lib	S000453.l.r	S000453	C008548	Q008531	0.378517	34273178	36921273	45497080	45747633	54T1S6B1S53T1S	SN587	Pool0226	dUTP	AD003	42	8.9	344	39		OP	2011	IncaDiagnosisDate	30	5	155		Invasive cancer	LEFT	Negative		Negative	Negative		1to3	1	3	55	17	T1c	0	Ductal	Chemo	TNBC
S000454.l.r.m3.c.lib.g.k2.a.t	StringTie	TRUE	TRUE	FALSE	S000454.l.r.m3.c.lib.g	S000454.l.r.m3.c.lib	S000454.l.r	S000454	C008543	Q008526	0.460284	26313648	27441411	33084504	33579345	54T1S6B1S53T1S	SN587	Pool0226	dUTP	AD002	42	8.5	360.5	39		OP	2011	IncaDiagnosisDate	46	3			Invasive cancer	RIGHT	Positive	95	Positive	Negative		N0	0	3	45	20	T1c	0	Ductal	ChemoEndo	ERpHER2nLNn
S000455.l.r2.lib.g.k2.a.t	StringTie	TRUE	TRUE	FALSE	S000455.l.r2.lib.g	S000455.l.r2.lib	S000455.l.r2	S000455	C008538	Q008535	0.300357	34693175	38770342	41050236	41205127	75T1S6B75T1S	NS500281	Pool0483	NeoPrep	AD025	203	7.98325	23.12	641		OP	2011	IncaDiagnosisDate	20	1	94		Invasive cancer	RIGHT	Positive	100	Negative	Negative		N0	0	2	60	25	T2	1	Lobular	Endo	ERpHER2nLNn
S000456.l.r.m3.c.lib.g.k2.a.t	StringTie	TRUE	TRUE	FALSE	S000456.l.r.m3.c.lib.g	S000456.l.r.m3.c.lib	S000456.l.r	S000456	C008542	Q008530	0.50267	26285084	27771178	34634842	35008990	54T1S6B1S53T1S	SN587	Pool0226	dUTP	AD016	42	7.2	116.5	39		OP	2011	IncaDiagnosisDate	33	3	130		Invasive cancer	RIGHT	Positive		Positive	Negative		1to3	1	3	55	15	T1c	0	Ductal	ChemoEndo	ERpHER2nLNp
S000457.l.r.m.c.lib.g.k2.a.t	StringTie	TRUE	TRUE	FALSE	S000457.l.r.m.c.lib.g	S000457.l.r.m.c.lib	S000457.l.r	S000457	C008541	Q008528	0.261072	22651725	25004084	27063541	27074881	75T1S6B75T1S	NS500281	Pool0345	TruSeq	AD003	78	6.2	18.38	39		OP	2011	IncaDiagnosisDate	17	3	100		Invasive cancer	RIGHT	Positive		Positive	Negative		4toX	1	2	50	30	T2	1	Lobular	ChemoEndo	ERpHER2nLNp
S000458.l.r.m3.c.lib.g.k2.a.t	StringTie	TRUE	TRUE	FALSE	S000458.l.r.m3.c.lib.g	S000458.l.r.m3.c.lib	S000458.l.r	S000458	C008537	Q008532	0.457448	15487567	16313609	20423464	21048942	54T1S6B1S53T1S	SN587	Pool0226	dUTP	AD015	42	7.7	131.5	40		OP	2011	IncaDiagnosisDate	20	4	25		Invasive cancer	RIGHT	Positive		Positive	Negative		N0	0	1	55	9	T1b	0	Ductal	None	ERpHER2nLNn
S000459.l.r.m2.c.lib.g.k2.a.t	StringTie	FALSE	FALSE	TRUE	S000459.l.r.m2.c.lib.g	S000459.l.r.m2.c.lib	S000459.l.r	S000459	C008549	Q008536	0.242199	18163181	19473935	24086913	29993570	54T1S6B1S51T1S;54T1S6B1S52T1S	SN587	Pool0199	dUTP	AD015	36	8.4	58.02	40		OP	2011	IncaDiagnosisDate	43	2	19		Invasive cancer	RIGHT	Positive		Positive	Negative		1to3	1	2	60	9	T1b	0	Ductal	Endo	ERpHER2nLNp
S000460.l.r.m2.c.lib.g.k2.a.t	StringTie	FALSE	FALSE	TRUE	S000460.l.r.m2.c.lib.g	S000460.l.r.m2.c.lib	S000460.l.r	S000460	C008534	Q008547	0.559732	23743103	25319080	30078626	30303814	54T1S6B1S51T1S;54T1S6B1S52T1S	SN587	Pool0200	dUTP	AD011	36	9.5	259.9	40		OP	2011	IncaDiagnosisDate	22	3	50		Invasive cancer	RIGHT	Positive		Positive			N0	0	2	80	13	T1c	0	Ductal	Endo
S000461.l.r.m2.c.lib.g.k2.a.t	StringTie	TRUE	TRUE	FALSE	S000461.l.r.m2.c.lib.g	S000461.l.r.m2.c.lib	S000461.l.r	S000461	C008533	Q008537	0.437267	27009171	28807200	33431821	33573754	54T1S6B1S51T1S;54T1S6B1S52T1S	SN587	Pool0200	dUTP	AD013	36	8.4	539.1	40		OP	2011	IncaDiagnosisDate	22	2	15		Invasive cancer	LEFT	Positive		Positive	Positive		1to3	1	3	65	21	T2	1	Ductal	ImmuChemoEndo	HER2pERp
S000462.l.r.m2.c.lib.g.k2.a.t	StringTie	FALSE	FALSE	TRUE	S000462.l.r.m2.c.lib.g	S000462.l.r.m2.c.lib	S000462.l.r	S000462	C008536	Q008544	0.478525	22596085	23943524	29554242	29835768	54T1S6B1S51T1S;54T1S6B1S52T1S	SN587	Pool0200	dUTP	AD014	36	8.9	158.5	40		OP	2011	SamplingDate	0	3	30			RIGHT
S000463.l.r.m2.c.lib.g.k2.a.t	StringTie	TRUE	TRUE	FALSE	S000463.l.r.m2.c.lib.g	S000463.l.r.m2.c.lib	S000463.l.r	S000463	C008532	Q008540	0.322703	18900702	20569698	24642393	25906413	54T1S6B1S51T1S;54T1S6B1S52T1S	SN587	Pool0201	dUTP	AD015	36	7.7	301.6	40		OP	2011	IncaDiagnosisDate	16	2	40		Invasive cancer	LEFT	Positive	100	Positive	Negative		1to3	1	2	70	25	T2	1	Ductal	Endo	ERpHER2nLNp
S000465.l.r.m2.c.lib.g.k2.a.t	StringTie	TRUE	FALSE	TRUE	S000465.l.r.m2.c.lib.g	S000465.l.r.m2.c.lib	S000465.l.r	S000465	C008531	Q008538	0.316984	11452807	12269618	15280497	19848119	54T1S6B1S51T1S;54T1S6B1S52T1S	SN587	Pool0199	dUTP	AD009	36	8.1	97.98	40		OP	2011	IncaDiagnosisDate	13	2	100		Invasive cancer	LEFT	Positive		Negative	Positive		N0	0	3	65	3	T1a	0	Ductal	None	HER2pERp
S000466.l.r.lib.g.k2.a.t	StringTie	FALSE	FALSE	FALSE	S000466.l.r.lib.g	S000466.l.r.lib	S000466.l.r	S000466	C008530	Q008534	0.246735	27340048	30955685	32415278	32728296	75T1S6B75T1S	NS500281	Pool0460	NeoPrep	AD001	181	9	85.26	40		OP	2011	IncaDiagnosisDate	13	2	58		Invasive cancer	LEFT	Positive	100	Positive	Negative		N0	0	3	60	9	T1b	0	Ductal	Endo	ERpHER2nLNn
S000466.l.r.m2.c.lib.g.k2.a.t	StringTie	TRUE	TRUE	FALSE	S000466.l.r.m2.c.lib.g	S000466.l.r.m2.c.lib	S000466.l.r	S000466	C008530	Q008534	0.289666	32382305	34659180	41765958	42670590	54T1S6B1S51T1S;54T1S6B1S52T1S	SN587	Pool0199	dUTP	AD011	36	9	85.26	40		OP	2011	IncaDiagnosisDate	13	2	58		Invasive cancer	LEFT	Positive	100	Positive	Negative		N0	0	3	60	9	T1b	0	Ductal	Endo	ERpHER2nLNn
S000466.l.r.m3.c.lib.g.k2.a.t	StringTie	FALSE	FALSE	FALSE	S000466.l.r.m3.c.lib.g	S000466.l.r.m3.c.lib	S000466.l.r	S000466	C008530	Q008534	0.191548	20272660	21728062	23692685	23727667	75T1S6B75T1S	NS500281	Pool0577	TruSeq	AD003	291	9	85.26	40		OP	2011	IncaDiagnosisDate	13	2	58		Invasive cancer	LEFT	Positive	100	Positive	Negative		N0	0	3	60	9	T1b	0	Ductal	Endo	ERpHER2nLNn
S000467.l.r.m2.c.lib.g.k2.a.t	StringTie	TRUE	FALSE	TRUE	S000467.l.r.m2.c.lib.g	S000467.l.r.m2.c.lib	S000467.l.r	S000467	C008529	Q008522	0.350076	32989024	34841898	39988061	42253761	54T1S6B1S51T1S;54T1S6B1S52T1S	SN587	Pool0199	dUTP	AD013	36	8.8	419.5	40		OP	2011	IncaDiagnosisDate	27	4	155		Invasive cancer	LEFT	Negative		Positive	Negative		N0	0	3	80	30	T2	1	Ductal	Endo
S000468.l.r.m2.c.lib.g.k2.a.t	StringTie	TRUE	TRUE	FALSE	S000468.l.r.m2.c.lib.g	S000468.l.r.m2.c.lib	S000468.l.r	S000468	C008528	Q008514	0.360709	29109068	31041428	38039406	39482242	54T1S6B1S51T1S;54T1S6B1S52T1S	SN587	Pool0200	dUTP	AD009	36	9.1	208.9	40		OP	2011	IncaDiagnosisDate	18	1	52		Invasive cancer	LEFT	Positive	75	Positive	Negative		N0	0	2	65	15	T1c	0	Ductal	Endo	ERpHER2nLNn
S000469.l2.r.m.c.lib.g.k2.a.t	StringTie	TRUE	TRUE	FALSE	S000469.l2.r.m.c.lib.g	S000469.l2.r.m.c.lib	S000469.l2.r	S000469	C008527	Q008523	0.322104	33423209	36632948	47836953	49753573	75T1S6B75T1S	NS500281	Pool0302	dUTP	AD002	62	6.62226	35.77	428		OP	2011	IncaDiagnosisDate	20	1	51		Invasive cancer	LEFT	Positive	75	Negative	Negative		N0	0	2	90	12	T1c	0	Lobular	Endo	ERpHER2nLNn
S000471.l.r.m2.c.lib.g.k2.a.t	StringTie	TRUE	FALSE	TRUE	S000471.l.r.m2.c.lib.g	S000471.l.r.m2.c.lib	S000471.l.r	S000471	C008525	Q008515	0.435755	31456672	32990530	39867822	40364559	54T1S6B1S51T1S;54T1S6B1S52T1S	SN587	Pool0200	dUTP	AD015	36	9	471	41		OP	2011	IncaDiagnosisDate	25	1	18		Invasive cancer	LEFT	Positive	100	Positive	Negative				2	65	25	T2	1	Ductal	ChemoEndo
S000472.l.r.m2.c.lib.g.k2.a.t	StringTie	TRUE	TRUE	FALSE	S000472.l.r.m2.c.lib.g	S000472.l.r.m2.c.lib	S000472.l.r	S000472	C008524	Q008507	0.236418	16405336	17185479	20895804	21269365	54T1S6B1S51T1S;54T1S6B1S52T1S	SN587	Pool0201	dUTP	AD014	36	8.8	386.2	41		OP	2011	IncaDiagnosisDate	25	1	50		Invasive cancer	LEFT	Positive	100	Positive	Negative		1to3	1	2	50	32	T2	1	Ductal	ChemoEndo	ERpHER2nLNp
S000474.l.r.m2.c.lib.g.k2.a.t	StringTie	TRUE	FALSE	TRUE	S000474.l.r.m2.c.lib.g	S000474.l.r.m2.c.lib	S000474.l.r	S000474	C008522	Q008510	0.325505	25656486	27373905	32549793	34467248	54T1S6B1S51T1S;54T1S6B1S52T1S	SN587	Pool0199	dUTP	AD010	36	9.3	400.3	41		OP	2011	IncaDiagnosisDate	11	1	50		Invasive cancer	RIGHT	Positive	100	Negative	Positive		N0	0	2	55	15	T1c	0	Ductal	Endo	HER2pERp
S000475.l.r.m2.c.lib.g.k2.a.t	StringTie	TRUE	TRUE	FALSE	S000475.l.r.m2.c.lib.g	S000475.l.r.m2.c.lib	S000475.l.r	S000475	C008520	Q008512	0.21869	19169174	20588849	25897075	30255179	54T1S6B1S51T1S;54T1S6B1S52T1S	SN587	Pool0199	dUTP	AD012	36	9	99.43	41		OP	2011	IncaDiagnosisDate	32	0	65		Invasive cancer	RIGHT	Positive		Positive	Negative		N0	0	1	65	9	T1b	0	Ductal	None	ERpHER2nLNn
S000476.l.r.m2.c.lib.g.k2.a.t	StringTie	TRUE	TRUE	FALSE	S000476.l.r.m2.c.lib.g	S000476.l.r.m2.c.lib	S000476.l.r	S000476	C008517	Q008502	0.232194	23140470	24671299	29436356	32970225	54T1S6B1S51T1S;54T1S6B1S52T1S	SN587	Pool0199	dUTP	AD014	36	9.2	240.3	41		OP	2011	IncaDiagnosisDate	14	1	40		Invasive cancer	RIGHT	Positive	75	Positive	Positive		4toX	1	3	40	41	T2	1	Ductal	ImmuChemoEndo	HER2pERp
S000477.l.r.m2.c.lib.g.k2.a.t	StringTie	TRUE	TRUE	FALSE	S000477.l.r.m2.c.lib.g	S000477.l.r.m2.c.lib	S000477.l.r	S000477	C008516	Q008519	0.45436	27932772	29663474	36899921	37469249	54T1S6B1S51T1S;54T1S6B1S52T1S	SN587	Pool0200	dUTP	AD010	36	7.9	98.85	41		OP	2011	IncaDiagnosisDate	27	1	52		Invasive cancer	LEFT	Positive	95	Positive	Negative		N0	0	2	70	12	T1c	0	Lobular	Endo	ERpHER2nLNn
S000478.l.r.m2.c.lib.g.k2.a.t	StringTie	TRUE	TRUE	FALSE	S000478.l.r.m2.c.lib.g	S000478.l.r.m2.c.lib	S000478.l.r	S000478	C008515	Q008505	0.428042	28431288	31149114	39476383	40627141	54T1S6B1S51T1S;54T1S6B1S52T1S	SN587	Pool0200	dUTP	AD012	36	8.6	214.4	41		OP	2011	IncaDiagnosisDate	20	1	55		Invasive cancer	RIGHT	Positive	85	Positive	Negative		N0	0	3	45	7	T1b	0	Ductal	None	ERpHER2nLNn
S000479.l2.r.m.c.lib.g.k2.a.t	StringTie	FALSE	FALSE	FALSE	S000479.l2.r.m.c.lib.g	S000479.l2.r.m.c.lib	S000479.l2.r	S000479	C008514	Q008513	0.327182	33693977	36390332	44827953	45072840	54T1S6B1S53T1S	SN587	Pool0293	dUTP	AD011	60	8.18799	24.7	417		OP	2011	IncaDiagnosisDate	16	0	57		Invasive cancer	RIGHT	Positive		Positive	Negative		1to3	1	1	65	27	T2	1	Lobular	Endo	ERpHER2nLNp
S000479.l.r.m.c.lib.g.k2.a.t	StringTie	TRUE	FALSE	FALSE	S000479.l.r.m.c.lib.g	S000479.l.r.m.c.lib	S000479.l.r	S000479	C008514	Q008513	0.253061	28588591	31379849	33869855	33884113	75T1S6B75T1S	NS500281	Pool0345	TruSeq	AD004	78	8	14.43	41		OP	2011	IncaDiagnosisDate	16	0	57		Invasive cancer	RIGHT	Positive		Positive	Negative		1to3	1	1	65	27	T2	1	Lobular	Endo	ERpHER2nLNp
S000480.l.r.m2.c.lib.g.k2.a.t	StringTie	FALSE	FALSE	TRUE	S000480.l.r.m2.c.lib.g	S000480.l.r.m2.c.lib	S000480.l.r	S000480	C008509	Q008511	0.294813	20202376	21326677	26706991	27026355	54T1S6B1S51T1S;54T1S6B1S52T1S	SN587	Pool0201	dUTP	AD016	36	8.6	348.1	41		OP	2011	IncaDiagnosisDate	22	0	90		Invasive cancer	LEFT	Positive		Positive	Positive		N0	0	2	65	22	T2	1	Ductal_Lobular	ImmuChemoEndo	HER2pERp
S000481.l.r.m2.c.lib.g.k2.a.t	StringTie	FALSE	FALSE	TRUE	S000481.l.r.m2.c.lib.g	S000481.l.r.m2.c.lib	S000481.l.r	S000481	C008508	Q008511	0.422838	47336320	50471831	61147129	61798264	54T1S6B1S51T1S;54T1S6B1S52T1S	SN587	Pool0201	dUTP	AD013	36	9.5	62.52	41		OP	2011	IncaDiagnosisDate	22	0	55		Invasive cancer	RIGHT	Positive		Negative	Negative		N0	0	1	65	19	T1c	0	Ductal	ImmuChemoEndo	ERpHER2nLNn
S000483.l.r.m2.c.lib.g.k2.a.t	StringTie	TRUE	TRUE	FALSE	S000483.l.r.m2.c.lib.g	S000483.l.r.m2.c.lib	S000483.l.r	S000483	C008510	Q008521	0.550553	18270164	19576130	27568480	27984420	54T1S6B1S51T1S;54T1S6B1S52T1S	SN587	Pool0201	dUTP	AD010	36	8.5	43.86	42		OP	2011	IncaDiagnosisDate	20	1	32		Invasive cancer	RIGHT	Positive	75	Negative	Negative		N0	0	3	75	17	T1c	0	Ductal	Endo	ERpHER2nLNn
S000485.l.r.m2.c.lib.g.k2.a.t	StringTie	TRUE	TRUE	FALSE	S000485.l.r.m2.c.lib.g	S000485.l.r.m2.c.lib	S000485.l.r	S000485	C008513	Q008506	0.437703	29058503	30305538	37412025	37844971	54T1S6B1S51T1S;54T1S6B1S52T1S	SN587	Pool0202	dUTP	AD010	36	8.9	397.7	42		OP	2011	IncaDiagnosisDate	16	1	24		Invasive cancer	RIGHT	Positive		Positive	Negative		N0	0	2	45	15	T1c	0	Ductal	Endo	ERpHER2nLNn
S000486.l.r.m2.c.lib.g.k2.a.t	StringTie	TRUE	FALSE	TRUE	S000486.l.r.m2.c.lib.g	S000486.l.r.m2.c.lib	S000486.l.r	S000486	C008512	Q008503	0.31511	33596426	35312353	40801477	43355302	54T1S6B1S53T1S	SN587	Pool0208	dUTP	AD022	39	9	307.3	42		OP	2011	IncaDiagnosisDate	13	1	12		Invasive cancer	LEFT	Positive		Positive	Negative		N0	0	2	40	27	T2	1	Ductal	ImmuChemoEndo	ERpHER2nLNn
S000487.l.r.m2.c.lib.g.k2.a.t	StringTie	FALSE	FALSE	FALSE	S000487.l.r.m2.c.lib.g	S000487.l.r.m2.c.lib	S000487.l.r	S000487	C008511	Q008504	0.501019	26901888	27900804	33753903	34055955	54T1S6B1S53T1S	SN587	Pool0208	dUTP	AD023	39	9.1	271.6	42		OP	2011	IncaDiagnosisDate	27	1	20		Invasive cancer	LEFT	Positive	100	Positive	Negative		N0	0	3	45	30	T2	1	Ductal	ChemoEndo	ERpHER2nLNn
S000487.l.r.m3.c.lib.g.k2.a.t	StringTie	TRUE	TRUE	FALSE	S000487.l.r.m3.c.lib.g	S000487.l.r.m3.c.lib	S000487.l.r	S000487	C008511	Q008504	0.418107	33091595	34685922	44713881	45218624	54T1S6B1S53T1S	SN587	Pool0211	dUTP	AD022	39	9.1	271.6	42		OP	2011	IncaDiagnosisDate	27	1	20		Invasive cancer	LEFT	Positive	100	Positive	Negative		N0	0	3	45	30	T2	1	Ductal	ChemoEndo	ERpHER2nLNn
S000488.l.r.m2.c.lib.g.k2.a.t	StringTie	TRUE	TRUE	FALSE	S000488.l.r.m2.c.lib.g	S000488.l.r.m2.c.lib	S000488.l.r	S000488	C008521	Q008508	0.440156	26951940	28898007	35858805	36862625	54T1S6B1S53T1S	SN587	Pool0208	dUTP	AD025	39	9.2	466.5	42		OP	2011	IncaDiagnosisDate	19	3	75		Invasive cancer	LEFT	Negative		Negative	Negative		N0	0	3	55	18	T1c	0	Other	Chemo	TNBC
S000489.l.r.m2.c.lib.g.k2.a.t	StringTie	TRUE	TRUE	FALSE	S000489.l.r.m2.c.lib.g	S000489.l.r.m2.c.lib	S000489.l.r	S000489	C008470	Q008476	0.318291	31582935	32949955	42168361	43081637	54T1S6B1S53T1S	SN587	Pool0209	dUTP	AD001	39	9.3	93.16	42		OP	2011	IncaDiagnosisDate	31	3	160		Invasive cancer	RIGHT	Positive		Positive	Negative		N0	0	1	75	21	T2	1	Other	Endo	ERpHER2nLNn
S000491.l.r.m2.c.lib.g.k2.a.t	StringTie	TRUE	FALSE	TRUE	S000491.l.r.m2.c.lib.g	S000491.l.r.m2.c.lib	S000491.l.r	S000491	C008490	Q008483	0.33254	30070813	31513592	36927662	38936674	54T1S6B1S53T1S	SN587	Pool0209	dUTP	AD002	39	9.2	425.9	42		OP	2011	IncaDiagnosisDate	19	1			Invasive cancer	RIGHT	Positive	75	Positive	Positive		1to3	1	3	45	30	T2	1	Ductal	ImmuChemo	HER2pERp
S000492.l.r.m2.c.lib.g.k2.a.t	StringTie	FALSE	FALSE	FALSE	S000492.l.r.m2.c.lib.g	S000492.l.r.m2.c.lib	S000492.l.r	S000492	C008492	Q008487	0.526488	22181370	23638622	33007580	33371719	54T1S6B1S51T1S;54T1S6B1S52T1S	SN587	Pool0202	dUTP	AD016	36	9.2	257.3	42		OP	2011	IncaDiagnosisDate	15	1	45		Invasive cancer	LEFT	Positive	100	Positive	Positive		1to3	1	2	55	25	T4	1	Ductal	Endo	HER2pERp
S000492.l.r.m3.c.lib.g.k2.a.t	StringTie	TRUE	TRUE	FALSE	S000492.l.r.m3.c.lib.g	S000492.l.r.m3.c.lib	S000492.l.r	S000492	C008492	Q008487	0.190258	24389028	25489962	27438040	27447301	75T1S6B75T1S	NS500281	Pool0563	TruSeq	AD008	277	9.2	257.3	42		OP	2011	IncaDiagnosisDate	15	1	45		Invasive cancer	LEFT	Positive	100	Positive	Positive		1to3	1	2	55	25	T4	1	Ductal	Endo	HER2pERp
S000493.l.r.m2.c.lib.g.k2.a.t	StringTie	FALSE	FALSE	FALSE	S000493.l.r.m2.c.lib.g	S000493.l.r.m2.c.lib	S000493.l.r	S000493	C008492	Q008487	0.530753	24053721	25228530	32826179	33146162	54T1S6B1S51T1S;54T1S6B1S52T1S	SN587	Pool0202	dUTP	AD012	36	8.9	148.8	42		OP	2011	IncaDiagnosisDate	15	1	45		Invasive cancer	LEFT	Positive	100	Positive	Positive		1to3	1	2	55	25	T4	1	Ductal	Endo	HER2pERp
S000494.l.r.m2.c.lib.g.k2.a.t	StringTie	TRUE	TRUE	FALSE	S000494.l.r.m2.c.lib.g	S000494.l.r.m2.c.lib	S000494.l.r	S000494	C008498	Q008488	0.389719	32686473	34594139	40584841	44342600	54T1S6B1S53T1S	SN587	Pool0209	dUTP	AD003	39	8.4	244.8	43		OP	2011	IncaDiagnosisDate	35	1	22		Invasive cancer	RIGHT	Negative		Negative	Negative		N0	0	2	55	10	T1b	0	Ductal	None	TNBC
S000495.l.r.m2.c.lib.g.k2.a.t	StringTie	TRUE	TRUE	FALSE	S000495.l.r.m2.c.lib.g	S000495.l.r.m2.c.lib	S000495.l.r	S000495	C008500	Q008491	0.49783	13676620	14670904	17708117	22795894	54T1S6B1S53T1S	SN587	Pool0209	dUTP	AD004	39	7.7	47.07	43		OP	2011	IncaDiagnosisDate	22	5	115		Invasive cancer	LEFT	Positive		Positive	Negative		N0	0	2	70	17	T1c	0	Ductal	Endo	ERpHER2nLNn
S000496.l.r.m2.c.lib.g.k2.a.t	StringTie	TRUE	TRUE	FALSE	S000496.l.r.m2.c.lib.g	S000496.l.r.m2.c.lib	S000496.l.r	S000496	C008496	Q008485	0.54512	26117258	27489555	32202053	33908009	54T1S6B1S53T1S	SN587	Pool0209	dUTP	AD005	39	8.2	169.5	43		OP	2011	IncaDiagnosisDate	27	1			Invasive cancer	RIGHT	Positive		Positive	Negative		N0	0	3	50	47	T2	1	Lobular	ChemoEndo	ERpHER2nLNn
S000497.l.r.m2.c.lib.g.k2.a.t	StringTie	TRUE	TRUE	FALSE	S000497.l.r.m2.c.lib.g	S000497.l.r.m2.c.lib	S000497.l.r	S000497	C008495	Q008484	0.38667	28657582	30006068	34352078	38809099	54T1S6B1S53T1S	SN587	Pool0209	dUTP	AD006	39	8.7	320.5	43		OP	2011	IncaDiagnosisDate	27	1	60		Invasive cancer	RIGHT	Positive		Positive	Positive		1to3	1	3	45	22	T2	1	Ductal	ImmuChemoEndo	HER2pERp
S000498.l2.r.n.m.c.lib.g.k2.a.t	StringTie	FALSE	FALSE	FALSE	S000498.l2.r.n.m.c.lib.g	S000498.l2.r.n.m.c.lib	S000498.l2.r	S000498	C008494	Q008486	0.218293	28240519	29469483	33042173	33111811	75T1S6B75T1S	NB501986	Pool0637	TruSeq	AD002	338	8.21962	269.4	866		OP	2011	IncaDiagnosisDate	20	1	85		Invasive cancer	LEFT	Positive		Negative	Negative		1to3	1	3	50	24	T2	1	Ductal	ChemoEndo	ERpHER2nLNp
S000498.l.r.m3.c.lib.g.k2.a.t	StringTie	FALSE	FALSE	FALSE	S000498.l.r.m3.c.lib.g	S000498.l.r.m3.c.lib	S000498.l.r	S000498	C008494	Q008486	0.387029	32607367	34162081	38405623	40267230	54T1S6B1S53T1S	SN587	Pool0209	dUTP	AD007	39	8.3	505.8	43		OP	2011	IncaDiagnosisDate	20	1	85		Invasive cancer	LEFT	Positive		Negative	Negative		1to3	1	3	50	24	T2	1	Ductal	ChemoEndo	ERpHER2nLNp
S000498.l.r.m4.c.lib.g.k2.a.t	StringTie	TRUE	TRUE	FALSE	S000498.l.r.m4.c.lib.g	S000498.l.r.m4.c.lib	S000498.l.r	S000498	C008494	Q008486	0.224405	19716297	22693275	24406429	24445955	75T1S6B75T1S	NS500281	Pool0577	TruSeq	AD004	291	8.3	505.8	43		OP	2011	IncaDiagnosisDate	20	1	85		Invasive cancer	LEFT	Positive		Negative	Negative		1to3	1	3	50	24	T2	1	Ductal	ChemoEndo	ERpHER2nLNp
S000499.l.r.m2.c.lib.g.k2.a.t	StringTie	TRUE	TRUE	FALSE	S000499.l.r.m2.c.lib.g	S000499.l.r.m2.c.lib	S000499.l.r	S000499	C008482	Q008470	0.32437	20335350	21547254	25971224	34544629	54T1S6B1S53T1S	SN587	Pool0209	dUTP	AD009	39	8.1	52.34	43		OP	2011	IncaDiagnosisDate	19	0	40		Invasive cancer	LEFT	Positive		Positive	Negative		N0	0	2	65	7	T1b	0	Ductal	None	ERpHER2nLNn
S000500.l.r.m2.c.lib.g.k2.a.t	StringTie	TRUE	TRUE	FALSE	S000500.l.r.m2.c.lib.g	S000500.l.r.m2.c.lib	S000500.l.r	S000500	C008491	Q008494	0.457387	30247160	31471372	36815410	37588144	54T1S6B1S53T1S	SN587	Pool0209	dUTP	AD010	39	9.3	185.8	43		OP	2011	IncaDiagnosisDate	13	2			Invasive cancer	LEFT	Positive	75	Negative	Negative		N0	0	2	75	25	T2	1	Lobular	Endo	ERpHER2nLNn
S000501.l.r.lib.g.k2.a.t	StringTie	TRUE	TRUE	FALSE	S000501.l.r.lib.g	S000501.l.r.lib	S000501.l.r	S000501	C008484	Q008495	0.267285	37513358	41702988	43773281	43861844	75T1S6B75T1S	NS500281	Pool0405	NeoPrep	AD012	130	8.7	506.7	43		OP	2011	IncaDiagnosisDate	22	1	17		Invasive cancer	LEFT	Positive	100	Positive	Negative		N0	0	3	85	35	T2	1	Ductal	Endo	ERpHER2nLNn
S000501.l.r.m2.c.lib.g.k2.a.t	StringTie	FALSE	FALSE	FALSE	S000501.l.r.m2.c.lib.g	S000501.l.r.m2.c.lib	S000501.l.r	S000501	C008484	Q008495	0.474197	38479187	39970280	47381887	47981930	54T1S6B1S51T1S;54T1S6B1S52T1S	SN587	Pool0202	dUTP	AD015	36	8.7	506.7	43		OP	2011	IncaDiagnosisDate	22	1	17		Invasive cancer	LEFT	Positive	100	Positive	Negative		N0	0	3	85	35	T2	1	Ductal	Endo	ERpHER2nLNn
S000501.l.r.m3.c.lib.g.k2.a.t	StringTie	FALSE	FALSE	FALSE	S000501.l.r.m3.c.lib.g	S000501.l.r.m3.c.lib	S000501.l.r	S000501	C008484	Q008495	0.354859	35140137	38604473	42233343	42257345	75T1S6B75T1S	NS500281	Pool0355	TruSeq	AD006	87	8.7	506.7	43		OP	2011	IncaDiagnosisDate	22	1	17		Invasive cancer	LEFT	Positive	100	Positive	Negative		N0	0	3	85	35	T2	1	Ductal	Endo	ERpHER2nLNn
S000502.l.r.m.c.lib.g.k2.a.t	StringTie	FALSE	FALSE	TRUE	S000502.l.r.m.c.lib.g	S000502.l.r.m.c.lib	S000502.l.r	S000502	C008483	Q008480	0.414537	26348845	28152006	30085380	30128780	75T1S6B75T1S	NS500281	Pool0597	TruSeq	AD015	307	7.1	5.88	43		CoreBiopsy	2011	IncaDiagnosisDate	-7	1	60	Invasive cancer		LEFT									90		T4
S000503.l.r.m3.c.lib.g.k2.a.t	StringTie	TRUE	TRUE	FALSE	S000503.l.r.m3.c.lib.g	S000503.l.r.m3.c.lib	S000503.l.r	S000503	C008478	Q008474	0.264004	27546739	28821474	34929303	35113254	54T1S6B1S53T1S	SN587	Pool0283	dUTP	AD013	58	9.1	273.8	43		OP	2011	IncaDiagnosisDate	22	1	35		Invasive cancer	LEFT	Positive	75	Positive	Negative		N0	0	1	75	13	T1c	0	Ductal	Endo	ERpHER2nLNn
S000504.l.r.m2.c.lib.g.k2.a.t	StringTie	TRUE	TRUE	FALSE	S000504.l.r.m2.c.lib.g	S000504.l.r.m2.c.lib	S000504.l.r	S000504	C008477	Q008468	0.315302	31668317	33044917	39036754	40144714	54T1S6B1S53T1S	SN587	Pool0209	dUTP	AD012	39	9.4	367.7	43		OP	2011	IncaDiagnosisDate	27	1	30		Invasive cancer	LEFT	Positive	75	Negative	Positive		4toX	1	2	55	15	T1c	0	Ductal	ImmuChemoEndo	HER2pERp
S000505.l.r.m2.c.lib.g.k2.a.t	StringTie	TRUE	FALSE	TRUE	S000505.l.r.m2.c.lib.g	S000505.l.r.m2.c.lib	S000505.l.r	S000505	C008476	Q008467	0.305014	30453036	31779122	38131189	41962625	54T1S6B1S53T1S	SN587	Pool0209	dUTP	AD013	39	9.1	60.08	43		OP	2011	IncaDiagnosisDate	19	1	40		Invasive cancer	RIGHT			Negative			N0	0	3	40					None
S000506.l.r.m2.c.lib.g.k2.a.t	StringTie	TRUE	TRUE	FALSE	S000506.l.r.m2.c.lib.g	S000506.l.r.m2.c.lib	S000506.l.r	S000506	C008475	Q008479	0.344839	38007044	39508861	44417517	47219783	54T1S6B1S53T1S	SN587	Pool0209	dUTP	AD014	39	9.5	526.08	44		OP	2011	IncaDiagnosisDate	8	1	31		Invasive cancer	LEFT	Negative	0	Negative	Negative		N0	0	2	85	90	T3	1	Ductal	None	TNBC
S000507.l.r.m2.c.lib.g.k2.a.t	StringTie	TRUE	TRUE	FALSE	S000507.l.r.m2.c.lib.g	S000507.l.r.m2.c.lib	S000507.l.r	S000507	C008489	Q008482	0.275305	30344666	31547509	38775797	41930356	54T1S6B1S53T1S	SN587	Pool0209	dUTP	AD015	39	9.5	56.59	44		OP	2011	IncaDiagnosisDate	33	3	36		Invasive cancer	RIGHT	Positive		Positive	Negative		N0	0	1	45	8	T1b	0	Ductal	None	ERpHER2nLNn
S000509.l.r.m2.c.lib.g.k2.a.t	StringTie	TRUE	TRUE	FALSE	S000509.l.r.m2.c.lib.g	S000509.l.r.m2.c.lib	S000509.l.r	S000509	C008485	Q008489	0.258836	30465343	34451753	37847665	37948235	75T1S6B75T1S	NS500281	Pool0330	TruSeq	AD003	72	7.8	29.51	44		OP	2011	IncaDiagnosisDate	21	2	46		Invasive cancer	RIGHT	Positive		Positive	Negative		N0	0	2	60	10	T1b	0	Lobular	Endo	ERpHER2nLNn
S000510.l.r.m2.c.lib.g.k2.a.t	StringTie	TRUE	TRUE	FALSE	S000510.l.r.m2.c.lib.g	S000510.l.r.m2.c.lib	S000510.l.r	S000510	C008487	Q008492	0.464651	27290179	28665015	34294001	34498985	54T1S6B1S51T1S;54T1S6B1S52T1S	SN587	Pool0202	dUTP	AD014	36	9	146.13	44		OP	2011	IncaDiagnosisDate	20	3	18		Invasive cancer	LEFT	Positive	100	Negative	Negative		N0	0	2	70	18	T1c	0	Ductal	Endo	ERpHER2nLNn
S000512.l.r.m2.c.lib.g.k2.a.t	StringTie	TRUE	TRUE	FALSE	S000512.l.r.m2.c.lib.g	S000512.l.r.m2.c.lib	S000512.l.r	S000512	C008479	Q008477	0.369527	32970325	34545743	43228535	45478375	54T1S6B1S53T1S	SN587	Pool0209	dUTP	AD027	39	8.6	49.85	44		OP	2011	IncaDiagnosisDate	28	1	14		Invasive cancer	LEFT	Positive	100	Positive	Negative		4toX	1	2	75	16	T1c	0	Ductal	Endo	ERpHER2nLNp
S000513.l.r.m2.c.lib.g.k2.a.t	StringTie	TRUE	TRUE	FALSE	S000513.l.r.m2.c.lib.g	S000513.l.r.m2.c.lib	S000513.l.r	S000513	C008480	Q008471	0.366756	32211999	33753359	38743728	39913072	54T1S6B1S53T1S	SN587	Pool0209	dUTP	AD025	39	8.9	345.67	44		OP	2011	IncaDiagnosisDate	6	1	89		Invasive cancer	RIGHT	Positive	100	Positive	Negative		1to3	1	2	70	17	T1c	0	Ductal	Endo	ERpHER2nLNp
S000514.l.r.m2.c.lib.g.k2.a.t	StringTie	TRUE	TRUE	FALSE	S000514.l.r.m2.c.lib.g	S000514.l.r.m2.c.lib	S000514.l.r	S000514	C008481	Q008478	0.494973	29688509	30843554	36211086	36469317	54T1S6B1S53T1S	SN587	Pool0209	dUTP	AD023	39	8	210.37	44		OP	2011	IncaDiagnosisDate	30	1	40		Invasive cancer	RIGHT	Positive		Positive	Negative		N0	0	2	80	32	T2	1	Other	Endo	ERpHER2nLNn
S000515.l.r.m2.c.lib.g.k2.a.t	StringTie	TRUE	TRUE	FALSE	S000515.l.r.m2.c.lib.g	S000515.l.r.m2.c.lib	S000515.l.r	S000515	C008474	Q008475	0.287786	32174559	33523506	40184018	44820761	54T1S6B1S53T1S	SN587	Pool0209	dUTP	AD022	39	9.2	132.47	44		OP	2011	IncaDiagnosisDate	21	1	53		Invasive cancer	RIGHT	Positive		Positive	Negative		N0	0	2	75	14	T1c	0	Ductal	Endo	ERpHER2nLNn
S000516.l.r.m.c.lib.g.k2.a.t	StringTie	TRUE	TRUE	FALSE	S000516.l.r.m.c.lib.g	S000516.l.r.m.c.lib	S000516.l.r	S000516	C008460	Q008461	0.290273	30126726	33820069	38864427	39529947	54T1S6B1S53T1S	SN587	Pool0086	dUTP	AD015	7	8.7	435.83	44		OP	2011	IncaDiagnosisDate	30	4	165		Invasive cancer	RIGHT	Negative		Negative	Negative		N0	0	3	60	23	T2	1	Other	Chemo	TNBC
S000517.l.r.m.c.lib.g.k2.a.t	StringTie	TRUE	TRUE	FALSE	S000517.l.r.m.c.lib.g	S000517.l.r.m.c.lib	S000517.l.r	S000517	C008469	Q008464	0.37564	23243871	26125741	30269083	30904083	54T1S6B1S53T1S	SN587	Pool0086	dUTP	AD018	7	9.3	676.68	44		OP	2011	IncaDiagnosisDate	21	1	36		Invasive cancer	RIGHT	Negative	0	Negative	Negative		N0	0	3	70	22	T2	1	Ductal	Chemo	TNBC
S000518.l.r.m.c.lib.g.k2.a.t	StringTie	TRUE	TRUE	FALSE	S000518.l.r.m.c.lib.g	S000518.l.r.m.c.lib	S000518.l.r	S000518	C008468	Q008457	0.54043	22784775	25914130	30258539	30878994	54T1S6B1S53T1S	SN587	Pool0086	dUTP	AD019	7	9	330.6	45		OP	2011	IncaDiagnosisDate	10	1	40		Invasive cancer	LEFT	Negative	0	Negative	Negative		N0	0	3	50	27	T2	1	Ductal	Chemo	TNBC
S000519.l.r.m.c.lib.g.k2.a.t	StringTie	TRUE	FALSE	TRUE	S000519.l.r.m.c.lib.g	S000519.l.r.m.c.lib	S000519.l.r	S000519	C008467	Q008460	0.374725	28045001	31315912	37273819	37503557	54T1S6B1S53T1S	SN587	Pool0086	dUTP	AD020	7	8.7	67.75	45		OP	2011	IncaDiagnosisDate	25	1			Invasive cancer	RIGHT	Negative		Positive	Negative		1to3	1	3	55	17	T1c	0	Ductal	ChemoEndo
S000520.l.r.lib.g.k2.a.t	StringTie	FALSE	FALSE	FALSE	S000520.l.r.lib.g	S000520.l.r.lib	S000520.l.r	S000520	C008466	Q008462	0.302068	38671953	43352983	45126204	45244982	75T1S6B75T1S	NS500281	Pool0460	NeoPrep	AD020	181	8.6	220.7	45		OP	2011	IncaDiagnosisDate	21	1	55		Invasive cancer	RIGHT	Positive	100	Positive	Positive		N0	0	2	60	25	T2	1	Ductal	ImmuChemoEndo	HER2pERp
S000520.l.r.m.c.lib.g.k2.a.t	StringTie	TRUE	TRUE	FALSE	S000520.l.r.m.c.lib.g	S000520.l.r.m.c.lib	S000520.l.r	S000520	C008466	Q008462	0.403547	48403376	53461430	61053595	61933929	54T1S6B1S53T1S	SN587	Pool0086	dUTP	AD021	7	8.6	220.7	45		OP	2011	IncaDiagnosisDate	21	1	55		Invasive cancer	RIGHT	Positive	100	Positive	Positive		N0	0	2	60	25	T2	1	Ductal	ImmuChemoEndo	HER2pERp
S000521.l.r.m.c.lib.g.k2.a.t	StringTie	TRUE	TRUE	FALSE	S000521.l.r.m.c.lib.g	S000521.l.r.m.c.lib	S000521.l.r	S000521	C008462	Q008458	0.38184	32695113	36324481	43147505	43311996	54T1S6B1S53T1S	SN587	Pool0086	dUTP	AD022	7	8.8	158.7	45		OP	2011	IncaDiagnosisDate	-15	0	62		Invasive cancer	RIGHT	Positive		Negative	Positive		4toX	1	3	55	9	T1b	0	Ductal	ImmuChemoEndo	HER2pERp
S000522.l.r.m.c.lib.g.k2.a.t	StringTie	TRUE	TRUE	FALSE	S000522.l.r.m.c.lib.g	S000522.l.r.m.c.lib	S000522.l.r	S000522	C008465	Q008465	0.302994	34666034	38776249	43314616	43974351	54T1S6B1S53T1S	SN587	Pool0086	dUTP	AD025	7	9.2	367.9	45		OP	2011	IncaDiagnosisDate	20	2	24		Invasive cancer	RIGHT	Positive	75	Negative	Negative		N0	0	2	70	35	T2	1	Ductal	Endo	ERpHER2nLNn
S000523.l.r.m.c.lib.g.k2.a.t	StringTie	TRUE	TRUE	FALSE	S000523.l.r.m.c.lib.g	S000523.l.r.m.c.lib	S000523.l.r	S000523	C008464	Q008463	0.299149	32874781	36389467	42888396	48520958	54T1S6B1S53T1S	SN587	Pool0087	dUTP	AD001	8	9.1	186.3	45		OP	2011	IncaDiagnosisDate	21	2	30		Invasive cancer	RIGHT	Positive		Positive	Negative		N0	0	1	60	16	T1c	0	Ductal	Endo	ERpHER2nLNn
S000524.l.r.m.c.lib.g.k2.a.t	StringTie	TRUE	FALSE	TRUE	S000524.l.r.m.c.lib.g	S000524.l.r.m.c.lib	S000524.l.r	S000524	C008463	Q008459	0.235771	22993195	25583644	30279312	33442316	54T1S6B1S53T1S	SN587	Pool0087	dUTP	AD003	8	8.9	193.6	45		OP	2011	IncaDiagnosisDate	5	2	26		Invasive cancer	RIGHT	Positive		Positive	Positive		N0	0	2	55	40	T2	1	Ductal	Endo	HER2pERp
S000525.l.r.m.c.lib.g.k2.a.t	StringTie	FALSE	FALSE	TRUE	S000525.l.r.m.c.lib.g	S000525.l.r.m.c.lib	S000525.l.r	S000525	C008450	Q008448	0.271611	20571466	22648722	26212961	27472352	54T1S6B1S53T1S	SN587	Pool0087	dUTP	AD004	8	8.5	430	45		OP	2011	IncaDiagnosisDate	21	5	72	Invasive cancer		RIGHT	Positive		Positive	Negative					70				Ductal
S000526.l.r.m.c.lib.g.k2.a.t	StringTie	TRUE	TRUE	FALSE	S000526.l.r.m.c.lib.g	S000526.l.r.m.c.lib	S000526.l.r	S000526	C008452	Q008442	0.25763	18545274	20278019	24545621	26061015	54T1S6B1S53T1S	SN587	Pool0087	dUTP	AD005	8	9	298.7	45		OP	2011	IncaDiagnosisDate	21	6	84		Invasive cancer	LEFT	Positive	75	Negative	Negative		N0	0	3	60	19	T1c	0	Ductal	Endo	ERpHER2nLNn
S000527.l.r.m.c.lib.g.k2.a.t	StringTie	TRUE	TRUE	FALSE	S000527.l.r.m.c.lib.g	S000527.l.r.m.c.lib	S000527.l.r	S000527	C008453	Q008454	0.18176	17862215	19880897	23137832	26800395	54T1S6B1S53T1S	SN587	Pool0087	dUTP	AD006	8	9.1	249.6	45		OP	2011	IncaDiagnosisDate	20	6	22		Invasive cancer	RIGHT	Positive	100	Negative	Negative		1to3	1	3	80	16	T1c	0	Ductal	Endo	ERpHER2nLNp
S000528.l.r.m2.c.lib.g.k2.a.t	StringTie	TRUE	TRUE	FALSE	S000528.l.r.m2.c.lib.g	S000528.l.r.m2.c.lib	S000528.l.r	S000528	C008457	Q008436	0.257843	23226435	25711194	28276985	28289458	75T1S6B75T1S	NS500281	Pool0613	TruSeq	AD016	319	9.3	106.5	45		OP	2011	IncaDiagnosisDate	20	8	19		Invasive cancer	LEFT	Negative	0	Negative	Positive		N0	0	3	50	6	T1b	0	Ductal	ImmuChemo	HER2pERn
S000528.l.r.m.c.lib.g.k2.a.t	StringTie	FALSE	FALSE	FALSE	S000528.l.r.m.c.lib.g	S000528.l.r.m.c.lib	S000528.l.r	S000528	C008457	Q008436	0.253109	24317992	27034135	33067658	36451341	54T1S6B1S53T1S	SN587	Pool0087	dUTP	AD007	8	9.3	106.5	45		OP	2011	IncaDiagnosisDate	20	8	19		Invasive cancer	LEFT	Negative	0	Negative	Positive		N0	0	3	50	6	T1b	0	Ductal	ImmuChemo	HER2pERn
S000529.l.r.m.c.lib.g.k2.a.t	StringTie	FALSE	FALSE	FALSE	S000529.l.r.m.c.lib.g	S000529.l.r.m.c.lib	S000529.l.r	S000529	C008455	Q008455	0.147457	7530397	8801828	10326076	21212714	54T1S6B1S53T1S	SN587	Pool0087	dUTP	AD009	8	8.9	166.3	45		OP	2011	IncaDiagnosisDate	14	6	50		Invasive cancer	LEFT	Negative		Negative	Negative		4toX	1	2	80	100	T3	1	Ductal	None	TNBC
S000530.l.r.m.c.lib.g.k2.a.t	StringTie	TRUE	TRUE	FALSE	S000530.l.r.m.c.lib.g	S000530.l.r.m.c.lib	S000530.l.r	S000530	C008454	Q008437	0.215685	18611718	20491128	24069396	24372852	54T1S6B1S53T1S	SN587	Pool0087	dUTP	AD010	8	8.9	129.4	46		OP	2011	IncaDiagnosisDate	6	6	38		Invasive cancer	RIGHT	Positive		Positive	Negative		N0	0	1	55	13	T1c	0	Ductal	Endo	ERpHER2nLNn
S000532.l.r.m.c.lib.g.k2.a.t	StringTie	TRUE	TRUE	FALSE	S000532.l.r.m.c.lib.g	S000532.l.r.m.c.lib	S000532.l.r	S000532	C008458	Q008439	0.158083	13705503	15272395	18761823	21759990	54T1S6B1S53T1S	SN587	Pool0087	dUTP	AD011	8	8.5	79.44	46		OP	2011	IncaDiagnosisDate	13	8	75		Invasive cancer	LEFT	Positive		Positive	Negative		N0	0	1	55	14	T1c	0	Ductal	Endo	ERpHER2nLNn
S000533.l.r.m.c.lib.g.k2.a.t	StringTie	TRUE	TRUE	FALSE	S000533.l.r.m.c.lib.g	S000533.l.r.m.c.lib	S000533.l.r	S000533	C008449	Q008446	0.244558	21307366	23140272	26600736	27181527	54T1S6B1S53T1S	SN587	Pool0087	dUTP	AD012	8	9.6	323.4	46		OP	2011	IncaDiagnosisDate	33	0	55		Invasive cancer	LEFT	Positive		Positive	Negative		N0	0	3	65	22	T2	1	Ductal	Endo	ERpHER2nLNn
S000534.l.r.m2.c.lib.g.k2.a.t	StringTie	FALSE	FALSE	FALSE	S000534.l.r.m2.c.lib.g	S000534.l.r.m2.c.lib	S000534.l.r	S000534	C008448	Q008440	0.302513	29795365	30777682	33225658	33251462	75T1S6B75T1S	NS500281	Pool0581	TruSeq	AD009	295	8.5	260.1	46		OP	2011	IncaDiagnosisDate	25	0	58		Invasive cancer	LEFT	Positive		Negative	Negative		N0	0	3	55	14	T1c	0	Ductal	Endo	ERpHER2nLNn
S000534.l.r.m.c.lib.g.k2.a.t	StringTie	TRUE	TRUE	FALSE	S000534.l.r.m.c.lib.g	S000534.l.r.m.c.lib	S000534.l.r	S000534	C008448	Q008440	0.228868	16457617	17982552	20868814	21016666	54T1S6B1S53T1S	SN587	Pool0087	dUTP	AD013	8	8.5	260.1	46		OP	2011	IncaDiagnosisDate	25	0	58		Invasive cancer	LEFT	Positive		Negative	Negative		N0	0	3	55	14	T1c	0	Ductal	Endo	ERpHER2nLNn
S000535.l.r.m.c.lib.g.k2.a.t	StringTie	TRUE	TRUE	FALSE	S000535.l.r.m.c.lib.g	S000535.l.r.m.c.lib	S000535.l.r	S000535	C008443	Q008449	0.243125	29156174	32214636	38764312	40237679	54T1S6B1S53T1S	SN587	Pool0087	dUTP	AD014	8	9.1	175.2	46		OP	2011	IncaDiagnosisDate	35	1	62		Invasive cancer	LEFT	Positive	75	Positive	Negative		1to3	1	2	70	55	T3	1	Ductal	Endo	ERpHER2nLNp
S000536.l.r.m.c.lib.g.k2.a.t	StringTie	TRUE	TRUE	FALSE	S000536.l.r.m.c.lib.g	S000536.l.r.m.c.lib	S000536.l.r	S000536	C008436	Q008452	0.149442	12659975	14032443	16435583	18615541	54T1S6B1S53T1S	SN587	Pool0087	dUTP	AD015	8	7.9	386	46		OP	2011	IncaDiagnosisDate	28	1	70		Invasive cancer	RIGHT	Positive		Negative	Negative		N0	0	2	75	11	T1c	0	Ductal	Endo	ERpHER2nLNn
S000537.l.r.m.c.lib.g.k2.a.t	StringTie	FALSE	FALSE	TRUE	S000537.l.r.m.c.lib.g	S000537.l.r.m.c.lib	S000537.l.r	S000537	C008442	Q008451	0.268978	34677238	37908890	43265531	44385887	54T1S6B1S53T1S	SN587	Pool0087	dUTP	AD018	8	9.4	615.8	46		OP	2011	SamplingDate	0	2	25			LEFT
S000538.l.r.m.c.lib.g.k2.a.t	StringTie	TRUE	TRUE	FALSE	S000538.l.r.m.c.lib.g	S000538.l.r.m.c.lib	S000538.l.r	S000538	C008441	Q008443	0.266622	25020356	27781653	33850949	34197580	54T1S6B1S53T1S	SN587	Pool0087	dUTP	AD019	8	9.3	126	46		OP	2011	IncaDiagnosisDate	15	2	38		Invasive cancer	RIGHT	Positive	75	Positive	Negative		1to3	1	2	60	11	T1c	0	Ductal	Endo	ERpHER2nLNp
S000539.l.r.m.c.lib.g.k2.a.t	StringTie	TRUE	FALSE	TRUE	S000539.l.r.m.c.lib.g	S000539.l.r.m.c.lib	S000539.l.r	S000539	C008440	Q008433	0.322466	27927064	30854416	35099231	35285352	54T1S6B1S53T1S	SN587	Pool0087	dUTP	AD020	8	9.3	99	46		OP	2010	IncaDiagnosisDate	148	2	28	Invasive cancer		RIGHT	Negative		Negative	Positive					40				Ductal	None	HER2pERn
S000540.l.r.m.c.lib.g.k2.a.t	StringTie	FALSE	FALSE	TRUE	S000540.l.r.m.c.lib.g	S000540.l.r.m.c.lib	S000540.l.r	S000540	C008438	Q008444	0.25783	29708072	32276046	36590049	37120593	54T1S6B1S53T1S	SN587	Pool0087	dUTP	AD025	8	9.9	516.7	46		OP	2011	SamplingDate	0	2	27			RIGHT
S000541.l.r.m.c.lib.g.k2.a.t	StringTie	FALSE	FALSE	TRUE	S000541.l.r.m.c.lib.g	S000541.l.r.m.c.lib	S000541.l.r	S000541	C008447	Q008438	0.229131	22752375	24839880	28599620	29531125	54T1S6B1S53T1S	SN587	Pool0087	dUTP	AD022	8	9.5	507	46		OP	2011	SamplingDate	0	3	66			RIGHT
S000542.l.r.m.c.lib.g.k2.a.t	StringTie	TRUE	TRUE	FALSE	S000542.l.r.m.c.lib.g	S000542.l.r.m.c.lib	S000542.l.r	S000542	C008446	Q008434	0.300879	21883031	24080035	26247462	26629752	54T1S6B1S53T1S	SN587	Pool0087	dUTP	AD023	8	9.5	1052	47		OP	2011	IncaDiagnosisDate	28	2			Invasive cancer	RIGHT	Positive	95	Positive	Negative		N0	0	2	45	23	T2	1	Ductal	Endo	ERpHER2nLNn
S000543.l.r.m.c.lib.g.k2.a.t	StringTie	FALSE	FALSE	TRUE	S000543.l.r.m.c.lib.g	S000543.l.r.m.c.lib	S000543.l.r	S000543	C008445	Q008445	0.231329	16439509	17873050	20214346	20836148	54T1S6B1S53T1S	SN587	Pool0087	dUTP	AD021	8	7.7	35.3	47		CoreBiopsy	2011	IncaDiagnosisDate	14	2	5	Invasive cancer		RIGHT									65					ChemoEndo
S000544.l.r.m.c.lib.g.k2.a.t	StringTie	TRUE	FALSE	TRUE	S000544.l.r.m.c.lib.g	S000544.l.r.m.c.lib	S000544.l.r	S000544	C008444	Q008456	0.3989	46497632	50178673	56365254	56963205	54T1S6B1S53T1S	SN587	Pool0088	dUTP	AD001	8	8.4	78	47		OP	2011	IncaDiagnosisDate	21	2	30		Invasive cancer	LEFT	Positive		Positive	Positive		N0	0	2	90	32	T2	1	Ductal	Endo	HER2pERp
S000545.l.r.m.c.lib.g.k2.a.t	StringTie	TRUE	TRUE	FALSE	S000545.l.r.m.c.lib.g	S000545.l.r.m.c.lib	S000545.l.r	S000545	C008430	Q008425	0.28995	34346673	36938678	41353143	42092633	54T1S6B1S53T1S	SN587	Pool0088	dUTP	AD002	8	8.1	145.8	47		OP	2011	IncaDiagnosisDate	26	1	75		Invasive cancer	LEFT	Positive	75	Positive	Negative		N0	0	2	75	12	T1c	0	Ductal	Endo	ERpHER2nLNn
S000546.l.r.m.c.lib.g.k2.a.t	StringTie	TRUE	FALSE	TRUE	S000546.l.r.m.c.lib.g	S000546.l.r.m.c.lib	S000546.l.r	S000546	C008429	Q008421	0.210898	19960431	21739660	24708158	27046559	54T1S6B1S53T1S	SN587	Pool0088	dUTP	AD003	8	8.9	70.29	47		OP	2011	IncaDiagnosisDate	26	1	59		Invasive cancer	LEFT	Positive	75	Positive	Negative		N0	0	1	75	13	T1c	0	Ductal_Other	Endo	ERpHER2nLNn
S000548.l.r.m.c.lib.g.k2.a.t	StringTie	TRUE	TRUE	FALSE	S000548.l.r.m.c.lib.g	S000548.l.r.m.c.lib	S000548.l.r	S000548	C008431	Q008430	0.227478	23444161	25324760	28872163	31864291	54T1S6B1S53T1S	SN587	Pool0088	dUTP	AD004	8	9.1	60.75	47		OP	2011	IncaDiagnosisDate	13	1	64		Invasive cancer	LEFT	Positive	100	Positive	Negative		1to3	1	2	80	12	T1c	0	Ductal	Endo	ERpHER2nLNp
S000549.l.r.m.c.lib.g.k2.a.t	StringTie	TRUE	TRUE	FALSE	S000549.l.r.m.c.lib.g	S000549.l.r.m.c.lib	S000549.l.r	S000549	C008435	Q008432	0.313645	34519452	37318551	40744294	41501076	54T1S6B1S53T1S	SN587	Pool0088	dUTP	AD005	8	9.3	330.8	47		OP	2011	IncaDiagnosisDate	64	5	46		Invasive cancer	RIGHT	Positive		Positive	Negative		N0	0	2	90	23	T2	1	Ductal	Endo	ERpHER2nLNn
S000550.l2.r.n.m.c.lib.g.k2.a.t	StringTie	FALSE	FALSE	FALSE	S000550.l2.r.n.m.c.lib.g	S000550.l2.r.n.m.c.lib	S000550.l2.r	S000550	C008434	Q008432	0.205503	21785452	23104041	25306733	25311440	75T1S6B75T1S	NS500281	Pool0638	TruSeq	AD021	338	8.6	625	866		OP	2011	SamplingDate	0	5	70			LEFT
S000550.l.r.m.c.lib.g.k2.a.t	StringTie	FALSE	FALSE	FALSE	S000550.l.r.m.c.lib.g	S000550.l.r.m.c.lib	S000550.l.r	S000550	C008434	Q008432	0.193275	11442264	12715218	14208286	26970696	54T1S6B1S53T1S	SN587	Pool0088	dUTP	AD006	8	9.7	655.6	47		OP	2011	SamplingDate	0	5	70			LEFT
S000551.l.r.m.c.lib.g.k2.a.t	StringTie	FALSE	FALSE	FALSE	S000551.l.r.m.c.lib.g	S000551.l.r.m.c.lib	S000551.l.r	S000551	C008434	Q008432	0.479036	31431004	33058042	39072645	41121334	54T1S6B1S53T1S	SN587	Pool0279	dUTP	AD003	57	8.1	18.55	47		OP	2011	SamplingDate	0	5	70			LEFT
S000552.l2.r.m.c.lib.g.k2.a.t	StringTie	TRUE	TRUE	FALSE	S000552.l2.r.m.c.lib.g	S000552.l2.r.m.c.lib	S000552.l2.r	S000552	C008433	Q008429	0.320943	30357990	33150271	40082679	41552784	75T1S6B75T1S	NS500281	Pool0300	dUTP	AD012	62	8.29797	20	417		OP	2011	IncaDiagnosisDate	30	5	83		Invasive cancer	LEFT	Positive		Positive	Negative		N0	0	2	80	11	T1c	0	Ductal	Endo	ERpHER2nLNn
S000553.l.r.m2.c.lib.g.k2.a.t	StringTie	TRUE	TRUE	FALSE	S000553.l.r.m2.c.lib.g	S000553.l.r.m2.c.lib	S000553.l.r	S000553	C008419	Q008420	0.256706	22260830	24089240	25739023	25746112	75T1S6B75T1S	NS500281	Pool0564	TruSeq	AD014	278	9.1	468.7	47		OP	2011	IncaDiagnosisDate	33	0	48		Invasive cancer	RIGHT	Negative		Negative	Positive		1to3	1	3	70	25	T2	1	Ductal	ImmuChemo	HER2pERn
S000554.l.r.m.c.lib.g.k2.a.t	StringTie	FALSE	FALSE	TRUE	S000554.l.r.m.c.lib.g	S000554.l.r.m.c.lib	S000554.l.r	S000554	C008418	Q008428	0.25047	23531090	25756585	29494466	35535096	54T1S6B1S53T1S	SN587	Pool0088	dUTP	AD009	8	8.1	123	48		OP	2011	IncaDiagnosisDate	27	1	50		In situ only	LEFT						N0	0	3	80		Tis			None
S000555.l.r.m2.c.lib.g.k2.a.t	StringTie	TRUE	TRUE	FALSE	S000555.l.r.m2.c.lib.g	S000555.l.r.m2.c.lib	S000555.l.r	S000555	C008416	Q008415	0.325452	36305972	37780801	43002954	43237876	54T1S6B1S53T1S	SN587	Pool0237	dUTP	AD020	45	8.2	283.6	48		OP	2011	IncaDiagnosisDate	20	1	35		Invasive cancer	RIGHT	Positive	100	Positive	Negative		N0	0	3	70	14	T1c	0	Ductal	Endo	ERpHER2nLNn
S000555.l.r.m3.c.lib.g.k2.a.t	StringTie	FALSE	FALSE	FALSE	S000555.l.r.m3.c.lib.g	S000555.l.r.m3.c.lib	S000555.l.r	S000555	C008416	Q008415	0.293022	29177657	30264485	35775802	35909472	54T1S6B1S53T1S	SN587	Pool0238	dUTP	AD025	45	8.2	283.6	48		OP	2011	IncaDiagnosisDate	20	1	35		Invasive cancer	RIGHT	Positive	100	Positive	Negative		N0	0	3	70	14	T1c	0	Ductal	Endo	ERpHER2nLNn
S000555.l.r.m4.c.lib.g.k2.a.t	StringTie	FALSE	FALSE	FALSE	S000555.l.r.m4.c.lib.g	S000555.l.r.m4.c.lib	S000555.l.r	S000555	C008416	Q008415	0.226258	17610776	18507353	22280880	22937414	54T1S6B1S53T1S	SN587	Pool0228	dUTP	AD001	44	8.2	283.6	48		OP	2011	IncaDiagnosisDate	20	1	35		Invasive cancer	RIGHT	Positive	100	Positive	Negative		N0	0	3	70	14	T1c	0	Ductal	Endo	ERpHER2nLNn
S000555.l.r.m7.c.lib.g.k2.a.t	StringTie	FALSE	FALSE	FALSE	S000555.l.r.m7.c.lib.g	S000555.l.r.m7.c.lib	S000555.l.r	S000555	C008416	Q008415	0.309958	29478113	30941098	34991721	36486233	54T1S6B1S53T1S	SN587	Pool0250	dUTP	AD001	48	8.2	283.6	48		OP	2011	IncaDiagnosisDate	20	1	35		Invasive cancer	RIGHT	Positive	100	Positive	Negative		N0	0	3	70	14	T1c	0	Ductal	Endo	ERpHER2nLNn
S000555.l.r.m8.c.lib.g.k2.a.t	StringTie	FALSE	FALSE	FALSE	S000555.l.r.m8.c.lib.g	S000555.l.r.m8.c.lib	S000555.l.r	S000555	C008416	Q008415	0.569606	45141194	47281330	55475285	55713360	54T1S6B1S53T1S	SN587	Pool0261	dUTP	AD020	50	8.2	283.6	48		OP	2011	IncaDiagnosisDate	20	1	35		Invasive cancer	RIGHT	Positive	100	Positive	Negative		N0	0	3	70	14	T1c	0	Ductal	Endo	ERpHER2nLNn
S000556.l.r.m3.c.lib.g.k2.a.t	StringTie	FALSE	FALSE	TRUE	S000556.l.r.m3.c.lib.g	S000556.l.r.m3.c.lib	S000556.l.r	S000556	C008403	Q008419	0.218779	31924018	33492088	38026654	38159179	54T1S6B1S53T1S	SN587	Pool0239	dUTP	AD003	45	9.6	526	48		OP	2011	IncaDiagnosisDate	41	0	69		Invasive cancer	LEFT						N0	0	2	70					None
S000556.l.r.m4.c.lib.g.k2.a.t	StringTie	TRUE	FALSE	TRUE	S000556.l.r.m4.c.lib.g	S000556.l.r.m4.c.lib	S000556.l.r	S000556	C008403	Q008419	0.278306	29058468	30447607	35499793	35607690	54T1S6B1S53T1S	SN587	Pool0228	dUTP	AD002	44	9.6	526	48		OP	2011	IncaDiagnosisDate	41	0	69		Invasive cancer	LEFT						N0	0	2	70					None
S000556.l.r.m5.c.lib.g.k2.a.t	StringTie	FALSE	FALSE	TRUE	S000556.l.r.m5.c.lib.g	S000556.l.r.m5.c.lib	S000556.l.r	S000556	C008403	Q008419	0.538311	30150274	34098197	39430837	39669961	75T1S6B75T1S	NS500281	Pool0246	dUTP	AD002	47	9.6	526	48		OP	2011	IncaDiagnosisDate	41	0	69		Invasive cancer	LEFT						N0	0	2	70					None
S000556.l.r.m7.c.lib.g.k2.a.t	StringTie	FALSE	FALSE	TRUE	S000556.l.r.m7.c.lib.g	S000556.l.r.m7.c.lib	S000556.l.r	S000556	C008403	Q008419	0.260782	30618599	32065075	37028557	37284130	54T1S6B1S53T1S	SN587	Pool0250	dUTP	AD002	48	9.6	526	48		OP	2011	IncaDiagnosisDate	41	0	69		Invasive cancer	LEFT						N0	0	2	70					None
S000556.l.r.m8.c.lib.g.k2.a.t	StringTie	FALSE	FALSE	TRUE	S000556.l.r.m8.c.lib.g	S000556.l.r.m8.c.lib	S000556.l.r	S000556	C008403	Q008419	0.525191	29695093	31168853	36097934	36234191	54T1S6B1S53T1S	SN587	Pool0261	dUTP	AD019	50	9.6	526	48		OP	2011	IncaDiagnosisDate	41	0	69		Invasive cancer	LEFT						N0	0	2	70					None
S000556.l.r.m.c.lib.g.k2.a.t	StringTie	FALSE	FALSE	TRUE	S000556.l.r.m.c.lib.g	S000556.l.r.m.c.lib	S000556.l.r	S000556	C008403	Q008419	0.30257	31849485	34472642	39121061	40210703	54T1S6B1S53T1S	SN587	Pool0087	dUTP	AD002	8	9.6	526	48		OP	2011	IncaDiagnosisDate	41	0	69		Invasive cancer	LEFT						N0	0	2	70					None
S000557.l.r.m.c.lib.g.k2.a.t	StringTie	TRUE	TRUE	FALSE	S000557.l.r.m.c.lib.g	S000557.l.r.m.c.lib	S000557.l.r	S000557	C008401	Q008407	0.205322	25267700	27188788	30733628	32950977	54T1S6B1S53T1S	SN587	Pool0088	dUTP	AD012	8	9.3	258.3	48		OP	2011	IncaDiagnosisDate	23	0	52		Invasive cancer	LEFT	Positive		Positive	Negative		N0	0	3	55	16	T1c	0	Ductal	Endo	ERpHER2nLNn
S000558.l.r.lib.g.k2.a.t	StringTie	TRUE	TRUE	FALSE	S000558.l.r.lib.g	S000558.l.r.lib	S000558.l.r	S000558	C008410	Q008423	0.263715	33552304	36927294	38594127	38660193	75T1S6B75T1S	NS500281	Pool0405	NeoPrep	AD014	130	8.5	248.8	48		OP	2011	IncaDiagnosisDate	22	1	58		Invasive cancer	RIGHT	Positive	75	Positive	Negative		N0	0	2	75	18	T1c	0	Ductal	Endo	ERpHER2nLNn
S000558.l.r.m.c.lib.g.k2.a.t	StringTie	FALSE	FALSE	FALSE	S000558.l.r.m.c.lib.g	S000558.l.r.m.c.lib	S000558.l.r	S000558	C008410	Q008423	0.195339	21556974	23427048	26917265	29941481	54T1S6B1S53T1S	SN587	Pool0088	dUTP	AD015	8	8.5	248.8	48		OP	2011	IncaDiagnosisDate	22	1	58		Invasive cancer	RIGHT	Positive	75	Positive	Negative		N0	0	2	75	18	T1c	0	Ductal	Endo	ERpHER2nLNn
S000559.l2.r.n.m.c.lib.g.k2.a.t	StringTie	TRUE	TRUE	FALSE	S000559.l2.r.n.m.c.lib.g	S000559.l2.r.n.m.c.lib	S000559.l2.r	S000559	C008409	Q008431	0.235882	30897826	33325960	37183238	37209264	75T1S6B75T1S	NS500281	Pool0604	TruSeq	AD003	312	8.42168	40.65	821		OP	2011	IncaDiagnosisDate	21	1	166		Invasive cancer	RIGHT	Negative		Negative	Negative		N0	0	3	85	25	T2	1	Ductal	None	TNBC
S000560.l.r.m.c.lib.g.k2.a.t	StringTie	TRUE	TRUE	FALSE	S000560.l.r.m.c.lib.g	S000560.l.r.m.c.lib	S000560.l.r	S000560	C008408	Q008412	0.245804	25445007	27520758	31313145	33050787	54T1S6B1S53T1S	SN587	Pool0088	dUTP	AD013	8	8	32.82	48		OP	2011	IncaDiagnosisDate	13	1			Invasive cancer	LEFT	Positive	75	Positive	Negative		4toX	1	3	65	18	T1c	0	Ductal	ChemoEndo	ERpHER2nLNp
S000561.l.r.m.c.lib.g.k2.a.t	StringTie	TRUE	TRUE	FALSE	S000561.l.r.m.c.lib.g	S000561.l.r.m.c.lib	S000561.l.r	S000561	C008407	Q008408	0.276958	29897955	32435655	38618868	39725994	54T1S6B1S53T1S	SN587	Pool0088	dUTP	AD018	8	9.1	86.35	48		OP	2011	IncaDiagnosisDate	0	1	16		Invasive cancer	LEFT	Positive		Positive	Positive		N0	0	2	60	14	T1c	0	Ductal_Lobular	ImmuChemoEndo	HER2pERp
S000562.l2.r.n.m.c.lib.g.k2.a.t	StringTie	TRUE	TRUE	FALSE	S000562.l2.r.n.m.c.lib.g	S000562.l2.r.n.m.c.lib	S000562.l2.r	S000562	C008425	Q008406	0.393197	31146408	32555410	35255724	35401986	75T1S6B75T1S	NB501986	Pool0639	TruSeq	AD015	339	8.16198	30.35	870		OP	2011	IncaDiagnosisDate	35	3	17		Invasive cancer	RIGHT	Positive		Positive	Negative		1to3	1	2	50	33	T2	1	Ductal	ChemoEndo	ERpHER2nLNp
S000563.l.r.m.c.lib.g.k2.a.t	StringTie	TRUE	FALSE	TRUE	S000563.l.r.m.c.lib.g	S000563.l.r.m.c.lib	S000563.l.r	S000563	C008406	Q008404	0.289272	39078796	42395652	48843072	49137826	54T1S6B1S53T1S	SN587	Pool0088	dUTP	AD020	8	9.7	366.1	48		OP	2011	IncaDiagnosisDate	36	1	14		Invasive cancer	RIGHT	Positive		Positive	Negative		N0	0	2	50	24	T2	1	Ductal	Chemo	ERpHER2nLNn
S000564.l.r.m.c.lib.g.k2.a.t	StringTie	TRUE	FALSE	TRUE	S000564.l.r.m.c.lib.g	S000564.l.r.m.c.lib	S000564.l.r	S000564	C008405	Q008417	0.312029	28786409	30181172	38037636	38252605	54T1S6B1S53T1S	SN587	Pool0275	dUTP	AD014	56	10	34.81	48		OP	2011	IncaDiagnosisDate	40	1	29		Invasive cancer	RIGHT						N0	0		70					None
S000565.l.r.m.c.lib.g.k2.a.t	StringTie	TRUE	TRUE	FALSE	S000565.l.r.m.c.lib.g	S000565.l.r.m.c.lib	S000565.l.r	S000565	C008404	Q008401	0.281483	33500773	36180979	41237075	41860697	54T1S6B1S53T1S	SN587	Pool0088	dUTP	AD021	8	9.2	214.9	48		OP	2011	IncaDiagnosisDate	21	1	45		Invasive cancer	RIGHT	Positive	80	Positive	Negative		N0	0	1	45	13	T1c	0	Ductal	Endo	ERpHER2nLNn
S000566.l.r.m.c.lib.g.k2.a.t	StringTie	TRUE	TRUE	FALSE	S000566.l.r.m.c.lib.g	S000566.l.r.m.c.lib	S000566.l.r	S000566	C008427	Q008416	0.25158	31051571	33771267	40987168	41497482	54T1S6B1S53T1S	SN587	Pool0088	dUTP	AD022	8	9.5	528.3	49		OP	2011	IncaDiagnosisDate	35	3	40		Invasive cancer	LEFT	Positive	100	Positive	Negative		N0	0	3	70	21	T2	1	Ductal	Endo	ERpHER2nLNn
S000567.l.r.lib2.g.k2.a.t	StringTie	TRUE	TRUE	FALSE	S000567.l.r.lib2.g	S000567.l.r.lib2	S000567.l.r	S000567	C008426	Q008418	0.346333	32633492	35856441	37436798	37569763	75T1S6B75T1S	NS500281	Pool0405	NeoPrep	AD023	130	9.3	223.3	49		OP	2011	IncaDiagnosisDate	25	3	20		Invasive cancer	RIGHT	Positive	100	Negative	Positive		1to3	1	2	70	14	T1c	0	Ductal	ImmuChemoEndo	HER2pERp
S000567.l.r.lib.g.k2.a.t	StringTie	FALSE	FALSE	FALSE	S000567.l.r.lib.g	S000567.l.r.lib	S000567.l.r	S000567	C008426	Q008418	0.293183	36995722	40966140	42766713	42868983	75T1S6B75T1S	NS500281	Pool0405	NeoPrep	AD005	130	9.3	223.3	49		OP	2011	IncaDiagnosisDate	25	3	20		Invasive cancer	RIGHT	Positive	100	Negative	Positive		1to3	1	2	70	14	T1c	0	Ductal	ImmuChemoEndo	HER2pERp
S000567.l.r.m2.c.lib.g.k2.a.t	StringTie	FALSE	FALSE	FALSE	S000567.l.r.m2.c.lib.g	S000567.l.r.m2.c.lib	S000567.l.r	S000567	C008426	Q008418	0.274912	30366609	32664953	35877476	35916407	75T1S6B75T1S	NS500281	Pool0357	TruSeq	AD009	88	9.3	223.3	49		OP	2011	IncaDiagnosisDate	25	3	20		Invasive cancer	RIGHT	Positive	100	Negative	Positive		1to3	1	2	70	14	T1c	0	Ductal	ImmuChemoEndo	HER2pERp
S000567.l.r.m.c.lib.g.k2.a.t	StringTie	FALSE	FALSE	FALSE	S000567.l.r.m.c.lib.g	S000567.l.r.m.c.lib	S000567.l.r	S000567	C008426	Q008418	0.310092	33178125	35767751	42472680	42848525	54T1S6B1S53T1S	SN587	Pool0088	dUTP	AD023	8	9.3	223.3	49		OP	2011	IncaDiagnosisDate	25	3	20		Invasive cancer	RIGHT	Positive	100	Negative	Positive		1to3	1	2	70	14	T1c	0	Ductal	ImmuChemoEndo	HER2pERp
S000568.l.r.lib.g.k2.a.t	StringTie	FALSE	FALSE	TRUE	S000568.l.r.lib.g	S000568.l.r.lib	S000568.l.r	S000568	C008411	Q008410	0.564815	28487412	31041283	33137269	33349488	75T1S6B75T1S	NS500281	Pool0515	NeoPrep	AD006	235	7.5	23.13	49		OP	2011	IncaDiagnosisDate	13	1	42		Invasive cancer	LEFT	Positive		Positive	Negative		N0	0	1	60	6	T1b	0	Ductal	None	ERpHER2nLNn
S000569.l.r.m.c.lib.g.k2.a.t	StringTie	TRUE	FALSE	TRUE	S000569.l.r.m.c.lib.g	S000569.l.r.m.c.lib	S000569.l.r	S000569	C008423	Q008424	0.243051	33426175	36054409	44464494	49762420	54T1S6B1S53T1S	SN587	Pool0089	dUTP	AD001	8	9.2	247.3	49		OP	2011	IncaDiagnosisDate	28	3	80		Invasive cancer	RIGHT	Positive		Positive	Negative		N0	0	1	75	10	T1b	0	Ductal	None	ERpHER2nLNn
S000570.l.r.m.c.lib.g.k2.a.t	StringTie	TRUE	FALSE	TRUE	S000570.l.r.m.c.lib.g	S000570.l.r.m.c.lib	S000570.l.r	S000570	C008420	Q008414	0.265471	29784685	32002165	38413569	39454394	54T1S6B1S53T1S	SN587	Pool0089	dUTP	AD002	8	9.3	401.4	49		OP	2011	IncaDiagnosisDate	27	3	43		Invasive cancer	RIGHT	Positive		Negative	Positive		1to3	1	2	65	35	T2	1	Ductal	ChemoEndo	HER2pERp
S000572.l.r.m.c.lib.g.k2.a.t	StringTie	TRUE	TRUE	FALSE	S000572.l.r.m.c.lib.g	S000572.l.r.m.c.lib	S000572.l.r	S000572	C008377	Q008375	0.329929	39313879	42953972	48511642	52010176	54T1S6B1S53T1S	SN587	Pool0090	dUTP	AD009	8	9.3	464.4	49		OP	2011	IncaDiagnosisDate	19	1	13		Invasive cancer	LEFT	Positive	75	Positive	Positive		4toX	1	3	45	60	T3	1	Ductal	ImmuChemoEndo	HER2pERp
S000573.l.r.m.c.lib.g.k2.a.t	StringTie	TRUE	TRUE	FALSE	S000573.l.r.m.c.lib.g	S000573.l.r.m.c.lib	S000573.l.r	S000573	C008395	Q008385	0.231882	20929215	22900819	27428375	30527707	54T1S6B1S53T1S	SN587	Pool0089	dUTP	AD004	8	9.6	582.5	49		OP	2011	IncaDiagnosisDate	19	1	43		Invasive cancer	LEFT	Positive	75	Positive	Negative		N0	0	2	55	18	T1c	0	Ductal	Endo	ERpHER2nLNn
S000574.l.r.m2.c.lib.g.k2.a.t	StringTie	TRUE	TRUE	FALSE	S000574.l.r.m2.c.lib.g	S000574.l.r.m2.c.lib	S000574.l.r	S000574	C008399	Q008399	0.28919	29157020	30774141	39170141	39296971	54T1S6B1S53T1S	SN587	Pool0283	dUTP	AD014	58	9	199.6	49		OP	2011	IncaDiagnosisDate	17	4	50		Invasive cancer	RIGHT	Positive	100	Positive	Negative		N0	0	1	85	10	T1b	0	Other	Endo	ERpHER2nLNn
S000575.l.r.m.c.lib.g.k2.a.t	StringTie	TRUE	TRUE	FALSE	S000575.l.r.m.c.lib.g	S000575.l.r.m.c.lib	S000575.l.r	S000575	C008397	Q008397	0.294458	18385091	19983283	24895909	31850510	54T1S6B1S53T1S	SN587	Pool0089	dUTP	AD006	8	8.5	151.8	49		OP	2011	IncaDiagnosisDate	13	1	30		Invasive cancer	RIGHT	Positive		Negative	Negative		1to3	1	2	75	35	T2	1	Lobular	Endo	ERpHER2nLNp
S000577.l.r.m.c.lib.g.k2.a.t	StringTie	TRUE	TRUE	FALSE	S000577.l.r.m.c.lib.g	S000577.l.r.m.c.lib	S000577.l.r	S000577	C008398	Q008382	0.170973	16210877	17683384	22680836	25377775	54T1S6B1S53T1S	SN587	Pool0089	dUTP	AD007	8	9.2	162.7	49		OP	2011	IncaDiagnosisDate	28	5			Invasive cancer	RIGHT	Positive		Positive	Negative		1to3	1	3	50	12	T1c	0	Ductal	ChemoEndo	ERpHER2nLNp
S000578.l.r.m.c.lib.g.k2.a.t	StringTie	TRUE	TRUE	FALSE	S000578.l.r.m.c.lib.g	S000578.l.r.m.c.lib	S000578.l.r	S000578	C008400	Q008381	0.231304	19181197	21164809	27208387	33034372	54T1S6B1S53T1S	SN587	Pool0089	dUTP	AD009	8	8.5	258.4	50		OP	2011	IncaDiagnosisDate	30	5	130		Invasive cancer	LEFT	Positive		Positive	Negative		N0	0	1	50	15	T1c	0	Ductal	Endo	ERpHER2nLNn
S000579.l.r.m.c.lib.g.k2.a.t	StringTie	FALSE	FALSE	TRUE	S000579.l.r.m.c.lib.g	S000579.l.r.m.c.lib	S000579.l.r	S000579	C008378	Q008376	0.245675	21768620	23848628	32271132	34188007	54T1S6B1S53T1S	SN587	Pool0089	dUTP	AD010	8	8.3	166.4	50		OP	2011	IncaDiagnosisDate	-7	5	10	Invasive cancer		LEFT									55
S000580.l.r.m2.c.lib.g.k2.a.t	StringTie	FALSE	FALSE	FALSE	S000580.l.r.m2.c.lib.g	S000580.l.r.m2.c.lib	S000580.l.r	S000580	C008393	Q008390	0.445621	25014815	26549873	35428358	35651568	54T1S6B1S53T1S	SN587	Pool0291	dUTP	AD005	60	8.7	535.6	50		OP	2011	IncaDiagnosisDate	33	0	34		Invasive cancer	RIGHT	Negative		Negative	Positive		N0	0	3	65	27	T2	1	Ductal	ImmuChemo	HER2pERn
S000580.l.r.m3.c.lib.g.k2.a.t	StringTie	TRUE	TRUE	FALSE	S000580.l.r.m3.c.lib.g	S000580.l.r.m3.c.lib	S000580.l.r	S000580	C008393	Q008390	0.250885	24338552	26144313	28937504	28954353	75T1S6B75T1S	NS500281	Pool0623	TruSeq	AD014	327	8.7	535.6	50		OP	2011	IncaDiagnosisDate	33	0	34		Invasive cancer	RIGHT	Negative		Negative	Positive		N0	0	3	65	27	T2	1	Ductal	ImmuChemo	HER2pERn
S000581.l.r.m.c.lib.g.k2.a.t	StringTie	TRUE	TRUE	FALSE	S000581.l.r.m.c.lib.g	S000581.l.r.m.c.lib	S000581.l.r	S000581	C008392	Q008388	0.207082	26316287	28561823	37215908	39945386	54T1S6B1S53T1S	SN587	Pool0089	dUTP	AD012	8	9.1	416.4	50		OP	2011	IncaDiagnosisDate	27	0	44		Invasive cancer	RIGHT	Negative		Negative	Negative		N0	0	3	60	11	T1c	0	Ductal	Chemo	TNBC
S000583.l.r.m2.c.lib.g.k2.a.t	StringTie	TRUE	TRUE	FALSE	S000583.l.r.m2.c.lib.g	S000583.l.r.m2.c.lib	S000583.l.r	S000583	C008375	Q008374	0.351964	29118733	30880595	34094244	34122574	75T1S6B75T1S	NS500281	Pool0581	TruSeq	AD010	295	7.8	50.94	50		CoreBiopsy	2011	IncaDiagnosisDate	2	6		Invasive cancer		LEFT						N0	0		35					Chemo
S000583.l.r.m.c.lib.g.k2.a.t	StringTie	FALSE	FALSE	FALSE	S000583.l.r.m.c.lib.g	S000583.l.r.m.c.lib	S000583.l.r	S000583	C008375	Q008374	0.263177	25943878	28632169	38903486	41142552	54T1S6B1S53T1S	SN587	Pool0089	dUTP	AD013	8	7.8	50.94	50		CoreBiopsy	2011	IncaDiagnosisDate	2	6		Invasive cancer		LEFT						N0	0		35					Chemo
S000584.l.r.m.c.lib.g.k2.a.t	StringTie	TRUE	TRUE	FALSE	S000584.l.r.m.c.lib.g	S000584.l.r.m.c.lib	S000584.l.r	S000584	C008389	Q008389	0.305333	26981322	29212389	36191054	37435171	54T1S6B1S53T1S	SN587	Pool0088	dUTP	AD025	8	7.9	371.3	50		OP	2011	IncaDiagnosisDate	69	1	70		Invasive cancer	LEFT	Positive	95	Positive	Negative		1to3	1	2	60	20	T1c	0	Ductal	Endo	ERpHER2nLNp
S000585.l.r.m.c.lib.g.k2.a.t	StringTie	FALSE	FALSE	FALSE	S000585.l.r.m.c.lib.g	S000585.l.r.m.c.lib	S000585.l.r	S000585	C008394	Q008398	0.420983	8525920	10006063	12370755	25019846	54T1S6B1S53T1S	SN587	Pool0089	dUTP	AD015	8	9.5	364.4	50		OP	2011	IncaDiagnosisDate	46	2	30		Invasive cancer	RIGHT	Positive	100	Positive	Negative		N0	0	2	75	15	T1c	0	Ductal	Endo	ERpHER2nLNn
S000586.l.r.m.c.lib.g.k2.a.t	StringTie	TRUE	TRUE	FALSE	S000586.l.r.m.c.lib.g	S000586.l.r.m.c.lib	S000586.l.r	S000586	C008388	Q008387	0.243594	25837087	28138080	33647864	37425576	54T1S6B1S53T1S	SN587	Pool0089	dUTP	AD018	8	9	382.1	50		OP	2011	IncaDiagnosisDate	0	1	38		Invasive cancer	RIGHT	Positive	100	Positive	Negative		N0	0	2	60	17	T1c	0	Lobular	Endo	ERpHER2nLNn
S000587.l.r.m.c.lib.g.k2.a.t	StringTie	TRUE	TRUE	FALSE	S000587.l.r.m.c.lib.g	S000587.l.r.m.c.lib	S000587.l.r	S000587	C008387	Q008384	0.310506	35418038	38237089	47182367	48398784	54T1S6B1S53T1S	SN587	Pool0089	dUTP	AD019	8	8.8	88.81	50		OP	2011	IncaDiagnosisDate	0	1	70		Invasive cancer	LEFT	Positive	95	Positive	Negative		N0	0	2	55	17	T1c	0	Lobular	Endo	ERpHER2nLNn
S000589.l.r.m.c.lib.g.k2.a.t	StringTie	TRUE	TRUE	FALSE	S000589.l.r.m.c.lib.g	S000589.l.r.m.c.lib	S000589.l.r	S000589	C008382	Q008392	0.289169	24224648	26314646	33744466	36563782	54T1S6B1S53T1S	SN587	Pool0089	dUTP	AD020	8	7.8	40.46	50		OP	2011	IncaDiagnosisDate	13	1	46		Invasive cancer	RIGHT	Positive	75	Positive	Negative		4toX	1	2	70	45	T2	1	Ductal	ChemoEndo	ERpHER2nLNp
S000590.l.r.m2.c.lib.g.k2.a.t	StringTie	FALSE	FALSE	TRUE	S000590.l.r.m2.c.lib.g	S000590.l.r.m2.c.lib	S000590.l.r	S000590	C008381	Q008400	0.341649	40877736	45066818	52100475	52719484	54T1S6B1S53T1S	SN587	Pool0090	dUTP	AD021	8	9.3	551.6	51		OP	2011	IncaDiagnosisDate	36	1	30		Invasive cancer	RIGHT	Negative		Negative	Negative		N0	0	3	90	40	T2	1	Ductal	None	TNBC
S000590.l.r.m.c.lib.g.k2.a.t	StringTie	TRUE	FALSE	TRUE	S000590.l.r.m.c.lib.g	S000590.l.r.m.c.lib	S000590.l.r	S000590	C008381	Q008400	0.334132	27718262	30242967	34018922	34926436	54T1S6B1S53T1S	SN587	Pool0089	dUTP	AD021	8	9.3	551.6	51		OP	2011	IncaDiagnosisDate	36	1	30		Invasive cancer	RIGHT	Negative		Negative	Negative		N0	0	3	90	40	T2	1	Ductal	None	TNBC
S000591.l.r.m.c.lib.g.k2.a.t	StringTie	TRUE	TRUE	FALSE	S000591.l.r.m.c.lib.g	S000591.l.r.m.c.lib	S000591.l.r	S000591	C008383	Q008379	0.269554	28546130	30844270	34230795	35384071	54T1S6B1S53T1S	SN587	Pool0089	dUTP	AD022	8	9	154.5	51		OP	2011	IncaDiagnosisDate	18	3			Invasive cancer	LEFT	Positive	100	Negative	Positive		N0	0	3	45	9	T1b	0	Ductal	ImmuChemoEndo	HER2pERp
S000592.l.r.m.c.lib.g.k2.a.t	StringTie	TRUE	TRUE	FALSE	S000592.l.r.m.c.lib.g	S000592.l.r.m.c.lib	S000592.l.r	S000592	C008380	Q008380	0.359531	39955605	43109027	51197434	51990648	54T1S6B1S53T1S	SN587	Pool0089	dUTP	AD023	8	8.8	200.7	51		OP	2011	IncaDiagnosisDate	13	1	30		Invasive cancer	RIGHT	Positive	100	Positive	Negative		N0	0	2	50	15	T1c	0	Ductal	Endo	ERpHER2nLNn
S000593.l.r.m.c.lib.g.k2.a.t	StringTie	TRUE	TRUE	FALSE	S000593.l.r.m.c.lib.g	S000593.l.r.m.c.lib	S000593.l.r	S000593	C008379	Q008391	0.259794	24673401	26644245	31272641	34567854	54T1S6B1S53T1S	SN587	Pool0089	dUTP	AD025	8	7.1	70.48	51		OP	2011	IncaDiagnosisDate	15	1	45		Invasive cancer	RIGHT	Positive	100	Positive	Negative		4toX	1	2	70	35	T2	1	Lobular	ChemoEndo	ERpHER2nLNp
S000594.l.r.m.c.lib.g.k2.a.t	StringTie	TRUE	TRUE	FALSE	S000594.l.r.m.c.lib.g	S000594.l.r.m.c.lib	S000594.l.r	S000594	C008385	Q008386	0.394479	36288570	39389061	46191012	48006981	54T1S6B1S53T1S	SN587	Pool0090	dUTP	AD001	8	9	246.7	51		OP	2011	IncaDiagnosisDate	31	3			Invasive cancer	LEFT	Positive		Positive	Negative		1to3	1	3	55	25	T2	1	Ductal	ChemoEndo	ERpHER2nLNp
S000595.l.r.m.c.lib.g.k2.a.t	StringTie	TRUE	TRUE	FALSE	S000595.l.r.m.c.lib.g	S000595.l.r.m.c.lib	S000595.l.r	S000595	C008384	Q008383	0.325633	29014653	31509516	36427395	37650890	54T1S6B1S53T1S	SN587	Pool0090	dUTP	AD002	8	7.1	27.59	51		OP	2011	IncaDiagnosisDate	27	3	85		Invasive cancer	RIGHT	Positive		Positive	Negative		N0	0	1	50	17	T1c	0	Ductal	Endo	ERpHER2nLNn
S000596.l.r.m.c.lib.g.k2.a.t	StringTie	TRUE	TRUE	FALSE	S000596.l.r.m.c.lib.g	S000596.l.r.m.c.lib	S000596.l.r	S000596	C008369	Q008340	0.281471	33551546	36564249	43468860	44934276	54T1S6B1S53T1S	SN587	Pool0090	dUTP	AD003	8	8.4	57.13	51		OP	2011	IncaDiagnosisDate	18	1	48		Invasive cancer	LEFT	Positive	75	Positive	Negative		N0	0	2	65	6	T1b	0	Ductal	None	ERpHER2nLNn
S000597.l.r.m.c.lib.g.k2.a.t	StringTie	TRUE	TRUE	FALSE	S000597.l.r.m.c.lib.g	S000597.l.r.m.c.lib	S000597.l.r	S000597	C008368	Q008368	0.291571	24177315	26262533	31680783	32790677	54T1S6B1S53T1S	SN587	Pool0090	dUTP	AD004	8	8.7	109.1	51		OP	2011	IncaDiagnosisDate	7	1	50		Invasive cancer	RIGHT	Positive	75	Positive	Negative		N0	0	1	80	1	T1mi	0	Ductal	None	ERpHER2nLNn
S000598.l.r.m.c.lib.g.k2.a.t	StringTie	TRUE	TRUE	FALSE	S000598.l.r.m.c.lib.g	S000598.l.r.m.c.lib	S000598.l.r	S000598	C008367	Q008334	0.317441	35828660	38728135	45899627	46230325	54T1S6B1S53T1S	SN587	Pool0090	dUTP	AD005	8	9.3	167.5	51		OP	2011	IncaDiagnosisDate	42	1	31		Invasive cancer	LEFT	Positive		Positive	Negative		N0	0	2	60	4	T1a	0	Ductal	None	ERpHER2nLNn
S000600.l2.r.m2.c.lib.g.k2.a.t	StringTie	FALSE	FALSE	TRUE	S000600.l2.r.m2.c.lib.g	S000600.l2.r.m2.c.lib	S000600.l2.r	S000600	C008372	Q008352	0.283824	35908252	39836077	51224939	53135597	75T1S6B75T1S	NS500281	Pool0300	dUTP	AD013	62	9.57033	57.5	417		OP	2011	SamplingDate	0	6	22			RIGHT
S000600.l2.r.m.c.lib.g.k2.a.t	StringTie	FALSE	FALSE	TRUE	S000600.l2.r.m.c.lib.g	S000600.l2.r.m.c.lib	S000600.l2.r	S000600	C008372	Q008352	0.33785	26451422	27887339	33799642	34006018	54T1S6B1S53T1S	SN587	Pool0293	dUTP	AD012	60	9.57033	57.5	417		OP	2011	SamplingDate	0	6	22			RIGHT
S000601.l.r.m.c.lib.g.k2.a.t	StringTie	TRUE	TRUE	FALSE	S000601.l.r.m.c.lib.g	S000601.l.r.m.c.lib	S000601.l.r	S000601	C008370	Q008318	0.193988	20125498	22113116	26945714	33571216	54T1S6B1S53T1S	SN587	Pool0090	dUTP	AD006	8	9.5	121.2	51		OP	2011	IncaDiagnosisDate	28	5	92		Invasive cancer	RIGHT	Positive		Positive	Negative		N0	0	3	45	16	T1c	0	Ductal	ChemoEndo	ERpHER2nLNn
S000602.l.r.lib.g.k2.a.t	StringTie	FALSE	FALSE	FALSE	S000602.l.r.lib.g	S000602.l.r.lib	S000602.l.r	S000602	C008361	Q008338	0.353322	15321128	17224198	17931794	18018028	75T1S6B75T1S	NS500281	Pool0460	NeoPrep	AD025	181	9.5	449.6	52		OP	2011	IncaDiagnosisDate	36	0	87		Invasive cancer	RIGHT	Positive		Positive	Negative		4toX	1	2	65	32	T2	1	Ductal	ChemoEndo	ERpHER2nLNp
S000602.l.r.m.c.lib.g.k2.a.t	StringTie	TRUE	TRUE	FALSE	S000602.l.r.m.c.lib.g	S000602.l.r.m.c.lib	S000602.l.r	S000602	C008361	Q008338	0.234073	28166168	30683806	34976352	38090106	54T1S6B1S53T1S	SN587	Pool0090	dUTP	AD007	8	9.5	449.6	52		OP	2011	IncaDiagnosisDate	36	0	87		Invasive cancer	RIGHT	Positive		Positive	Negative		4toX	1	2	65	32	T2	1	Ductal	ChemoEndo	ERpHER2nLNp
S000603.l.r.m.c.lib.g.k2.a.t	StringTie	TRUE	TRUE	FALSE	S000603.l.r.m.c.lib.g	S000603.l.r.m.c.lib	S000603.l.r	S000603	C008347	Q008369	0.248348	16360204	17844209	21024148	27547920	54T1S6B1S53T1S	SN587	Pool0089	dUTP	AD003	8	7.3	21.41	52		OP	2011	IncaDiagnosisDate	15	0	69		Invasive cancer	RIGHT	Positive		Positive	Negative		N0	0	3	85	25	T2	1	Ductal	Endo	ERpHER2nLNn
S000604.l.r.m.c.lib.g.k2.a.t	StringTie	TRUE	TRUE	FALSE	S000604.l.r.m.c.lib.g	S000604.l.r.m.c.lib	S000604.l.r	S000604	C008359	Q008343	0.417476	37312055	40958730	46912463	47279886	54T1S6B1S53T1S	SN587	Pool0090	dUTP	AD010	8	8.2	52.57	52		OP	2011	IncaDiagnosisDate	19	1	35		Invasive cancer	RIGHT	Positive	75	Negative	Negative		N0	0	2	65	9	T1b	0	Ductal	None	ERpHER2nLNn
S000605.l.r.m2.c.lib.g.k2.a.t	StringTie	TRUE	TRUE	FALSE	S000605.l.r.m2.c.lib.g	S000605.l.r.m2.c.lib	S000605.l.r	S000605	C008357	Q008360	0.241867	27411123	29739037	31908012	31917558	75T1S6B75T1S	NS500281	Pool0564	TruSeq	AD015	278	8.3	475.6	52		OP	2011	IncaDiagnosisDate	19	1	27		Invasive cancer	LEFT	Positive	100	Negative	Positive		N0	0	2	75	25	T2	1	Ductal	Endo	HER2pERp
S000605.l.r.m.c.lib.g.k2.a.t	StringTie	FALSE	FALSE	FALSE	S000605.l.r.m.c.lib.g	S000605.l.r.m.c.lib	S000605.l.r	S000605	C008357	Q008360	0.337615	33462450	36684993	41244932	41584382	54T1S6B1S53T1S	SN587	Pool0090	dUTP	AD011	8	8.3	475.6	52		OP	2011	IncaDiagnosisDate	19	1	27		Invasive cancer	LEFT	Positive	100	Negative	Positive		N0	0	2	75	25	T2	1	Ductal	Endo	HER2pERp
S000606.l.r.m.c.lib.g.k2.a.t	StringTie	TRUE	TRUE	FALSE	S000606.l.r.m.c.lib.g	S000606.l.r.m.c.lib	S000606.l.r	S000606	C008356	Q008316	0.273247	29882146	32464664	36445784	37503304	54T1S6B1S53T1S	SN587	Pool0090	dUTP	AD012	8	9.4	399.8	52		OP	2011	IncaDiagnosisDate	33	1	46		Invasive cancer	LEFT	Negative	0	Negative	Positive		N0	0	3	40	19	T1c	0	Ductal	ImmuChemo	HER2pERn
S000607.l.r.m.c.lib.g2.k2.a.t	StringTie	FALSE	FALSE	TRUE	S000607.l.r.m.c.lib.g2	S000607.l.r.m.c.lib	S000607.l.r	S000607	C008355	Q008331	0.309406	34742797	37258602	43050523	43565761	54T1S6B1S53T1S	SN587	Pool0298	dUTP	AD013	8	9.6	340.6	52		OP	2011	IncaDiagnosisDate	-8	1	42		Invasive cancer	LEFT	Positive	100	Positive	Negative		1to3	1	1	55	11	T1c	0	Ductal	Endo	ERpHER2nLNp
S000608.l.r.m.c.lib.g.k2.a.t	StringTie	TRUE	TRUE	FALSE	S000608.l.r.m.c.lib.g	S000608.l.r.m.c.lib	S000608.l.r	S000608	C008346	Q008355	0.227893	29685985	32201244	39488064	40192471	54T1S6B1S53T1S	SN587	Pool0090	dUTP	AD014	8	9.1	221.5	52		OP	2011	IncaDiagnosisDate	16	1	60		Invasive cancer	LEFT	Positive		Positive	Negative		N0	0	1	75	11	T1c	0	Ductal	Endo	ERpHER2nLNn
S000609.l.r.m.c.lib.g.k2.a.t	StringTie	FALSE	FALSE	TRUE	S000609.l.r.m.c.lib.g	S000609.l.r.m.c.lib	S000609.l.r	S000609	C008350	Q008372	0.319319	33776847	36941835	44022332	45126353	54T1S6B1S53T1S	SN587	Pool0090	dUTP	AD015	8	9.2	140.1	52		OP	2011	SamplingDate	0	1	32			LEFT
S000610.l.r.m2.c.lib.g.k2.a.t	StringTie	FALSE	FALSE	TRUE	S000610.l.r.m2.c.lib.g	S000610.l.r.m2.c.lib	S000610.l.r	S000610	C008349	Q008332	0.301184	26796016	28921612	37487557	37856280	54T1S6B1S53T1S	SN587	Pool0291	dUTP	AD018	60	9.1	85.19	52		OP	2011	IncaDiagnosisDate	19	1	39		In situ only	LEFT						N0	0	3	55		Tis			None
S000611.l.r.m.c.lib.g.k2.a.t	StringTie	TRUE	TRUE	FALSE	S000611.l.r.m.c.lib.g	S000611.l.r.m.c.lib	S000611.l.r	S000611	C008348	Q008362	0.387367	37304380	40400432	48136251	48618072	54T1S6B1S53T1S	SN587	Pool0090	dUTP	AD019	8	9.4	186.6	52		OP	2011	IncaDiagnosisDate	6	1	33		Invasive cancer	LEFT	Positive	75	Negative	Negative		N0	0	3	75	22	T2	1	Ductal	Endo	ERpHER2nLNn
S000612.l.r.m.c.lib.g.k2.a.t	StringTie	FALSE	FALSE	TRUE	S000612.l.r.m.c.lib.g	S000612.l.r.m.c.lib	S000612.l.r	S000612	C008351	Q008342	0.355415	36277353	39395913	46386112	46610595	54T1S6B1S53T1S	SN587	Pool0090	dUTP	AD020	8	8.4	139.1	52		OP	2011	IncaDiagnosisDate	30	1	26	Invasive cancer		RIGHT	Negative		Negative	Negative		4toX	1		65	40	T2	1	Ductal		TNBC
S000613.l.r.m2.c.lib.g.k2.a.t	StringTie	FALSE	FALSE	FALSE	S000613.l.r.m2.c.lib.g	S000613.l.r.m2.c.lib	S000613.l.r	S000613	C008362	Q008364	0.270264	26232470	27910718	35152836	35478565	54T1S6B1S53T1S	SN587	Pool0283	dUTP	AD015	58	8.4	59.3	52		OP	2011	IncaDiagnosisDate	28	3	15		Invasive cancer	LEFT	Positive	30	Positive	Negative		1to3	1	3	80	17	T1c	0	Ductal	Endo	ERpHER2nLNp
S000613.l.r.m3.c.lib.g.k2.a.t	StringTie	TRUE	TRUE	FALSE	S000613.l.r.m3.c.lib.g	S000613.l.r.m3.c.lib	S000613.l.r	S000613	C008362	Q008364	0.251072	27955919	29197878	31769594	31784285	75T1S6B75T1S	NB501986	Pool0629	TruSeq	AD019	331	8.4	59.3	52		OP	2011	IncaDiagnosisDate	28	3	15		Invasive cancer	LEFT	Positive	30	Positive	Negative		1to3	1	3	80	17	T1c	0	Ductal	Endo	ERpHER2nLNp
S000614.l.r.m.c.lib.g.k2.a.t	StringTie	TRUE	FALSE	TRUE	S000614.l.r.m.c.lib.g	S000614.l.r.m.c.lib	S000614.l.r	S000614	C008353	Q008373	0.444312	40542856	43614769	48544342	48934086	54T1S6B1S53T1S	SN587	Pool0090	dUTP	AD023	8	9.5	581	53		OP	2011	IncaDiagnosisDate	13	1	38		Invasive cancer	LEFT	Positive		Negative	Negative				2	90	23	T2	1	Ductal	Endo
S000615.l.r.m.c.lib.g.k2.a.t	StringTie	TRUE	TRUE	FALSE	S000615.l.r.m.c.lib.g	S000615.l.r.m.c.lib	S000615.l.r	S000615	C008352	Q008324	0.380322	36257267	40165726	45730578	46387936	54T1S6B1S53T1S	SN587	Pool0090	dUTP	AD025	8	8.7	498.1	53		OP	2011	IncaDiagnosisDate	21	1	105		Invasive cancer	LEFT	Negative		Negative	Negative		4toX	1	3	50	20	T1c	0	Ductal	Chemo	TNBC
S000616.l.r.m.c.lib.g.k2.a.t	StringTie	TRUE	TRUE	FALSE	S000616.l.r.m.c.lib.g	S000616.l.r.m.c.lib	S000616.l.r	S000616	C008345	Q008371	0.458632	20586208	23564358	26432372	26992931	54T1S6B1S53T1S	SN587	Pool0091	dUTP	AD001	9	8.4	593.4	53		OP	2011	IncaDiagnosisDate	8	1	100		Invasive cancer	RIGHT	Positive		Positive	Negative		1to3	1	3	85	36	T2	1	Ductal	Endo	ERpHER2nLNp
S000617.l.r.m.c.lib.g.k2.a.t	StringTie	TRUE	TRUE	FALSE	S000617.l.r.m.c.lib.g	S000617.l.r.m.c.lib	S000617.l.r	S000617	C008328	Q008327	0.289645	31367276	35193333	41307941	41502986	54T1S6B1S53T1S	SN587	Pool0091	dUTP	AD002	9	9.2	208.3	53		OP	2011	IncaDiagnosisDate	25	0	81		Invasive cancer	LEFT	Positive		Positive	Positive		N0	0	3	50	18	T1c	0	Ductal	ImmuChemoEndo	HER2pERp
S000618.l.r.m.c.lib.g.k2.a.t	StringTie	TRUE	TRUE	FALSE	S000618.l.r.m.c.lib.g	S000618.l.r.m.c.lib	S000618.l.r	S000618	C008327	Q008358	0.299795	27680269	30752824	35044972	35335505	54T1S6B1S53T1S	SN587	Pool0091	dUTP	AD003	9	8.1	355.6	53		OP	2011	IncaDiagnosisDate	27	0	70		Invasive cancer	LEFT	Negative		Negative	Positive		N0	0	3	75	30	T2	1	Ductal	ImmuChemo	HER2pERn
S000619.l.r.m.c.lib.g.k2.a.t	StringTie	TRUE	FALSE	TRUE	S000619.l.r.m.c.lib.g	S000619.l.r.m.c.lib	S000619.l.r	S000619	C008344	Q008357	0.292168	28005931	31221942	35801291	36381494	54T1S6B1S53T1S	SN587	Pool0091	dUTP	AD004	9	9.3	374.7	53		OP	2011	IncaDiagnosisDate	34	7	17		Invasive cancer	RIGHT	Positive		Positive	Negative		N0	0	3	75	26	T2	1	Ductal_Other	Chemo	ERpHER2nLNn
S000620.l.r.m.c.lib.g2.k2.a.t	StringTie	FALSE	FALSE	FALSE	S000620.l.r.m.c.lib.g2	S000620.l.r.m.c.lib	S000620.l.r	S000620	C008341	Q008353	0.410345	40684321	43438051	51318583	51664656	54T1S6B1S53T1S	SN587	Pool0298	dUTP	AD005	9	9.3	358.4	53		OP	2011	IncaDiagnosisDate	40	6	48		Invasive cancer	LEFT	Negative		Negative	Negative		N0	0	2	70	15	T1c	0	Ductal	Chemo	TNBC
S000620.l.r.m.c.lib.g.k2.a.t	StringTie	TRUE	FALSE	FALSE	S000620.l.r.m.c.lib.g	S000620.l.r.m.c.lib	S000620.l.r	S000620	C008341	Q008353	0.360893	27106835	30063748	35434288	35666293	54T1S6B1S53T1S	SN587	Pool0091	dUTP	AD005	9	9.3	358.4	53		OP	2011	IncaDiagnosisDate	40	6	48		Invasive cancer	LEFT	Negative		Negative	Negative		N0	0	2	70	15	T1c	0	Ductal	Chemo	TNBC
S000621.l.r.m.c.lib.g.k2.a.t	StringTie	TRUE	TRUE	FALSE	S000621.l.r.m.c.lib.g	S000621.l.r.m.c.lib	S000621.l.r	S000621	C008338	Q008328	0.325004	34154149	38041639	43174012	43845506	54T1S6B1S53T1S	SN587	Pool0091	dUTP	AD006	9	9.7	841.2	53		OP	2011	IncaDiagnosisDate	41	1	35		Invasive cancer	RIGHT	Positive	100	Negative	Negative		4toX	1	2	55	19	T1c	0	Ductal	ChemoEndo	ERpHER2nLNp
S000622.l.r.m.c.lib.g.k2.a.t	StringTie	TRUE	TRUE	FALSE	S000622.l.r.m.c.lib.g	S000622.l.r.m.c.lib	S000622.l.r	S000622	C008337	Q008350	0.267798	29886076	33310562	38527179	38860113	54T1S6B1S53T1S	SN587	Pool0091	dUTP	AD007	9	9.3	232	53		OP	2011	IncaDiagnosisDate	20	1	50		Invasive cancer	LEFT	Positive	100	Negative	Negative		N0	0	2	70	10	T1b	0	Ductal	Endo	ERpHER2nLNn
S000623.l.r.m.c.lib.g.k2.a.t	StringTie	TRUE	TRUE	FALSE	S000623.l.r.m.c.lib.g	S000623.l.r.m.c.lib	S000623.l.r	S000623	C008336	Q008351	0.278282	27164683	30022033	34266861	35545870	54T1S6B1S53T1S	SN587	Pool0091	dUTP	AD009	9	9.2	323.6	53		OP	2011	IncaDiagnosisDate	11	1	65		Invasive cancer	RIGHT	Positive	100	Positive	Negative		N0	0	2	70	14	T1c	0	Ductal	Endo	ERpHER2nLNn
S000624.l.r.m.c.lib.g.k2.a.t	StringTie	TRUE	TRUE	FALSE	S000624.l.r.m.c.lib.g	S000624.l.r.m.c.lib	S000624.l.r	S000624	C008335	Q008344	0.185312	27490948	30551845	35554337	36672435	54T1S6B1S53T1S	SN587	Pool0091	dUTP	AD010	9	9.5	255.1	53		OP	2011	IncaDiagnosisDate	11	1	68		Invasive cancer	RIGHT	Positive	100	Positive	Negative		N0	0	2	70	11	T1c	0	Ductal	Endo	ERpHER2nLNn
S000625.l.r.m.c.lib.g.k2.a.t	StringTie	TRUE	TRUE	FALSE	S000625.l.r.m.c.lib.g	S000625.l.r.m.c.lib	S000625.l.r	S000625	C008340	Q008330	0.431319	61917237	69192480	79064335	80146232	54T1S6B1S53T1S	SN587	Pool0091	dUTP	AD011	9	8	84.04	53		OP	2011	IncaDiagnosisDate	13	5			Invasive cancer	LEFT	Positive		Positive	Negative		N0	0	1	55	8	T1b	0	Other	None	ERpHER2nLNn
S000627.l.r.m.c.lib.g.k2.a.t	StringTie	TRUE	TRUE	FALSE	S000627.l.r.m.c.lib.g	S000627.l.r.m.c.lib	S000627.l.r	S000627	C008324	Q008370	0.236413	31976146	35371006	42403714	43030932	54T1S6B1S53T1S	SN587	Pool0091	dUTP	AD014	9	9.1	235.3	54		OP	2011	IncaDiagnosisDate	42	0	71		Invasive cancer	RIGHT	Positive		Negative	Negative		N0	0	2	85	13	T1c	0	Other	Endo	ERpHER2nLNn
S000628.l.r.m.c.lib.g2.k2.a.t	StringTie	FALSE	FALSE	FALSE	S000628.l.r.m.c.lib.g2	S000628.l.r.m.c.lib	S000628.l.r	S000628	C008323	Q008346	0.258005	40469008	44043439	53576653	57235558	54T1S6B1S53T1S	SN587	Pool0299	dUTP	AD015	9	9.2	197.6	54		OP	2011	IncaDiagnosisDate	26	0	78		Invasive cancer	RIGHT	Negative		Negative	Negative		N0	0	3	70	18	T1c	0	Ductal	Chemo	TNBC
S000628.l.r.m.c.lib.g.k2.a.t	StringTie	TRUE	FALSE	FALSE	S000628.l.r.m.c.lib.g	S000628.l.r.m.c.lib	S000628.l.r	S000628	C008323	Q008346	0.23635	29836708	33292991	40427008	42166377	54T1S6B1S53T1S	SN587	Pool0091	dUTP	AD015	9	9.2	197.6	54		OP	2011	IncaDiagnosisDate	26	0	78		Invasive cancer	RIGHT	Negative		Negative	Negative		N0	0	3	70	18	T1c	0	Ductal	Chemo	TNBC
S000629.l.r.m.c.lib.g.k2.a.t	StringTie	TRUE	TRUE	FALSE	S000629.l.r.m.c.lib.g	S000629.l.r.m.c.lib	S000629.l.r	S000629	C008325	Q008359	0.2746	20985816	23232036	26370760	28094768	54T1S6B1S53T1S	SN587	Pool0091	dUTP	AD018	9	9.6	516.1	54		OP	2011	IncaDiagnosisDate	47	1	20		Invasive cancer	LEFT	Positive	100	Positive	Negative		N0	0	2	75	21	T2	1	Ductal	Endo	ERpHER2nLNn
S000630.l.r.m.c.lib.g.k2.a.t	StringTie	TRUE	TRUE	FALSE	S000630.l.r.m.c.lib.g	S000630.l.r.m.c.lib	S000630.l.r	S000630	C008316	Q008341	0.325563	29567255	33423162	40363194	40679830	54T1S6B1S53T1S	SN587	Pool0091	dUTP	AD019	9	9.1	135	54		OP	2011	IncaDiagnosisDate	20	1	41		Invasive cancer	LEFT	Negative		Negative	Positive		4toX	1	3	65	23	T2	1	Ductal	ImmuChemo	HER2pERn
S000631.l.r.m.c.lib.g.k2.a.t	StringTie	TRUE	TRUE	FALSE	S000631.l.r.m.c.lib.g	S000631.l.r.m.c.lib	S000631.l.r	S000631	C008315	Q008367	0.271615	26035085	28847855	34696346	35683621	54T1S6B1S53T1S	SN587	Pool0091	dUTP	AD020	9	8.6	107	54		OP	2011	IncaDiagnosisDate	13	1	49		Invasive cancer	RIGHT	Positive	75	Positive	Negative		N0	0	1	80	11	T1c	0	Ductal	Endo	ERpHER2nLNn
S000632.l.r.m.c.lib.g.k2.a.t	StringTie	TRUE	TRUE	FALSE	S000632.l.r.m.c.lib.g	S000632.l.r.m.c.lib	S000632.l.r	S000632	C008314	Q008313	0.248101	23011234	25534421	30189369	32328390	54T1S6B1S53T1S	SN587	Pool0091	dUTP	AD021	9	9.4	256.7	54		OP	2011	IncaDiagnosisDate	13	1	38		Invasive cancer	LEFT	Positive	75	Positive	Negative		1to3	1	2	35	18	T1c	0	Ductal	ChemoEndo	ERpHER2nLNp
S000633.l.r.m.c.lib.g.k2.a.t	StringTie	TRUE	FALSE	TRUE	S000633.l.r.m.c.lib.g	S000633.l.r.m.c.lib	S000633.l.r	S000633	C008334	Q008361	0.277942	25311100	28274934	32680498	33485848	54T1S6B1S53T1S	SN587	Pool0091	dUTP	AD022	9	9.3	183.1	54		OP	2011	IncaDiagnosisDate	54	3	13		Invasive cancer	RIGHT	Positive		Positive	Positive		N0	0	3	75	29	T2	1	Ductal	Endo	HER2pERp
S000634.l.r.m.c.lib.g.k2.a.t	StringTie	TRUE	TRUE	FALSE	S000634.l.r.m.c.lib.g	S000634.l.r.m.c.lib	S000634.l.r	S000634	C008333	Q008336	0.343959	29943028	33021214	38828788	39426597	54T1S6B1S53T1S	SN587	Pool0091	dUTP	AD023	9	6.6	27.34	54		OP	2011	IncaDiagnosisDate	25	3	28		Invasive cancer	LEFT	Positive		Positive	Negative		N0	0	1	65	10	T1b	0	Other	None	ERpHER2nLNn
S000635.l.r.m.c.lib.g.k2.a.t	StringTie	TRUE	TRUE	FALSE	S000635.l.r.m.c.lib.g	S000635.l.r.m.c.lib	S000635.l.r	S000635	C008332	Q008320	0.249331	27544118	30597685	36010477	37233824	54T1S6B1S53T1S	SN587	Pool0091	dUTP	AD025	9	9	266.1	54		OP	2011	IncaDiagnosisDate	27	3	25		Invasive cancer	RIGHT	Positive		Positive	Negative		1to3	1	3	45	24	T2	1	Ductal	ChemoEndo	ERpHER2nLNp
S000636.l.r.lib2.g.k2.a.t	StringTie	TRUE	TRUE	FALSE	S000636.l.r.lib2.g	S000636.l.r.lib2	S000636.l.r	S000636	C008318	Q008348	0.29104	27859058	30693855	31962700	32065196	75T1S6B75T1S	NS500281	Pool0437	NeoPrep	AD018	159	7.2	73.33	54		OP	2011	IncaDiagnosisDate	26	1	17		Invasive cancer	RIGHT	Positive		Positive	Negative		N0	0	2	70	16	T1c	0	Ductal	Endo	ERpHER2nLNn
S000636.l.r.m.c.lib.g.k2.a.t	StringTie	FALSE	FALSE	FALSE	S000636.l.r.m.c.lib.g	S000636.l.r.m.c.lib	S000636.l.r	S000636	C008318	Q008348	0.298105	27461689	29571629	36067310	36750441	54T1S6B1S53T1S	SN587	Pool0092	dUTP	AD001	9	7.2	73.33	54		OP	2011	IncaDiagnosisDate	26	1	17		Invasive cancer	RIGHT	Positive		Positive	Negative		N0	0	2	70	16	T1c	0	Ductal	Endo	ERpHER2nLNn
S000637.l.r.m.c.lib.g.k2.a.t	StringTie	TRUE	TRUE	FALSE	S000637.l.r.m.c.lib.g	S000637.l.r.m.c.lib	S000637.l.r	S000637	C008317	Q008347	0.268134	30420794	32871055	39443997	39951578	54T1S6B1S53T1S	SN587	Pool0092	dUTP	AD002	9	7.4	74.59	54		OP	2011	IncaDiagnosisDate	22	1	25		Invasive cancer	RIGHT	Positive		Positive	Negative		1to3	1	1	70	18	T1c	0	Ductal_Lobular	Endo	ERpHER2nLNp
S000638.l.r.m.c.lib.g.k2.a.t	StringTie	FALSE	FALSE	TRUE	S000638.l.r.m.c.lib.g	S000638.l.r.m.c.lib	S000638.l.r	S000638	C008322	Q008337	0.219513	25941502	28288048	34741766	36353746	54T1S6B1S53T1S	SN587	Pool0092	dUTP	AD003	9	8.3	215.1	55		OP	2011	IncaDiagnosisDate	13	1	70		In situ only	LEFT								2	65		Tis			None
S000639.l.r.m.c.lib.g.k2.a.t	StringTie	TRUE	FALSE	TRUE	S000639.l.r.m.c.lib.g	S000639.l.r.m.c.lib	S000639.l.r	S000639	C008320	Q008323	0.327481	20907712	22803121	29017390	33646506	54T1S6B1S53T1S	SN587	Pool0092	dUTP	AD004	9	7.1	100.6	55		OP	2011	IncaDiagnosisDate	8	1	100		Invasive cancer	LEFT	Positive	95	Positive	Positive		N0	0	3	50	9	T1b	0	Ductal	None	HER2pERp
S000641.l.r.m.c.lib.g.k2.a.t	StringTie	TRUE	TRUE	FALSE	S000641.l.r.m.c.lib.g	S000641.l.r.m.c.lib	S000641.l.r	S000641	C008330	Q008329	0.267659	29203986	31436601	37222731	37700239	54T1S6B1S53T1S	SN587	Pool0092	dUTP	AD005	9	8.5	210	55		OP	2011	IncaDiagnosisDate	38	3	60		Invasive cancer	RIGHT	Positive		Positive	Negative		SubMicroMet	0	1	55	20	T1c	0	Ductal	Endo	ERpHER2nLNn
S000642.l.r.m.c.lib.g.k2.a.t	StringTie	TRUE	TRUE	FALSE	S000642.l.r.m.c.lib.g	S000642.l.r.m.c.lib	S000642.l.r	S000642	C008329	Q008317	0.307538	28577537	31228058	35882495	38229898	54T1S6B1S53T1S	SN587	Pool0092	dUTP	AD006	9	8.2	695.9	55		OP	2011	IncaDiagnosisDate	27	3	33		Invasive cancer	RIGHT	Positive		Positive	Positive		N0	0	3	45	35	T2	1	Ductal	ImmuChemoEndo	HER2pERp
S000643.l.r.m.c.lib.g.k2.a.t	StringTie	TRUE	TRUE	FALSE	S000643.l.r.m.c.lib.g	S000643.l.r.m.c.lib	S000643.l.r	S000643	C008309	Q008301	0.264184	28889009	31051500	36055986	37270942	54T1S6B1S53T1S	SN587	Pool0092	dUTP	AD007	9	8.2	321.1	55		OP	2011	IncaDiagnosisDate	29	1	30		Invasive cancer	RIGHT	Positive		Positive	Negative		N0	0	3	50	18	T1c	0	Ductal	Endo	ERpHER2nLNn
S000644.l.r.m.c.lib.g.k2.a.t	StringTie	TRUE	TRUE	FALSE	S000644.l.r.m.c.lib.g	S000644.l.r.m.c.lib	S000644.l.r	S000644	C008307	Q008304	0.408675	23406762	25538240	31022635	32200352	54T1S6B1S53T1S	SN587	Pool0092	dUTP	AD009	9	6.8	26.73	55		OP	2011	IncaDiagnosisDate	16	4	120		Invasive cancer	LEFT	Positive		Positive	Negative		N0	0	2	65	14	T1c	0	Ductal	Endo	ERpHER2nLNn
S000645.l.r.m.c.lib.g.k2.a.t	StringTie	FALSE	FALSE	TRUE	S000645.l.r.m.c.lib.g	S000645.l.r.m.c.lib	S000645.l.r	S000645	C008308	Q008307	0.4524	29127429	31844935	38829665	39654848	54T1S6B1S53T1S	SN587	Pool0092	dUTP	AD010	9	6.8	61.67	55		OP	2011	SamplingDate	0	5	30			RIGHT
S000646.l.r.m2.c.lib.g.k2.a.t	StringTie	FALSE	FALSE	FALSE	S000646.l.r.m2.c.lib.g	S000646.l.r.m2.c.lib	S000646.l.r	S000646	C008297	Q008303	0.24701	31791485	34485338	43026649	43527773	54T1S6B1S53T1S	SN587	Pool0092	dUTP	AD011	9	9.1	266.1	55		OP	2011	IncaDiagnosisDate	26	0	110		Invasive cancer	RIGHT	Positive		Positive	Negative		1to3	1	3	65	12	T1c	0	Ductal	ChemoEndo	ERpHER2nLNp
S000646.l.r.m.c.lib.g.k2.a.t	StringTie	TRUE	FALSE	FALSE	S000646.l.r.m.c.lib.g	S000646.l.r.m.c.lib	S000646.l.r	S000646	C008297	Q008303	0.227849	25235447	28274317	35340744	36077212	54T1S6B1S53T1S	SN587	Pool0091	dUTP	AD013	9	9.1	266.1	55		OP	2011	IncaDiagnosisDate	26	0	110		Invasive cancer	RIGHT	Positive		Positive	Negative		1to3	1	3	65	12	T1c	0	Ductal	ChemoEndo	ERpHER2nLNp
S000647.l.r.m.c.lib.g.k2.a.t	StringTie	TRUE	TRUE	FALSE	S000647.l.r.m.c.lib.g	S000647.l.r.m.c.lib	S000647.l.r	S000647	C008301	Q008300	0.224119	26340198	28297046	35968695	37502882	54T1S6B1S53T1S	SN587	Pool0092	dUTP	AD012	9	9.1	127.7	55		OP	2011	IncaDiagnosisDate	13	1	25		Invasive cancer	LEFT	Positive	75	Positive	Negative		N0	0	1	50	33	T2	1	Ductal	Endo	ERpHER2nLNn
S000648.l.r.m.c.lib.g.k2.a.t	StringTie	FALSE	FALSE	TRUE	S000648.l.r.m.c.lib.g	S000648.l.r.m.c.lib	S000648.l.r	S000648	C008299	Q008311	0.277439	23611065	25384053	33043150	33746847	54T1S6B1S53T1S	SN587	Pool0092	dUTP	AD013	9	9.2	125.8	55		CoreBiopsy	2011	IncaDiagnosisDate	12	1		Invasive cancer		LEFT									75
S000649.l.r.m.c.lib.g.k2.a.t	StringTie	TRUE	TRUE	FALSE	S000649.l.r.m.c.lib.g	S000649.l.r.m.c.lib	S000649.l.r	S000649	C008305	Q008305	0.207986	30109796	32344167	39514163	40801664	54T1S6B1S53T1S	SN587	Pool0092	dUTP	AD014	9	8.7	112.4	55		OP	2011	IncaDiagnosisDate	25	1	23		Invasive cancer	LEFT	Positive		Positive	Negative		N0	0	2	65	10	T1b	0	Ductal	Endo	ERpHER2nLNn
S000650.l.r.m.c.lib.g.k2.a.t	StringTie	TRUE	FALSE	TRUE	S000650.l.r.m.c.lib.g	S000650.l.r.m.c.lib	S000650.l.r	S000650	C008304	Q008312	0.228955	27505715	29513221	34437429	36130225	54T1S6B1S53T1S	SN587	Pool0092	dUTP	AD015	9	7.8	157.9	56		OP	2011	IncaDiagnosisDate	18	1	16		Invasive cancer	LEFT	Positive		Positive	Positive		N0	0	3	75	16	T1c	0	Ductal	None	HER2pERp
S000651.l.r.m.c.lib.g.k2.a.t	StringTie	TRUE	TRUE	FALSE	S000651.l.r.m.c.lib.g	S000651.l.r.m.c.lib	S000651.l.r	S000651	C008298	Q008308	0.218307	21236862	23011331	26772298	30098468	54T1S6B1S53T1S	SN587	Pool0092	dUTP	AD018	9	9.1	332	56		OP	2011	IncaDiagnosisDate	8	1	39		Invasive cancer	LEFT	Positive	75	Positive	Negative		N0	0	2	70	22	T2	1	Ductal	Endo	ERpHER2nLNn
S000652.l.r.m.c.lib.g.k2.a.t	StringTie	TRUE	TRUE	FALSE	S000652.l.r.m.c.lib.g	S000652.l.r.m.c.lib	S000652.l.r	S000652	C008303	Q008310	0.295821	31765862	33941196	40653056	41440341	54T1S6B1S53T1S	SN587	Pool0092	dUTP	AD019	9	7.7	195.2	56		OP	2011	IncaDiagnosisDate	40	2	84		Invasive cancer	LEFT	Positive		Negative	Positive		N0	0	3	75	20	T1c	0	Ductal	ImmuChemoEndo	HER2pERp
S000653.l.r.m.c.lib.g.k2.a.t	StringTie	TRUE	TRUE	FALSE	S000653.l.r.m.c.lib.g	S000653.l.r.m.c.lib	S000653.l.r	S000653	C008302	Q008306	0.234908	21704335	23326292	28083458	32050532	54T1S6B1S53T1S	SN587	Pool0092	dUTP	AD020	9	8.3	141.5	56		OP	2011	IncaDiagnosisDate	32	2	170		Invasive cancer	RIGHT	Positive		Positive	Negative		N0	0	2	65	11	T1c	0	Ductal	Endo	ERpHER2nLNn
S000654.l.r.m.c.lib.g.k2.a.t	StringTie	TRUE	TRUE	FALSE	S000654.l.r.m.c.lib.g	S000654.l.r.m.c.lib	S000654.l.r	S000654	C008290	Q008278	0.173516	15711763	17276834	20812811	30351040	54T1S6B1S53T1S	SN587	Pool0092	dUTP	AD021	9	8.3	58.61	56		OP	2011	IncaDiagnosisDate	23	6	65		Invasive cancer	RIGHT	Positive		Positive	Negative		SubMicroMet	0	1	55	9	T1b	0	Ductal	Endo	ERpHER2nLNn
S000656.l.r.m.c.lib.g.k2.a.t	StringTie	FALSE	FALSE	TRUE	S000656.l.r.m.c.lib.g	S000656.l.r.m.c.lib	S000656.l.r	S000656	C008292	Q008295	0.225694	19726007	21548588	25638623	35116132	54T1S6B1S53T1S	SN587	Pool0092	dUTP	AD022	9	7.7	21.81	56		OP	2011	IncaDiagnosisDate	26	6	84		Invasive cancer	RIGHT	Positive	75	Positive	Negative		N0	0	2	75	12	T1c	0	Ductal	ChemoEndo	ERpHER2nLNn
S000657.l.r.m.c.lib.g.k2.a.t	StringTie	TRUE	TRUE	FALSE	S000657.l.r.m.c.lib.g	S000657.l.r.m.c.lib	S000657.l.r	S000657	C008296	Q008274	0.277398	31096613	33470565	38336490	39337547	54T1S6B1S53T1S	SN587	Pool0092	dUTP	AD023	9	9	338.2	56		OP	2011	IncaDiagnosisDate	14	7	25		Invasive cancer	LEFT	Positive	75	Positive	Negative		4toX	1	2	35	23	T2	1	Ductal	ChemoEndo	ERpHER2nLNp
S000658.l.r.m.c.lib.g2.k2.a.t	StringTie	FALSE	FALSE	TRUE	S000658.l.r.m.c.lib.g2	S000658.l.r.m.c.lib	S000658.l.r	S000658	C008291	Q008295	0.283962	47953221	50997199	59719065	64405133	54T1S6B1S53T1S	SN587	Pool0298	dUTP	AD025	9	9.1	175.1	56		OP	2011	IncaDiagnosisDate	26	6	115		Invasive cancer	LEFT	Negative		Negative	Negative		N0	0	3	75	21	T2	1	Ductal	ChemoEndo	TNBC
S000658.l.r.m.c.lib.g.k2.a.t	StringTie	FALSE	FALSE	TRUE	S000658.l.r.m.c.lib.g	S000658.l.r.m.c.lib	S000658.l.r	S000658	C008291	Q008295	0.229058	29584782	31782811	37195683	39425930	54T1S6B1S53T1S	SN587	Pool0092	dUTP	AD025	9	9.1	175.1	56		OP	2011	IncaDiagnosisDate	26	6	115		Invasive cancer	LEFT	Negative		Negative	Negative		N0	0	3	75	21	T2	1	Ductal	ChemoEndo	TNBC
S000659.l.r.m.c.lib.g.k2.a.t	StringTie	TRUE	TRUE	FALSE	S000659.l.r.m.c.lib.g	S000659.l.r.m.c.lib	S000659.l.r	S000659	C008295	Q008286	0.298068	28577429	29943784	37666501	37937105	54T1S6B1S53T1S	SN587	Pool0276	dUTP	AD001	56	9.5	39.81	56		OP	2011	IncaDiagnosisDate	13	7	39		Invasive cancer	LEFT	Positive	75	Positive	Negative		N0	0	2	70	14	T1c	0	Lobular	Endo	ERpHER2nLNn
S000660.l.r.m.c.lib.g.k2.a.t	StringTie	TRUE	TRUE	FALSE	S000660.l.r.m.c.lib.g	S000660.l.r.m.c.lib	S000660.l.r	S000660	C008286	Q008293	0.23675	29686124	32031887	38065844	38913698	54T1S6B1S53T1S	SN587	Pool0093	dUTP	AD001	9	7.9	35.43	56		OP	2011	IncaDiagnosisDate	29	7	38		Invasive cancer	RIGHT	Positive		Negative	Negative		N0	0	1	75	11	T1c	0	Ductal	Endo	ERpHER2nLNn
S000661.l.r.lib.g.k2.a.t	StringTie	TRUE	TRUE	FALSE	S000661.l.r.lib.g	S000661.l.r.lib	S000661.l.r	S000661	C008288	Q008277	0.271518	32091596	35550910	37026645	37097722	75T1S6B75T1S	NS500281	Pool0405	NeoPrep	AD015	130	8.9	343.8	56		OP	2011	IncaDiagnosisDate	6	7	62		Invasive cancer	RIGHT	Positive	80	Positive	Negative		1to3	1	2	50	18	T1c	0	Ductal	Endo	ERpHER2nLNp
S000661.l.r.m3.c.lib.g.k2.a.t	StringTie	FALSE	FALSE	FALSE	S000661.l.r.m3.c.lib.g	S000661.l.r.m3.c.lib	S000661.l.r	S000661	C008288	Q008277	0.369276	34786527	44189786	47162614	47166889	75T1S6B75T1S	NS500281	Pool0270	TruSeq	AD003	53	8.9	343.8	56		OP	2011	IncaDiagnosisDate	6	7	62		Invasive cancer	RIGHT	Positive	80	Positive	Negative		1to3	1	2	50	18	T1c	0	Ductal	Endo	ERpHER2nLNp
S000661.l.r.m.c.lib.g.k2.a.t	StringTie	FALSE	FALSE	FALSE	S000661.l.r.m.c.lib.g	S000661.l.r.m.c.lib	S000661.l.r	S000661	C008288	Q008277	0.203034	21528268	23116856	26302794	26841288	54T1S6B1S53T1S	SN587	Pool0093	dUTP	AD002	9	8.9	343.8	56		OP	2011	IncaDiagnosisDate	6	7	62		Invasive cancer	RIGHT	Positive	80	Positive	Negative		1to3	1	2	50	18	T1c	0	Ductal	Endo	ERpHER2nLNp
S000662.l.r.m.c.lib.g.k2.a.t	StringTie	TRUE	TRUE	FALSE	S000662.l.r.m.c.lib.g	S000662.l.r.m.c.lib	S000662.l.r	S000662	C008284	Q008284	0.215947	29867714	32394302	37689705	39004585	54T1S6B1S53T1S	SN587	Pool0093	dUTP	AD003	9	9.5	463.6	57		OP	2011	IncaDiagnosisDate	35	1	35		Invasive cancer	RIGHT	Positive	100	Negative	Negative		N0	0	2	65	27	T2	1	Ductal	Endo	ERpHER2nLNn
S000663.l.r.m.c.lib.g.k2.a.t	StringTie	TRUE	TRUE	FALSE	S000663.l.r.m.c.lib.g	S000663.l.r.m.c.lib	S000663.l.r	S000663	C008285	Q008289	0.229323	19092189	20867422	24577072	32112090	54T1S6B1S53T1S	SN587	Pool0093	dUTP	AD004	9	8.5	512.7	57		OP	2011	IncaDiagnosisDate	32	1	40		Invasive cancer	RIGHT	Positive	100	Positive	Negative		N0	0	1	70	20	T1c	0	Ductal	Endo	ERpHER2nLNn
S000664.l.r.m.c.lib.g.k2.a.t	StringTie	TRUE	TRUE	FALSE	S000664.l.r.m.c.lib.g	S000664.l.r.m.c.lib	S000664.l.r	S000664	C008283	Q008298	0.307127	29461116	31901139	38832978	39906306	54T1S6B1S53T1S	SN587	Pool0093	dUTP	AD005	9	8	60.8	57		OP	2011	IncaDiagnosisDate	61	1			Invasive cancer	LEFT	Positive	100	Positive	Negative		1to3	1	2	90	17	T1c	0	Lobular	Endo	ERpHER2nLNp
S000665.l.r.m.c.lib.g.k2.a.t	StringTie	TRUE	TRUE	FALSE	S000665.l.r.m.c.lib.g	S000665.l.r.m.c.lib	S000665.l.r	S000665	C008277	Q008294	0.218566	25220836	27255523	34494151	37426080	54T1S6B1S53T1S	SN587	Pool0093	dUTP	AD006	9	8.2	56.48	57		OP	2011	IncaDiagnosisDate	27	2	57		Invasive cancer	LEFT	Positive	75	Positive	Negative		N0	0	2	75	13	T1c	0	Ductal	Endo	ERpHER2nLNn
S000666.l.r.m.c.lib.g.k2.a.t	StringTie	TRUE	TRUE	FALSE	S000666.l.r.m.c.lib.g	S000666.l.r.m.c.lib	S000666.l.r	S000666	C008276	Q008288	0.271381	28605220	31536142	37757260	40439308	54T1S6B1S53T1S	SN587	Pool0093	dUTP	AD007	9	8.7	415.6	57		OP	2011	IncaDiagnosisDate	8	2	62		Invasive cancer	LEFT	Negative		Negative	Positive		N0	0	3	70	21	T2	1	Ductal	ImmuChemo	HER2pERn
S000667.l.r.lib.g.k2.a.t	StringTie	TRUE	TRUE	FALSE	S000667.l.r.lib.g	S000667.l.r.lib	S000667.l.r	S000667	C008274	Q008281	0.225952	33248941	37465855	39360533	39519748	75T1S6B75T1S	NS500281	Pool0460	NeoPrep	AD018	181	9.5	481.3	57		OP	2011	IncaDiagnosisDate	29	2	25		Invasive cancer	RIGHT	Positive	90	Positive	Negative		N0	0	2	60	20	T1c	0	Ductal	Endo	ERpHER2nLNn
S000667.l.r.m.c.lib.g.k2.a.t	StringTie	FALSE	FALSE	FALSE	S000667.l.r.m.c.lib.g	S000667.l.r.m.c.lib	S000667.l.r	S000667	C008274	Q008281	0.229977	28467308	30678843	36944118	39535240	54T1S6B1S53T1S	SN587	Pool0093	dUTP	AD009	9	9.5	481.3	57		OP	2011	IncaDiagnosisDate	29	2	25		Invasive cancer	RIGHT	Positive	90	Positive	Negative		N0	0	2	60	20	T1c	0	Ductal	Endo	ERpHER2nLNn
S000668.l.r.m2.c.lib.g.k2.a.t	StringTie	TRUE	TRUE	FALSE	S000668.l.r.m2.c.lib.g	S000668.l.r.m2.c.lib	S000668.l.r	S000668	C008272	Q008282	0.385397	29181149	30285729	32630275	32653904	75T1S6B75T1S	NS500281	Pool0581	TruSeq	AD011	295	8.7	285.6	57		OP	2011	IncaDiagnosisDate	30	2	34		Invasive cancer	LEFT	Positive		Positive	Negative		N0	0	2	65	10	T1b	0	Ductal	None	ERpHER2nLNn
S000669.l.r.m2.c.lib.g.k2.a.t	StringTie	TRUE	TRUE	FALSE	S000669.l.r.m2.c.lib.g	S000669.l.r.m2.c.lib	S000669.l.r	S000669	C008271	Q008296	0.319391	30410608	31376726	33653886	33678654	75T1S6B75T1S	NS500281	Pool0581	TruSeq	AD012	295	8.7	301.9	57		OP	2011	IncaDiagnosisDate	58	2	34		Invasive cancer	LEFT	Positive	75	Positive	Negative		1to3	1	3	75	29	T2	1	Ductal	Endo	ERpHER2nLNp
S000670.l.r.m.c.lib.g.k2.a.t	StringTie	TRUE	TRUE	FALSE	S000670.l.r.m.c.lib.g	S000670.l.r.m.c.lib	S000670.l.r	S000670	C008270	Q008275	0.255461	24044609	26109064	31920471	35354691	54T1S6B1S53T1S	SN587	Pool0093	dUTP	AD013	9	8.9	240.9	57		OP	2011	IncaDiagnosisDate	36	2			Invasive cancer	RIGHT	Positive	90	Positive	Negative		N0	0	2	50	16	T1c	0	Ductal	Endo	ERpHER2nLNn
S000671.l.r.m.c.lib.g.k2.a.t	StringTie	TRUE	TRUE	FALSE	S000671.l.r.m.c.lib.g	S000671.l.r.m.c.lib	S000671.l.r	S000671	C008287	Q008280	0.256317	33307724	35796047	42997020	44457874	54T1S6B1S53T1S	SN587	Pool0093	dUTP	AD014	9	9	131.8	57		OP	2011	IncaDiagnosisDate	34	9	18		Invasive cancer	RIGHT	Positive	100	Positive	Negative		N0	0	1	60	11	T1c	0	Ductal	Endo	ERpHER2nLNn
S000672.l.r.m.c.lib.g.k2.a.t	StringTie	FALSE	FALSE	TRUE	S000672.l.r.m.c.lib.g	S000672.l.r.m.c.lib	S000672.l.r	S000672	C008294	Q008287	0.22644	26490204	29382512	36192509	38596748	54T1S6B1S53T1S	SN587	Pool0093	dUTP	AD015	9	9	339	57		OP	2011	IncaDiagnosisDate	21	10	34		Invasive cancer	LEFT	Positive	100	Positive	Negative		N0	0	2	70	11	T1c	0	Ductal	Endo	ERpHER2nLNn
S000673.l.r.m.c.lib.g.k2.a.t	StringTie	FALSE	FALSE	TRUE	S000673.l.r.m.c.lib.g	S000673.l.r.m.c.lib	S000673.l.r	S000673	C008293	Q008287	0.351366	27861582	30020485	37741742	38916199	54T1S6B1S53T1S	SN587	Pool0093	dUTP	AD018	9	9.4	199.2	57		OP	2011	IncaDiagnosisDate	21	10	22		Invasive cancer	RIGHT	Positive	100	Positive	Negative		N0	0	2	70	9	T1b	0	Ductal	Endo	ERpHER2nLNn
S000674.l.r.m.c.lib.g.k2.a.t	StringTie	TRUE	TRUE	FALSE	S000674.l.r.m.c.lib.g	S000674.l.r.m.c.lib	S000674.l.r	S000674	C008282	Q008283	0.343564	31332871	33751341	41621317	41976442	54T1S6B1S53T1S	SN587	Pool0093	dUTP	AD019	9	8.1	156.1	58		OP	2011	IncaDiagnosisDate	15	2	48		Invasive cancer	RIGHT	Positive	100	Positive	Negative		1to3	1	1	65	17	T1c	0	Ductal	Endo	ERpHER2nLNp
S000675.l.r.m.c.lib.g.k2.a.t	StringTie	TRUE	TRUE	FALSE	S000675.l.r.m.c.lib.g	S000675.l.r.m.c.lib	S000675.l.r	S000675	C008280	Q008297	0.281603	32570943	34992387	41343985	41917884	54T1S6B1S53T1S	SN587	Pool0093	dUTP	AD020	9	9.7	446.5	58		OP	2011	IncaDiagnosisDate	13	2	53		Invasive cancer	LEFT	Positive	100	Positive	Negative		N0	0	1	80	18	T1c	0	Ductal	Endo	ERpHER2nLNn
S000676.l.r.m2.c.lib.g.k2.a.t	StringTie	FALSE	FALSE	FALSE	S000676.l.r.m2.c.lib.g	S000676.l.r.m2.c.lib	S000676.l.r	S000676	C008279	Q008276	0.242787	20374787	21847240	23591025	23597873	75T1S6B75T1S	NS500281	Pool0564	TruSeq	AD016	278	7.5	312.7	58		OP	2011	IncaDiagnosisDate	13	2	65	Invasive cancer		RIGHT									50				Other
S000676.l.r.m.c.lib.g.k2.a.t	StringTie	FALSE	FALSE	FALSE	S000676.l.r.m.c.lib.g	S000676.l.r.m.c.lib	S000676.l.r	S000676	C008279	Q008276	0.363531	26789830	28930388	35725868	36531841	54T1S6B1S53T1S	SN587	Pool0093	dUTP	AD021	9	7.5	312.7	58		OP	2011	IncaDiagnosisDate	13	2	65	Invasive cancer		RIGHT									50				Other
S000677.l.r.m2.c.lib.g.k2.a.t	StringTie	TRUE	TRUE	FALSE	S000677.l.r.m2.c.lib.g	S000677.l.r.m2.c.lib	S000677.l.r	S000677	C008278	Q008279	0.426374	30035368	31385525	33725282	33750127	75T1S6B75T1S	NS500281	Pool0581	TruSeq	AD013	295	8.2	31.61	58		OP	2011	IncaDiagnosisDate	23	2	37		Invasive cancer	RIGHT	Positive		Negative	Negative		N0	0	1	60	11	T1c	0	Lobular	Endo	ERpHER2nLNn
S000678.l.r.m.c.lib.g.k2.a.t	StringTie	TRUE	TRUE	FALSE	S000678.l.r.m.c.lib.g	S000678.l.r.m.c.lib	S000678.l.r	S000678	C008257	Q008248	0.282407	27132492	29112976	35716711	36225213	54T1S6B1S53T1S	SN587	Pool0093	dUTP	AD023	9	8.4	149.1	58		OP	2011	IncaDiagnosisDate	25	1			Invasive cancer	RIGHT	Positive	75	Positive	Negative		N0	0	2	40	7	T1b	0	Ductal	None	ERpHER2nLNn
S000679.l.r.m.c.lib.g.k2.a.t	StringTie	FALSE	FALSE	TRUE	S000679.l.r.m.c.lib.g	S000679.l.r.m.c.lib	S000679.l.r	S000679	C008260	Q008258	0.300511	25507800	27635561	34463579	38083743	54T1S6B1S53T1S	SN587	Pool0093	dUTP	AD025	9	8	135.8	58		CoreBiopsy	2011	IncaDiagnosisDate	31	1		Invasive cancer		RIGHT									65					ChemoEndo
S000680.l.r.m2.c.lib.g.k2.a.t	StringTie	FALSE	FALSE	TRUE	S000680.l.r.m2.c.lib.g	S000680.l.r.m2.c.lib	S000680.l.r	S000680	C008259	Q008255	0.326661	28569623	29837713	32537803	32561691	75T1S6B75T1S	NS500281	Pool0581	TruSeq	AD014	295	9.3	409.7	58		OP	2010	IncaDiagnosisDate	173	1	31	Invasive cancer		LEFT									60		T4			Endo
S000681.l.r.m2.c.lib.g.k2.a.t	StringTie	FALSE	FALSE	FALSE	S000681.l.r.m2.c.lib.g	S000681.l.r.m2.c.lib	S000681.l.r	S000681	C008258	Q008251	0.285974	24031674	26057465	28335682	28352337	75T1S6B75T1S	NS500281	Pool0623	TruSeq	AD015	327	9	226.3	58		OP	2011	IncaDiagnosisDate	56	1	40		Invasive cancer	LEFT	Positive	95	Negative	Negative		4toX	1	2	50	16	T1c	0	Ductal	ChemoEndo	ERpHER2nLNp
S000681.l.r.m.c.lib.g.k2.a.t	StringTie	TRUE	TRUE	FALSE	S000681.l.r.m.c.lib.g	S000681.l.r.m.c.lib	S000681.l.r	S000681	C008258	Q008251	0.379108	25369770	27355298	34509601	35015756	54T1S6B1S53T1S	SN587	Pool0094	dUTP	AD002	9	9	226.3	58		OP	2011	IncaDiagnosisDate	56	1	40		Invasive cancer	LEFT	Positive	95	Negative	Negative		4toX	1	2	50	16	T1c	0	Ductal	ChemoEndo	ERpHER2nLNp
S000683.l.r.m.c.lib.g.k2.a.t	StringTie	TRUE	TRUE	FALSE	S000683.l.r.m.c.lib.g	S000683.l.r.m.c.lib	S000683.l.r	S000683	C008267	Q008253	0.273485	25054745	27327521	33609607	36328329	54T1S6B1S53T1S	SN587	Pool0094	dUTP	AD004	9	8.5	125.7	58		OP	2011	IncaDiagnosisDate	29	5	132		Invasive cancer	LEFT	Positive		Positive	Negative		N0	0	2	55	10	T1b	0	Ductal	None	ERpHER2nLNn
S000684.l.r.m.c.lib.g.k2.a.t	StringTie	TRUE	TRUE	FALSE	S000684.l.r.m.c.lib.g	S000684.l.r.m.c.lib	S000684.l.r	S000684	C008251	Q008266	0.209723	26495578	28527507	35892870	36808306	54T1S6B1S53T1S	SN587	Pool0094	dUTP	AD005	9	8.5	89.33	58		OP	2011	IncaDiagnosisDate	36	1	19		Invasive cancer	RIGHT	Positive		Positive	Negative		SubMicroMet	0	2	70	35	T2	1	Lobular	Endo	ERpHER2nLNn
S000685.l.r.m.c.lib.g.k2.a.t	StringTie	FALSE	FALSE	TRUE	S000685.l.r.m.c.lib.g	S000685.l.r.m.c.lib	S000685.l.r	S000685	C008247	Q008252	0.203744	20755825	22590238	27574846	31313983	54T1S6B1S53T1S	SN587	Pool0094	dUTP	AD006	9	9.3	251.6	58		OP	2011	IncaDiagnosisDate	30	0	35		Invasive cancer	RIGHT	Positive		Positive	Negative		1to3	1	1	50	14	T1c	0	Ductal	ChemoEndo	ERpHER2nLNp
S000686.l.r.m2.c.lib.g.k2.a.t	StringTie	TRUE	TRUE	FALSE	S000686.l.r.m2.c.lib.g	S000686.l.r.m2.c.lib	S000686.l.r	S000686	C008256	Q008265	0.462185	26140580	28091560	34267489	34481932	54T1S6B1S53T1S	SN587	Pool0291	dUTP	AD019	60	8.5	135	59		OP	2011	IncaDiagnosisDate	34	2	70		Invasive cancer	RIGHT	Positive		Positive	Negative		N0	0	1	70	9	T1b	0	Other	Endo	ERpHER2nLNn
S000687.l2.r.n.m.c.lib.g.k2.a.t	StringTie	FALSE	FALSE	FALSE	S000687.l2.r.n.m.c.lib.g	S000687.l2.r.n.m.c.lib	S000687.l2.r	S000687	C008254	Q008257	0.271713	14495545	17146963	18663596	18677111	75T1S6B75T1S	NS500281	Pool0575	TruSeq	AD003	289	7.00669	48.32	784		OP	2011	IncaDiagnosisDate	28	2	28		Invasive cancer	LEFT	Positive		Negative	Negative		N0	0	2	60	16	T1c	0	Lobular	Endo	ERpHER2nLNn
S000687.l.r.lib3.g.k2.a.t	StringTie	TRUE	TRUE	FALSE	S000687.l.r.lib3.g	S000687.l.r.lib3	S000687.l.r	S000687	C008254	Q008257	0.332854	29489377	32893657	34364802	34682193	75T1S6B75T1S	NS500281	Pool0437	NeoPrep	AD023	159	7.3	85.76	59		OP	2011	IncaDiagnosisDate	28	2	28		Invasive cancer	LEFT	Positive		Negative	Negative		N0	0	2	60	16	T1c	0	Lobular	Endo	ERpHER2nLNn
S000687.l.r.m2.c.lib.g.k2.a.t	StringTie	FALSE	FALSE	FALSE	S000687.l.r.m2.c.lib.g	S000687.l.r.m2.c.lib	S000687.l.r	S000687	C008254	Q008257	0.298013	28660531	31502516	34554208	34590379	75T1S6B75T1S	NS500281	Pool0357	TruSeq	AD010	88	7.3	85.76	59		OP	2011	IncaDiagnosisDate	28	2	28		Invasive cancer	LEFT	Positive		Negative	Negative		N0	0	2	60	16	T1c	0	Lobular	Endo	ERpHER2nLNn
S000687.l.r.m3.c.lib.g.k2.a.t	StringTie	FALSE	FALSE	FALSE	S000687.l.r.m3.c.lib.g	S000687.l.r.m3.c.lib	S000687.l.r	S000687	C008254	Q008257	0.218567	19547303	20701272	22987597	22992947	75T1S6B75T1S	NS500281	Pool0505	TruSeq	AD001	224	7.3	85.76	59		OP	2011	IncaDiagnosisDate	28	2	28		Invasive cancer	LEFT	Positive		Negative	Negative		N0	0	2	60	16	T1c	0	Lobular	Endo	ERpHER2nLNn
S000687.l.r.m4.c.lib.g.k2.a.t	StringTie	FALSE	FALSE	FALSE	S000687.l.r.m4.c.lib.g	S000687.l.r.m4.c.lib	S000687.l.r	S000687	C008254	Q008257	0.226135	17665333	19201266	21198618	21207655	75T1S6B75T1S	NS500281	Pool0505	TruSeq	AD009	224	7.3	85.76	59		OP	2011	IncaDiagnosisDate	28	2	28		Invasive cancer	LEFT	Positive		Negative	Negative		N0	0	2	60	16	T1c	0	Lobular	Endo	ERpHER2nLNn
S000687.l.r.m5.c.lib.g.k2.a.t	StringTie	FALSE	FALSE	FALSE	S000687.l.r.m5.c.lib.g	S000687.l.r.m5.c.lib	S000687.l.r	S000687	C008254	Q008257	0.257805	17149167	18198549	20282984	20296573	75T1S6B75T1S	NS500281	Pool0505	TruSeq	AD018	224	7.3	85.76	59		OP	2011	IncaDiagnosisDate	28	2	28		Invasive cancer	LEFT	Positive		Negative	Negative		N0	0	2	60	16	T1c	0	Lobular	Endo	ERpHER2nLNn
S000688.l.r.m.c.lib.g.k2.a.t	StringTie	TRUE	TRUE	FALSE	S000688.l.r.m.c.lib.g	S000688.l.r.m.c.lib	S000688.l.r	S000688	C008252	Q008263	0.332067	32007041	34858410	41505739	42516698	54T1S6B1S53T1S	SN587	Pool0094	dUTP	AD010	9	8.8	189	59		OP	2011	IncaDiagnosisDate	14	1	197		Invasive cancer	LEFT	Negative		Negative	Negative		N0	0	2	65	15	T1c	0	Ductal	Chemo	TNBC
S000689.l.r.m.c.lib.g2.k2.a.t	StringTie	FALSE	FALSE	FALSE	S000689.l.r.m.c.lib.g2	S000689.l.r.m.c.lib	S000689.l.r	S000689	C008240	Q008269	0.357747	43969219	48059166	53673780	54942219	54T1S6B1S53T1S	SN587	Pool0299	dUTP	AD011	9	8.9	423	59		OP	2011	IncaDiagnosisDate	28	0	32		Invasive cancer	RIGHT	Negative		Negative	Negative		N0	0	3	80	25	T2	1	Ductal	None	TNBC
S000689.l.r.m.c.lib.g.k2.a.t	StringTie	TRUE	FALSE	FALSE	S000689.l.r.m.c.lib.g	S000689.l.r.m.c.lib	S000689.l.r	S000689	C008240	Q008269	0.307212	30869822	33709543	37684025	38324400	54T1S6B1S53T1S	SN587	Pool0094	dUTP	AD011	9	8.9	423	59		OP	2011	IncaDiagnosisDate	28	0	32		Invasive cancer	RIGHT	Negative		Negative	Negative		N0	0	3	80	25	T2	1	Ductal	None	TNBC
S000690.l.r.lib.g.k2.a.t	StringTie	TRUE	TRUE	FALSE	S000690.l.r.lib.g	S000690.l.r.lib	S000690.l.r	S000690	C008249	Q008264	0.287698	32885498	36647289	38370088	38465635	75T1S6B75T1S	NS500281	Pool0405	NeoPrep	AD019	130	9.1	402.8	59		OP	2011	IncaDiagnosisDate	28	1	55		Invasive cancer	RIGHT	Positive		Positive	Negative		N0	0	2	70	22	T2	1	Ductal	Chemo	ERpHER2nLNn
S000690.l.r.m2.c.lib.g.k2.a.t	StringTie	FALSE	FALSE	FALSE	S000690.l.r.m2.c.lib.g	S000690.l.r.m2.c.lib	S000690.l.r	S000690	C008249	Q008264	0.238187	26117429	28365448	33531060	34588039	54T1S6B1S53T1S	SN587	Pool0094	dUTP	AD012	9	9.1	402.8	59		OP	2011	IncaDiagnosisDate	28	1	55		Invasive cancer	RIGHT	Positive		Positive	Negative		N0	0	2	70	22	T2	1	Ductal	Chemo	ERpHER2nLNn
S000690.l.r.m.c.lib.g.k2.a.t	StringTie	FALSE	FALSE	FALSE	S000690.l.r.m.c.lib.g	S000690.l.r.m.c.lib	S000690.l.r	S000690	C008249	Q008264	0.324881	32768953	36018272	42126764	43235393	54T1S6B1S53T1S	SN587	Pool0093	dUTP	AD010	9	9.1	402.8	59		OP	2011	IncaDiagnosisDate	28	1	55		Invasive cancer	RIGHT	Positive		Positive	Negative		N0	0	2	70	22	T2	1	Ductal	Chemo	ERpHER2nLNn
S000691.l.r.m.c.lib.g.k2.a.t	StringTie	TRUE	TRUE	FALSE	S000691.l.r.m.c.lib.g	S000691.l.r.m.c.lib	S000691.l.r	S000691	C008242	Q008272	0.287055	25624533	27764359	32294040	33573302	54T1S6B1S53T1S	SN587	Pool0094	dUTP	AD013	9	7.9	53.9	59		OP	2011	IncaDiagnosisDate	37	1	35		Invasive cancer	LEFT	Positive	100	Positive	Negative		N0	0	2	85	18	T1c	0	Lobular	Endo	ERpHER2nLNn
S000692.l.r.m.c.lib.g.k2.a.t	StringTie	FALSE	FALSE	TRUE	S000692.l.r.m.c.lib.g	S000692.l.r.m.c.lib	S000692.l.r	S000692	C008250	Q008261	0.246372	31875681	34336503	41449592	42111848	54T1S6B1S53T1S	SN587	Pool0094	dUTP	AD014	9	8.6	139	59		OP	2011	SamplingDate	0	2	41			LEFT
S000693.l.r.m.c.lib.g.k2.a.t	StringTie	FALSE	FALSE	TRUE	S000693.l.r.m.c.lib.g	S000693.l.r.m.c.lib	S000693.l.r	S000693	C008241	Q008273	0.25169	31439692	33829794	39298282	40138974	54T1S6B1S53T1S	SN587	Pool0094	dUTP	AD015	9	8.6	352.4	59		OP	2011	IncaDiagnosisDate	75	1	45	Invasive cancer		RIGHT	Positive	100	Positive	Negative		SubMicroMet	0		90	15	T1c	0	Ductal	Endo	ERpHER2nLNn
S000694.l.r.lib.g.k2.a.t	StringTie	TRUE	TRUE	FALSE	S000694.l.r.lib.g	S000694.l.r.lib	S000694.l.r	S000694	C008262	Q008254	0.478663	33895248	38001923	39507891	39703996	75T1S6B75T1S	NS500281	Pool0487	NeoPrep	AD025	207	8.7	129.2	59		OP	2011	IncaDiagnosisDate	28	3	16		Invasive cancer	RIGHT	Positive	90	Positive	Positive		1to3	1	2	60	13	T1c	0	Ductal	ImmuChemoEndo	HER2pERp
S000694.l.r.m.c.lib.g.k2.a.t	StringTie	FALSE	FALSE	FALSE	S000694.l.r.m.c.lib.g	S000694.l.r.m.c.lib	S000694.l.r	S000694	C008262	Q008254	0.390035	17466706	19614541	24299801	27491868	54T1S6B1S53T1S	SN587	Pool0094	dUTP	AD018	9	8.7	129.2	59		OP	2011	IncaDiagnosisDate	28	3	16		Invasive cancer	RIGHT	Positive	90	Positive	Positive		1to3	1	2	60	13	T1c	0	Ductal	ImmuChemoEndo	HER2pERp
S000695.l.r.m.c.lib.g.k2.a.t	StringTie	TRUE	TRUE	FALSE	S000695.l.r.m.c.lib.g	S000695.l.r.m.c.lib	S000695.l.r	S000695	C008266	Q008256	0.394131	30998419	33650104	39646458	40022181	54T1S6B1S53T1S	SN587	Pool0094	dUTP	AD019	9	9.1	550.1	59		OP	2011	IncaDiagnosisDate	23	7	18		Invasive cancer	LEFT	Negative	5	Negative	Negative		1to3	1	3	60	18	T1c	0	Ductal	Chemo	TNBC
S000696.l.r.m.c.lib.g.k2.a.t	StringTie	TRUE	TRUE	FALSE	S000696.l.r.m.c.lib.g	S000696.l.r.m.c.lib	S000696.l.r	S000696	C008261	Q008260	0.296057	29124876	31273754	39172129	39528235	54T1S6B1S53T1S	SN587	Pool0094	dUTP	AD020	9	9.5	259.3	60		OP	2011	IncaDiagnosisDate	50	3	12		Invasive cancer	RIGHT	Negative	0	Negative	Negative		N0	0	3	65	1	T1mi	0	Ductal	None	TNBC
S000697.l.r.m.c.lib.g.k2.a.t	StringTie	TRUE	TRUE	FALSE	S000697.l.r.m.c.lib.g	S000697.l.r.m.c.lib	S000697.l.r	S000697	C008243	Q008262	0.281408	27222101	29192214	36901865	37572290	54T1S6B1S53T1S	SN587	Pool0094	dUTP	AD021	9	9.5	115.1	60		OP	2011	IncaDiagnosisDate	15	1	14		Invasive cancer	RIGHT	Positive	100	Positive	Negative		1to3	1	2	65	25	T2	1	Ductal	Endo	ERpHER2nLNp
S000698.l.r.m.c.lib.g.k2.a.t	StringTie	FALSE	FALSE	TRUE	S000698.l.r.m.c.lib.g	S000698.l.r.m.c.lib	S000698.l.r	S000698	C008265	Q008270	0.338357	58810543	64428091	84431369	85468705	54T1S6B1S53T1S	SN587	Pool0094	dUTP	AD022	9	9.6	267.7	60		OP	2011	IncaDiagnosisDate	45	3	35		Invasive cancer	RIGHT	Positive		Positive	Negative		N0	0	2	80	25	T2	1	Ductal_Other	Endo	ERpHER2nLNn
S000699.l.r.m.c.lib.g.k2.a.t	StringTie	FALSE	FALSE	TRUE	S000699.l.r.m.c.lib.g	S000699.l.r.m.c.lib	S000699.l.r	S000699	C008264	Q008270	0.31898	34028068	36723943	47410420	47746620	54T1S6B1S53T1S	SN587	Pool0094	dUTP	AD023	9	8.6	192.2	60		OP	2011	IncaDiagnosisDate	45	3	30		Invasive cancer	LEFT	Positive		Positive	Negative		1to3	1	3	80	22	T2	1	Ductal	Endo	ERpHER2nLNp
S000700.l.r.m.c.lib.g.k2.a.t	StringTie	TRUE	TRUE	FALSE	S000700.l.r.m.c.lib.g	S000700.l.r.m.c.lib	S000700.l.r	S000700	C008245	Q008268	0.287529	22877139	24898414	33319602	34584176	54T1S6B1S53T1S	SN587	Pool0094	dUTP	AD025	9	8.3	102	60		OP	2011	IncaDiagnosisDate	42	1	77		Invasive cancer	RIGHT	Positive		Positive	Negative		1to3	1	3	75	17	T1c	0	Ductal	Endo	ERpHER2nLNp
S000701.l.r.m3.c.lib.g.k2.a.t	StringTie	TRUE	TRUE	FALSE	S000701.l.r.m3.c.lib.g	S000701.l.r.m3.c.lib	S000701.l.r	S000701	C008236	Q008244	0.207847	14628012	15297427	21087354	21215899	54T1S6B1S53T1S	SN587	Pool0226	dUTP	AD014	42	9.2	227.7	60		OP	2011	IncaDiagnosisDate	35	4	90		Invasive cancer	LEFT	Positive		Positive	Negative		1to3	1	1	80	10	T1b	0	Ductal	Endo	ERpHER2nLNp
S000703.l.r.m3.c.lib.g.k2.a.t	StringTie	TRUE	TRUE	FALSE	S000703.l.r.m3.c.lib.g	S000703.l.r.m3.c.lib	S000703.l.r	S000703	C008235	Q008225	0.358396	24131368	25167537	33538803	33752384	54T1S6B1S53T1S	SN587	Pool0226	dUTP	AD013	42	8.9	168.5	60		OP	2011	IncaDiagnosisDate	42	4	85		Invasive cancer	RIGHT	Positive		Negative	Positive		N0	0	3	60	21	T2	1	Ductal	ImmuChemoEndo	HER2pERp
S000705.l.r.m3.c.lib.g.k2.a.t	StringTie	FALSE	FALSE	FALSE	S000705.l.r.m3.c.lib.g	S000705.l.r.m3.c.lib	S000705.l.r	S000705	C008235	Q008225	0.256619	19545822	20460268	27873979	28239877	54T1S6B1S53T1S	SN587	Pool0226	dUTP	AD012	42	9	94.46	60		OP	2011	IncaDiagnosisDate	42	4	85		Invasive cancer	RIGHT	Positive		Negative	Positive		N0	0	3	60	21	T2	1	Ductal	ImmuChemoEndo	HER2pERp
S000706.l.r.m3.c.lib.g.k2.a.t	StringTie	TRUE	TRUE	FALSE	S000706.l.r.m3.c.lib.g	S000706.l.r.m3.c.lib	S000706.l.r	S000706	C008237	Q008229	0.332921	28099103	29593947	38604122	38902595	54T1S6B1S53T1S	SN587	Pool0226	dUTP	AD011	42	9.5	341.7	60		OP	2011	IncaDiagnosisDate	29	5	104		Invasive cancer	LEFT	Positive		Positive	Positive		4toX	1	3	65	14	T1c	0	Ductal	ImmuChemoEndo	HER2pERp
S000708.l.r.m2.c.lib.g.k2.a.t	StringTie	TRUE	FALSE	TRUE	S000708.l.r.m2.c.lib.g	S000708.l.r.m2.c.lib	S000708.l.r	S000708	C008233	Q008227	0.271925	31274624	35174611	38625193	38771762	75T1S6B75T1S	NS500281	Pool0330	TruSeq	AD004	72	9.3	29.64	60		OP	2011	IncaDiagnosisDate	0	4	20	Invasive cancer		LEFT	Positive	80	Positive			4toX	1		60	10	T1b	0	Lobular	ChemoEndo
S000709.l.r.m3.c.lib.g.k2.a.t	StringTie	TRUE	TRUE	FALSE	S000709.l.r.m3.c.lib.g	S000709.l.r.m3.c.lib	S000709.l.r	S000709	C008232	Q008235	0.285847	23829737	25019243	33892649	34088516	54T1S6B1S53T1S	SN587	Pool0226	dUTP	AD010	42	8.6	165.2	60		OP	2011	IncaDiagnosisDate	11	1	73		Invasive cancer	LEFT	Positive	95	Positive	Negative		1to3	1	2	70	16	T1c	0	Ductal	Endo	ERpHER2nLNp
S000710.l.r.m3.c.lib.g.k2.a.t	StringTie	TRUE	TRUE	FALSE	S000710.l.r.m3.c.lib.g	S000710.l.r.m3.c.lib	S000710.l.r	S000710	C008221	Q008237	0.379853	38469702	44617319	48247645	48602097	75T1S6B75T1S	NS500281	Pool0330	TruSeq	AD005	72	6.2	56.63	61		OP	2011	IncaDiagnosisDate	32	1	129		Invasive cancer	LEFT	Negative		Negative	Negative		N0	0	2	70	11	T1c	0	Ductal	Chemo	TNBC
S000711.l.r.m3.c.lib.g.k2.a.t	StringTie	TRUE	TRUE	FALSE	S000711.l.r.m3.c.lib.g	S000711.l.r.m3.c.lib	S000711.l.r	S000711	C008215	Q008232	0.22824	20423361	21468291	26191817	26656182	54T1S6B1S53T1S	SN587	Pool0226	dUTP	AD018	42	8.7	135.2	61		OP	2011	IncaDiagnosisDate	27	1			Invasive cancer	LEFT	Positive		Positive	Negative		1to3	1	1	70	12	T1c	0	Ductal	Endo	ERpHER2nLNp
S000712.l.r.m3.c.lib.g.k2.a.t	StringTie	FALSE	FALSE	FALSE	S000712.l.r.m3.c.lib.g	S000712.l.r.m3.c.lib	S000712.l.r	S000712	C008214	Q008226	0.346196	21172354	22463586	28616627	28980310	54T1S6B1S53T1S	SN587	Pool0226	dUTP	AD019	42	9.4	158.2	61		OP	2011	IncaDiagnosisDate	14	1	50		Invasive cancer	RIGHT	Negative	0	Negative	Negative		4toX	1	3	60	80	T3	1	Ductal	Chemo	TNBC
S000712.l.r.m4.c.lib.g.k2.a.t	StringTie	TRUE	TRUE	FALSE	S000712.l.r.m4.c.lib.g	S000712.l.r.m4.c.lib	S000712.l.r	S000712	C008214	Q008226	0.31528	25000802	26424586	28683523	28685166	75T1S6B75T1S	NS500281	Pool0565	TruSeq	AD022	279	9.4	158.2	61		OP	2011	IncaDiagnosisDate	14	1	50		Invasive cancer	RIGHT	Negative	0	Negative	Negative		4toX	1	3	60	80	T3	1	Ductal	Chemo	TNBC
S000713.l.r.m3.c.lib.g.k2.a.t	StringTie	TRUE	TRUE	FALSE	S000713.l.r.m3.c.lib.g	S000713.l.r.m3.c.lib	S000713.l.r	S000713	C008222	Q008236	0.345452	20283803	21883195	24884577	25085460	54T1S6B1S53T1S	SN587	Pool0226	dUTP	AD020	42	9.3	666.4	61		OP	2011	IncaDiagnosisDate	34	3	30		Invasive cancer	LEFT	Negative		Negative	Negative		N0	0	2	70	17	T1c	0	Ductal	Chemo	TNBC
S000714.l.r.m3.c.lib.g.k2.a.t	StringTie	TRUE	TRUE	FALSE	S000714.l.r.m3.c.lib.g	S000714.l.r.m3.c.lib	S000714.l.r	S000714	C008213	Q008239	0.31004	17999607	18703885	23010646	23162474	54T1S6B1S53T1S	SN587	Pool0226	dUTP	AD021	42	9.5	164.6	61		OP	2011	IncaDiagnosisDate	38	0	32		Invasive cancer	LEFT	Positive		Positive	Negative		N0	0	2	70	9	T1b	0	Other	None	ERpHER2nLNn
S000715.l.r.m3.c.lib.g.k2.a.t	StringTie	TRUE	TRUE	FALSE	S000715.l.r.m3.c.lib.g	S000715.l.r.m3.c.lib	S000715.l.r	S000715	C008223	Q008241	0.325136	46233713	49182830	58411317	58695031	54T1S6B1S53T1S	SN587	Pool0226	dUTP	AD022	42	9.6	667.7	61		OP	2011	IncaDiagnosisDate	41	3	50		Invasive cancer	RIGHT	Positive	100	Negative	Negative		N0	0	3	75	33	T2	1	Ductal	Endo	ERpHER2nLNn
S000716.l.r2.n.m.c.lib.g.k2.a.t	StringTie	FALSE	FALSE	FALSE	S000716.l.r2.n.m.c.lib.g	S000716.l.r2.n.m.c.lib	S000716.l.r2	S000716	C008216	Q008246	0.219367	23307254	25582042	30073116	30106205	75T1S6B75T1S	NS500281	Pool0608	TruSeq	AD025	315	9.0954	400.4	824		OP	2011	IncaDiagnosisDate	26	1	30		Invasive cancer	RIGHT	Negative		Negative	Negative		1to3	1	2	85	18	T1c	0	Ductal	None	TNBC
S000716.l.r.m3.c.lib.g.k2.a.t	StringTie	TRUE	FALSE	FALSE	S000716.l.r.m3.c.lib.g	S000716.l.r.m3.c.lib	S000716.l.r	S000716	C008216	Q008246	0.25278	23454377	24457827	30612588	30798997	54T1S6B1S53T1S	SN587	Pool0226	dUTP	AD023	42	9.6	365.9	61		OP	2011	IncaDiagnosisDate	26	1	30		Invasive cancer	RIGHT	Negative		Negative	Negative		1to3	1	2	85	18	T1c	0	Ductal	None	TNBC
S000717.l.r.m3.c.lib.g.k2.a.t	StringTie	TRUE	TRUE	FALSE	S000717.l.r.m3.c.lib.g	S000717.l.r.m3.c.lib	S000717.l.r	S000717	C008224	Q008242	0.514936	21839103	23214878	28179907	28823900	54T1S6B1S53T1S	SN587	Pool0226	dUTP	AD025	42	7.8	64.24	61		OP	2011	IncaDiagnosisDate	25	3	34		Invasive cancer	RIGHT	Positive	100	Positive	Negative		N0	0	2	80	18	T1c	0	Lobular	Endo	ERpHER2nLNn
S000719.l.r.m3.c.lib.g.k2.a.t	StringTie	TRUE	TRUE	FALSE	S000719.l.r.m3.c.lib.g	S000719.l.r.m3.c.lib	S000719.l.r	S000719	C008219	Q008221	0.392215	29335450	30602777	38360026	38565810	54T1S6B1S53T1S	SN587	Pool0227	dUTP	AD008	42	9.2	202.1	61		OP	2011	IncaDiagnosisDate	7	1	46		Invasive cancer	LEFT	Positive	90	Positive	Negative		4toX	1	2	45	40	T2	1	Ductal	ChemoEndo	ERpHER2nLNp
S000720.l.r.m3.c.lib.g.k2.a.t	StringTie	FALSE	FALSE	TRUE	S000720.l.r.m3.c.lib.g	S000720.l.r.m3.c.lib	S000720.l.r	S000720	C008218	Q008230	0.538547	31272241	32845515	42158938	42511090	54T1S6B1S53T1S	SN587	Pool0227	dUTP	AD007	42	8.6	62.41	61		OP	2011	SamplingDate	0	1	57			RIGHT
S000722.l.r.m3.c.lib.g.k2.a.t	StringTie	TRUE	TRUE	FALSE	S000722.l.r.m3.c.lib.g	S000722.l.r.m3.c.lib	S000722.l.r	S000722	C008220	Q008222	0.354673	21589264	22562088	29058653	29214080	54T1S6B1S53T1S	SN587	Pool0227	dUTP	AD006	42	8.9	186.9	62		OP	2011	IncaDiagnosisDate	55	1	27		Invasive cancer	RIGHT	Positive		Positive	Negative		1to3	1	3	50	17	T1c	0	Ductal	ChemoEndo	ERpHER2nLNp
S000724.l.r.m3.c.lib.g.k2.a.t	StringTie	TRUE	TRUE	FALSE	S000724.l.r.m3.c.lib.g	S000724.l.r.m3.c.lib	S000724.l.r	S000724	C008203	Q008216	0.42061	31234081	32928016	41691344	41909697	54T1S6B1S53T1S	SN587	Pool0227	dUTP	AD005	42	9	265.9	62		OP	2011	IncaDiagnosisDate	20	1			Invasive cancer	LEFT	Positive	75	Positive	Negative		4toX	1	3	70	12	T1c	0	Ductal	ChemoEndo	ERpHER2nLNp
S000725.l.r.m3.c.lib.g.k2.a.t	StringTie	TRUE	TRUE	FALSE	S000725.l.r.m3.c.lib.g	S000725.l.r.m3.c.lib	S000725.l.r	S000725	C008202	Q008217	0.481711	18693391	20151640	25583849	25690810	54T1S6B1S53T1S	SN587	Pool0227	dUTP	AD004	42	9.1	467.8	62		OP	2011	IncaDiagnosisDate	11	1	120		Invasive cancer	RIGHT	Positive	75	Positive	Negative		4toX	1	3	70	60	T3	1	Ductal	ChemoEndo	ERpHER2nLNp
S000726.l.r.m2.c.lib.g.k2.a.t	StringTie	TRUE	TRUE	FALSE	S000726.l.r.m2.c.lib.g	S000726.l.r.m2.c.lib	S000726.l.r	S000726	C008212	Q008213	0.326088	24045714	27843874	30145542	30387294	75T1S6B75T1S	NS500281	Pool0330	TruSeq	AD006	72	7.8	32.34	62		OP	2011	IncaDiagnosisDate	43	6	41		Invasive cancer	LEFT	Positive	80	Positive	Negative		N0	0	1	60	14	T1c	0	Ductal	Endo	ERpHER2nLNn
S000727.l.r.m3.c.lib.g.k2.a.t	StringTie	TRUE	TRUE	FALSE	S000727.l.r.m3.c.lib.g	S000727.l.r.m3.c.lib	S000727.l.r	S000727	C008211	Q008219	0.406828	18783255	20230554	26731431	26887566	54T1S6B1S53T1S	SN587	Pool0227	dUTP	AD003	42	9.5	240.3	62		OP	2011	IncaDiagnosisDate	40	6	40		Invasive cancer	RIGHT	Positive		Positive	Negative		1to3	1	3	75	25	T2	1	Ductal	Endo	ERpHER2nLNp
S000728.l.r.m3.c.lib.g.k2.a.t	StringTie	TRUE	FALSE	TRUE	S000728.l.r.m3.c.lib.g	S000728.l.r.m3.c.lib	S000728.l.r	S000728	C008210	Q008211	0.444722	41187667	43365925	52599096	53046945	54T1S6B1S53T1S	SN587	Pool0227	dUTP	AD002	42	8.6	531.3	62		OP	2011	IncaDiagnosisDate	57	5	40		Invasive cancer	RIGHT	Negative		Negative	Negative		N0	0	3	60	60	T3	1	Ductal	Chemo	TNBC
S000729.l.r.m3.c.lib.g.k2.a.t	StringTie	TRUE	TRUE	FALSE	S000729.l.r.m3.c.lib.g	S000729.l.r.m3.c.lib	S000729.l.r	S000729	C008209	Q008215	0.338621	25703233	26942526	34275409	34424792	54T1S6B1S53T1S	SN587	Pool0227	dUTP	AD016	42	9.6	422.1	62		OP	2011	IncaDiagnosisDate	35	5	30		Invasive cancer	RIGHT	Positive	95	Negative	Negative		N0	0	2	65	40	T2	1	Other	Endo	ERpHER2nLNn
S000730.l.r.m3.c.lib.g.k2.a.t	StringTie	TRUE	TRUE	FALSE	S000730.l.r.m3.c.lib.g	S000730.l.r.m3.c.lib	S000730.l.r	S000730	C008207	Q008218	0.432425	34933424	36595185	45976190	46277250	54T1S6B1S53T1S	SN587	Pool0227	dUTP	AD015	42	9	534.9	62		OP	2011	IncaDiagnosisDate	42	1	29		Invasive cancer	LEFT	Positive	95	Positive	Negative		N0	0	3	70	16	T1c	0	Ductal	Endo	ERpHER2nLNn
S000731.l.r.m3.c.lib.g.k2.a.t	StringTie	TRUE	TRUE	FALSE	S000731.l.r.m3.c.lib.g	S000731.l.r.m3.c.lib	S000731.l.r	S000731	C008206	Q008212	0.46029	21853321	22985186	29578269	29782662	54T1S6B1S53T1S	SN587	Pool0227	dUTP	AD014	42	9.3	148.2	62		OP	2011	IncaDiagnosisDate	33	1			Invasive cancer	LEFT	Positive	100	Positive	Negative		1to3	1	2	60	22	T2	1	Lobular	Endo	ERpHER2nLNp
S000732.l.r.m2.c.lib.g.k2.a.t	StringTie	TRUE	TRUE	FALSE	S000732.l.r.m2.c.lib.g	S000732.l.r.m2.c.lib	S000732.l.r	S000732	C008205	Q008210	0.324866	28745215	32458013	35590249	35848066	75T1S6B75T1S	NS500281	Pool0330	TruSeq	AD007	72	7.8	31.42	62		OP	2011	IncaDiagnosisDate	13	1	80		Invasive cancer	RIGHT	Positive	100	Positive	Negative		N0	0	3	60	18	T1c	0	Ductal	Endo	ERpHER2nLNn
S000733.l.r.m3.c.lib.g.k2.a.t	StringTie	TRUE	TRUE	FALSE	S000733.l.r.m3.c.lib.g	S000733.l.r.m3.c.lib	S000733.l.r	S000733	C008208	Q008209	0.473181	14860554	15669970	21226795	21351256	54T1S6B1S53T1S	SN587	Pool0227	dUTP	AD013	42	8.9	166	62		OP	2011	IncaDiagnosisDate	38	5	145		Invasive cancer	RIGHT	Positive		Positive	Negative		1to3	1	2	40	12	T1c	0	Ductal	ChemoEndo	ERpHER2nLNp
S000735.l.r.m3.c.lib.g.k2.a.t	StringTie	FALSE	FALSE	TRUE	S000735.l.r.m3.c.lib.g	S000735.l.r.m3.c.lib	S000735.l.r	S000735	C008194	Q008202	0.52396	17529012	18782250	21932312	22074905	54T1S6B1S53T1S	SN587	Pool0227	dUTP	AD011	42	8.9	496.4	63		OP	2011	IncaDiagnosisDate	29	1	45		Invasive cancer	RIGHT	Positive	75	Positive	Negative		N0	0	2	70	21	T2	1	Ductal	Endo	ERpHER2nLNn
S000736.l.r.m4.c.lib.g.k2.a.t	StringTie	FALSE	FALSE	TRUE	S000736.l.r.m4.c.lib.g	S000736.l.r.m4.c.lib	S000736.l.r	S000736	C008193	Q008202	0.439966	17336464	18124941	21836399	21961757	54T1S6B1S53T1S	SN587	Pool0227	dUTP	AD010	42	9.2	361.2	63		OP	2011	IncaDiagnosisDate	29	1	55		Invasive cancer	LEFT	Positive	75	Positive	Negative		N0	0	3	70	21	T2	1	Ductal	Endo	ERpHER2nLNn
S000737.l.r.m2.c.lib.g.k2.a.t	StringTie	TRUE	TRUE	FALSE	S000737.l.r.m2.c.lib.g	S000737.l.r.m2.c.lib	S000737.l.r	S000737	C008192	Q008198	0.415226	34986353	38414166	45778935	49388010	54T1S6B1S51T1S;54T1S6B1S52T1S	SN587	Pool0200	dUTP	AD003	36	8.3	64.74	63		OP	2011	IncaDiagnosisDate	22	1	30		Invasive cancer	RIGHT	Positive	75	Positive	Negative		N0	0	2	55	18	T1c	0	Ductal	Endo	ERpHER2nLNn
S000738.l.r.m2.c.lib.g.k2.a.t	StringTie	TRUE	FALSE	TRUE	S000738.l.r.m2.c.lib.g	S000738.l.r.m2.c.lib	S000738.l.r	S000738	C008191	Q008206	0.496366	31799067	33416363	38646546	39680609	54T1S6B1S51T1S;54T1S6B1S52T1S	SN587	Pool0200	dUTP	AD007	36	9	153.9	63		OP	2011	IncaDiagnosisDate	37	1	28		Invasive cancer	LEFT	Positive	100	Positive	Negative		4toX	1	2	80	40	T2	1	Lobular	None	ERpHER2nLNp
S000740.l.r.m2.c.lib.g.k2.a.t	StringTie	TRUE	TRUE	FALSE	S000740.l.r.m2.c.lib.g	S000740.l.r.m2.c.lib	S000740.l.r	S000740	C008201	Q008196	0.390017	43363869	46007490	52920277	53646561	54T1S6B1S51T1S;54T1S6B1S52T1S	SN587	Pool0202	dUTP	AD006	36	9.3	615.5	63		OP	2011	IncaDiagnosisDate	9	7	15		Invasive cancer	RIGHT	Negative	0	Negative	Negative		1to3	1	3	50	30	T2	1	Ductal	Chemo	TNBC
S000741.l.r.m2.c.lib.g.k2.a.t	StringTie	TRUE	TRUE	FALSE	S000741.l.r.m2.c.lib.g	S000741.l.r.m2.c.lib	S000741.l.r	S000741	C008199	Q008199	0.485483	36807910	38525770	43512137	45009050	54T1S6B1S53T1S	SN587	Pool0209	dUTP	AD021	39	8.8	379.5	63		OP	2011	IncaDiagnosisDate	28	3	30		Invasive cancer	LEFT	Positive	60	Positive	Positive		1to3	1	3	60	13	T1c	0	Ductal	ImmuChemoEndo	HER2pERp
S000742.l.r.m2.c.lib.g.k2.a.t	StringTie	TRUE	TRUE	FALSE	S000742.l.r.m2.c.lib.g	S000742.l.r.m2.c.lib	S000742.l.r	S000742	C008198	Q008201	0.463286	36318576	39092925	42878317	44538460	54T1S6B1S53T1S	SN587	Pool0209	dUTP	AD020	39	9.1	751.7	63		OP	2011	IncaDiagnosisDate	19	3	30		Invasive cancer	LEFT	Positive	100	Positive	Negative		4toX	1	3	65	20	T1c	0	Ductal	ChemoEndo	ERpHER2nLNp
S000744.l.r.m2.c.lib.g.k2.a.t	StringTie	TRUE	TRUE	FALSE	S000744.l.r.m2.c.lib.g	S000744.l.r.m2.c.lib	S000744.l.r	S000744	C008197	Q008205	0.282667	21822021	23493514	27597287	31815686	54T1S6B1S51T1S;54T1S6B1S52T1S	SN587	Pool0199	dUTP	AD001	36	7.6	209.1	63		OP	2011	IncaDiagnosisDate	61	3	50		Invasive cancer	RIGHT	Positive		Positive	Negative		N0	0	3	75	25	T2	1	Ductal	Endo	ERpHER2nLNn
S000745.l.r.m2.c.lib.g.k2.a.t	StringTie	TRUE	TRUE	FALSE	S000745.l.r.m2.c.lib.g	S000745.l.r.m2.c.lib	S000745.l.r	S000745	C008186	Q008203	0.306097	26924590	29062657	34338168	38812589	54T1S6B1S51T1S;54T1S6B1S52T1S	SN587	Pool0199	dUTP	AD006	36	9.2	113.9	63		OP	2011	IncaDiagnosisDate	22	0	52		Invasive cancer	RIGHT	Positive		Negative	Positive		N0	0	2	70	12	T1c	0	Ductal	ImmuChemoEndo	HER2pERp
S000746.l.r.m2.c.lib.g.k2.a.t	StringTie	TRUE	TRUE	FALSE	S000746.l.r.m2.c.lib.g	S000746.l.r.m2.c.lib	S000746.l.r	S000746	C008189	Q008195	0.327767	33817386	36269700	42794077	45240397	54T1S6B1S51T1S;54T1S6B1S52T1S	SN587	Pool0200	dUTP	AD004	36	9.4	603.5	64		OP	2011	IncaDiagnosisDate	43	1	71		Invasive cancer	LEFT	Positive		Positive	Negative		N0	0	1	45	22	T2	1	Other	Endo	ERpHER2nLNn
S000747.l.r.m3.c.lib.g.k2.a.t	StringTie	TRUE	TRUE	FALSE	S000747.l.r.m3.c.lib.g	S000747.l.r.m3.c.lib	S000747.l.r	S000747	C008188	Q008207	0.210056	15532179	16254709	19576478	20072147	54T1S6B1S51T1S;54T1S6B1S52T1S	SN587	Pool0201	dUTP	AD008	36	9.4	570.4	64		OP	2011	IncaDiagnosisDate	50	1	32		Invasive cancer	RIGHT	Positive		Positive	Negative		4toX	1	2	80	28	T2	1	Ductal	Endo	ERpHER2nLNp
S000749.l.r.m2.c.lib.g.k2.a.t	StringTie	FALSE	FALSE	TRUE	S000749.l.r.m2.c.lib.g	S000749.l.r.m2.c.lib	S000749.l.r	S000749	C008175	Q008191	0.519072	27457342	28850809	34517845	34671415	54T1S6B1S51T1S;54T1S6B1S52T1S	SN587	Pool0202	dUTP	AD005	36	9.6	655.4	64		OP	2011	IncaDiagnosisDate	13	1	42	Invasive cancer		LEFT	Positive	100	Positive	Negative					80				Lobular
S000750.l.r.m2.c.lib.g.k2.a.t	StringTie	TRUE	TRUE	FALSE	S000750.l.r.m2.c.lib.g	S000750.l.r.m2.c.lib	S000750.l.r	S000750	C008160	Q008189	0.344353	15116448	16227494	20591045	29862542	54T1S6B1S53T1S	SN587	Pool0210	dUTP	AD008	39	8.2	82.36	64		OP	2011	IncaDiagnosisDate	36	0	50		Invasive cancer	RIGHT	Positive		Positive	Negative		N0	0	2	75	13	T1c	0	Ductal	Endo	ERpHER2nLNn
S000751.l.r.m2.c.lib.g.k2.a.t	StringTie	TRUE	TRUE	FALSE	S000751.l.r.m2.c.lib.g	S000751.l.r.m2.c.lib	S000751.l.r	S000751	C008162	Q008153	0.430354	30600230	32666481	36738724	37363502	54T1S6B1S53T1S	SN587	Pool0210	dUTP	AD007	39	9.4	722.7	64		OP	2011	IncaDiagnosisDate	21	0	36		Invasive cancer	LEFT	Negative		Negative	Negative		N0	0	3	30	52	T3	1	Ductal	Chemo	TNBC
S000752.l.r.m2.c.lib.g.k2.a.t	StringTie	FALSE	FALSE	TRUE	S000752.l.r.m2.c.lib.g	S000752.l.r.m2.c.lib	S000752.l.r	S000752	C008173	Q008164	0.267266	16652908	17597001	20832821	31664714	54T1S6B1S53T1S	SN587	Pool0210	dUTP	AD006	39	8.6	77.07	64		OP	2011	IncaDiagnosisDate	160	2	18	Invasive cancer		LEFT	Positive		Positive	Negative		4toX	1		55	50	T2	1	Ductal	ChemoEndo	ERpHER2nLNp
S000754.l.r.m.c.lib.g.k2.a.t	StringTie	FALSE	FALSE	TRUE	S000754.l.r.m.c.lib.g	S000754.l.r.m.c.lib	S000754.l.r	S000754	C008171	Q008176	0.574189	65032766	73595108	79876918	79915113	75T1S6B75T1S	NS500281	Pool0345	TruSeq	AD005	78	7.2	19.5	64		OP	2011	IncaDiagnosisDate	35	2	57		Invasive cancer	LEFT	Positive		Positive	Negative		N0	0	2	65	12	T1c	0	Lobular	Endo	ERpHER2nLNn
S000755.l.r.m2.c.lib.g.k2.a.t	StringTie	FALSE	FALSE	TRUE	S000755.l.r.m2.c.lib.g	S000755.l.r.m2.c.lib	S000755.l.r	S000755	C008234	Q008220	0.254331	19103490	22049011	25181786	25320129	75T1S6B75T1S	NS500281	Pool0330	TruSeq	AD008	72	9.8	35.46	64		OP	2011	IncaDiagnosisDate	28	1	36		Invasive cancer	LEFT	Negative		Negative	Positive		N0	0	3	30	3	T1a	0	Ductal	ImmuChemo	HER2pERn
S000756.l.r.m2.c.lib.g.k2.a.t	StringTie	FALSE	FALSE	TRUE	S000756.l.r.m2.c.lib.g	S000756.l.r.m2.c.lib	S000756.l.r	S000756	C008168	Q008186	0.338877	21938581	23884474	29803733	30900041	54T1S6B1S51T1S;54T1S6B1S52T1S	SN587	Pool0201	dUTP	AD007	36	6.8	60.22	64		OP	2011	SamplingDate	0	1	30			RIGHT
S000757.l.r.m2.c.lib.g.k2.a.t	StringTie	FALSE	FALSE	FALSE	S000757.l.r.m2.c.lib.g	S000757.l.r.m2.c.lib	S000757.l.r	S000757	C008167	Q008182	0.566246	18296354	19304928	22671489	22844686	54T1S6B1S51T1S;54T1S6B1S52T1S	SN587	Pool0201	dUTP	AD002	36	9.1	142.6	64		OP	2011	IncaDiagnosisDate	34	1	35		Invasive cancer	LEFT	Positive	100	Positive	Negative		1to3	1	2	70	14	T1c	0	Ductal	Endo	ERpHER2nLNp
S000758.l.r.m2.c.lib.g.k2.a.t	StringTie	TRUE	TRUE	FALSE	S000758.l.r.m2.c.lib.g	S000758.l.r.m2.c.lib	S000758.l.r	S000758	C008151	Q008166	0.55344	24002128	25341561	31360454	35224827	54T1S6B1S51T1S;54T1S6B1S52T1S	SN587	Pool0202	dUTP	AD004	36	9.6	84.88	65		OP	2011	IncaDiagnosisDate	24	0	55		Invasive cancer	RIGHT	Positive		Positive	Negative		N0	0	2	55	11	T1c	0	Ductal	Endo	ERpHER2nLNn
S000759.l.r.m2.c.lib.g.k2.a.t	StringTie	FALSE	FALSE	TRUE	S000759.l.r.m2.c.lib.g	S000759.l.r.m2.c.lib	S000759.l.r	S000759	C008150	Q008162	0.294838	23906447	25534190	30371992	30703724	54T1S6B1S53T1S	SN587	Pool0284	dUTP	AD001	58	7.8	37.86	65		OP	2011	IncaDiagnosisDate	29	0	58		In situ only	RIGHT	Positive		Positive	Negative		N0	0	2	55		Tis			Endo	ERpHER2nLNn
S000761.l.r.m2.c.lib.g.k2.a.t	StringTie	TRUE	TRUE	FALSE	S000761.l.r.m2.c.lib.g	S000761.l.r.m2.c.lib	S000761.l.r	S000761	C008155	Q008174	0.380309	28784315	30485426	34324437	36611806	54T1S6B1S53T1S	SN587	Pool0210	dUTP	AD004	39	9.4	608.1	65		OP	2011	IncaDiagnosisDate	37	1	44		Invasive cancer	RIGHT	Negative	0	Negative	Negative		4toX	1	3	65	30	T2	1	Ductal	Chemo	TNBC
S000762.l.r.m2.c.lib.g.k2.a.t	StringTie	TRUE	FALSE	TRUE	S000762.l.r.m2.c.lib.g	S000762.l.r.m2.c.lib	S000762.l.r	S000762	C008177	Q008157	0.303194	22473699	23664117	27330923	27897110	54T1S6B1S51T1S;54T1S6B1S52T1S	SN587	Pool0199	dUTP	AD002	36	8.8	340	65		OP	2011	IncaDiagnosisDate	56	3	30		Invasive cancer	RIGHT	Positive		Positive	Negative		N0	0	2	50	10	T1b	0	Ductal	ImmuChemoEndo	ERpHER2nLNn
S000763.l.r.m2.c.lib.g.k2.a.t	StringTie	TRUE	TRUE	FALSE	S000763.l.r.m2.c.lib.g	S000763.l.r.m2.c.lib	S000763.l.r	S000763	C008154	Q008159	0.237717	27852681	29146387	35333981	38246288	54T1S6B1S51T1S;54T1S6B1S52T1S	SN587	Pool0199	dUTP	AD007	36	9.4	217.3	65		OP	2011	IncaDiagnosisDate	48	1	155		Invasive cancer	LEFT	Positive		Positive	Negative		1to3	1	2	50	23	T2	1	Ductal	ChemoEndo	ERpHER2nLNp
S000765.l.r.m2.c.lib.g.k2.a.t	StringTie	TRUE	FALSE	TRUE	S000765.l.r.m2.c.lib.g	S000765.l.r.m2.c.lib	S000765.l.r	S000765	C008152	Q008193	0.307637	29743112	34119904	36857003	36931726	75T1S6B75T1S	NS500281	Pool0331	TruSeq	AD018	72	8.1	30.82	65		OP	2011	IncaDiagnosisDate	50	5	93		Invasive cancer	LEFT	Positive		Positive	Negative		4toX	1	2	80	31	T2	1	Lobular	None	ERpHER2nLNp
S000766.l.r.m2.c.lib.g.k2.a.t	StringTie	TRUE	TRUE	FALSE	S000766.l.r.m2.c.lib.g	S000766.l.r.m2.c.lib	S000766.l.r	S000766	C008139	Q008117	0.296973	27660140	32887818	36018442	36151025	75T1S6B75T1S	NS500281	Pool0331	TruSeq	AD019	72	9.6	35.49	65		OP	2011	IncaDiagnosisDate	41	0	45		Invasive cancer	RIGHT	Negative		Negative	Negative		N0	0	2	50	13	T1c	0	Ductal	Chemo	TNBC
S000767.l.r.m2.c.lib.g.k2.a.t	StringTie	TRUE	TRUE	FALSE	S000767.l.r.m2.c.lib.g	S000767.l.r.m2.c.lib	S000767.l.r	S000767	C008146	Q008192	0.45203	37321982	39823569	47866916	48552392	54T1S6B1S51T1S;54T1S6B1S52T1S	SN587	Pool0202	dUTP	AD003	36	9.2	204.3	65		OP	2011	IncaDiagnosisDate	27	1	40		Invasive cancer	LEFT	Positive	75	Positive	Negative		N0	0	1	80	16	T1c	0	Ductal	Endo	ERpHER2nLNn
S000768.l.r.m2.c.lib.g.k2.a.t	StringTie	TRUE	TRUE	FALSE	S000768.l.r.m2.c.lib.g	S000768.l.r.m2.c.lib	S000768.l.r	S000768	C008147	Q008187	0.329003	39748194	41610260	47127009	48437679	54T1S6B1S53T1S	SN587	Pool0210	dUTP	AD003	39	9.3	350.7	65		OP	2011	IncaDiagnosisDate	28	1	50		Invasive cancer	RIGHT	Positive	75	Negative	Positive				3	75	20	T1c	0	Ductal	ImmuChemoEndo	HER2pERp
S000769.l.r.m2.c.lib.g.k2.a.t	StringTie	TRUE	TRUE	FALSE	S000769.l.r.m2.c.lib.g	S000769.l.r.m2.c.lib	S000769.l.r	S000769	C008149	Q008156	0.541408	29625042	34066816	42141342	43215556	54T1S6B1S53T1S	SN587	Pool0210	dUTP	AD002	39	9.2	121.1	65		OP	2011	IncaDiagnosisDate	6	1	30		Invasive cancer	RIGHT	Positive	100	Positive	Negative		1to3	1	3	45	19	T1c	0	Other	ChemoEndo	ERpHER2nLNp
S000771.l.r.m2.c.lib.g.k2.a.t	StringTie	TRUE	TRUE	FALSE	S000771.l.r.m2.c.lib.g	S000771.l.r.m2.c.lib	S000771.l.r	S000771	C008140	Q008137	0.363809	41115980	43912034	52499982	55106947	54T1S6B1S51T1S;54T1S6B1S52T1S	SN587	Pool0199	dUTP	AD003	36	9.6	139.5	66		OP	2011	IncaDiagnosisDate	35	1	80		Invasive cancer	RIGHT	Positive		Positive	Negative		N0	0	2	70	12	T1c	0	Ductal	Endo	ERpHER2nLNn
S000772.l.r.m2.c.lib.g.k2.a.t	StringTie	TRUE	TRUE	FALSE	S000772.l.r.m2.c.lib.g	S000772.l.r.m2.c.lib	S000772.l.r	S000772	C008142	Q008114	0.320517	29845808	31201993	35109585	35705674	54T1S6B1S51T1S;54T1S6B1S52T1S	SN587	Pool0200	dUTP	AD001	36	9.2	657.3	66		OP	2011	IncaDiagnosisDate	33	2	53	Invasive cancer		LEFT	Positive	75	Positive	Negative		4toX	1		35	26	T2	1	Ductal	ChemoEndo	ERpHER2nLNp
S000773.l.r.m2.c.lib.g.k2.a.t	StringTie	TRUE	TRUE	FALSE	S000773.l.r.m2.c.lib.g	S000773.l.r.m2.c.lib	S000773.l.r	S000773	C008137	Q008131	0.424343	29487970	30974273	35809326	36088876	54T1S6B1S51T1S;54T1S6B1S52T1S	SN587	Pool0200	dUTP	AD005	36	9.4	387.1	66		OP	2011	IncaDiagnosisDate	33	1	20		Invasive cancer	LEFT	Positive	90	Positive	Positive		N0	0	3	60	23	T2	1	Ductal	ImmuChemoEndo	HER2pERp
S000774.l.r.m2.c.lib.g.k2.a.t	StringTie	TRUE	TRUE	FALSE	S000774.l.r.m2.c.lib.g	S000774.l.r.m2.c.lib	S000774.l.r	S000774	C008136	Q008129	0.542948	17770941	18763103	21158133	21689376	54T1S6B1S51T1S;54T1S6B1S52T1S	SN587	Pool0201	dUTP	AD006	36	9.1	766.4	66		OP	2011	IncaDiagnosisDate	29	1	43		Invasive cancer	RIGHT	Negative	10	Negative	Positive		4toX	1	3	60	27	T2	1	Ductal	ImmuChemo	HER2pERn
S000775.l.r.m2.c.lib.g.k2.a.t	StringTie	TRUE	TRUE	FALSE	S000775.l.r.m2.c.lib.g	S000775.l.r.m2.c.lib	S000775.l.r	S000775	C008119	Q008130	0.389824	36482165	39508724	48621650	49699399	54T1S6B1S51T1S;54T1S6B1S52T1S	SN587	Pool0202	dUTP	AD008	36	7.3	298.6	66		OP	2011	IncaDiagnosisDate	30	0	87		Invasive cancer	RIGHT	Negative		Negative	Negative		N0	0	3	60	27	T2	1	Ductal	Chemo	TNBC
S000776.l.r.m2.c.lib.g.k2.a.t	StringTie	TRUE	TRUE	FALSE	S000776.l.r.m2.c.lib.g	S000776.l.r.m2.c.lib	S000776.l.r	S000776	C008134	Q008126	0.370057	25415480	26802896	32329610	32853617	54T1S6B1S51T1S;54T1S6B1S52T1S	SN587	Pool0202	dUTP	AD002	36	9.4	231.2	66		OP	2011	IncaDiagnosisDate	30	1	62		Invasive cancer	LEFT	Positive	75	Positive	Negative		N0	0	1	60	13	T1c	0	Ductal	Endo	ERpHER2nLNn
S000777.l.r.m2.c.lib.g.k2.a.t	StringTie	TRUE	TRUE	FALSE	S000777.l.r.m2.c.lib.g	S000777.l.r.m2.c.lib	S000777.l.r	S000777	C008132	Q008122	0.348282	31149719	32863101	37828828	40374248	54T1S6B1S53T1S	SN587	Pool0210	dUTP	AD016	39	9.3	509.2	66		OP	2011	IncaDiagnosisDate	20	1	40		Invasive cancer	RIGHT	Negative		Negative	Negative		N0	0	3	55	28	T2	1	Ductal	Chemo	TNBC
S000778.l.r.m2.c.lib.g.k2.a.t	StringTie	FALSE	FALSE	TRUE	S000778.l.r.m2.c.lib.g	S000778.l.r.m2.c.lib	S000778.l.r	S000778	C008128	Q008146	0.226669	20275574	21245669	23608643	32801527	54T1S6B1S53T1S	SN587	Pool0210	dUTP	AD015	39	9.4	731.8	66		OP	2011	SamplingDate	0	1	55			LEFT
S000779.l.r.m2.c.lib.g.k2.a.t	StringTie	TRUE	FALSE	TRUE	S000779.l.r.m2.c.lib.g	S000779.l.r.m2.c.lib	S000779.l.r	S000779	C008127	Q008115	0.250811	25881308	27613418	30833999	40620684	54T1S6B1S53T1S	SN587	Pool0210	dUTP	AD014	39	9.1	780.3	66		OP	2011	IncaDiagnosisDate	29	1	63		Invasive cancer	LEFT	Negative		Negative	Negative		N0	0	3	40	13	T1c	0	Ductal	Chemo	TNBC
S000780.l.r.m2.c.lib.g.k2.a.t	StringTie	TRUE	TRUE	FALSE	S000780.l.r.m2.c.lib.g	S000780.l.r.m2.c.lib	S000780.l.r	S000780	C008129	Q008132	0.421775	38707108	40663203	52654539	58557105	54T1S6B1S51T1S;54T1S6B1S52T1S	SN587	Pool0199	dUTP	AD004	36	9.4	84.69	66		OP	2011	IncaDiagnosisDate	44	1	23		Invasive cancer	LEFT	Positive	100	Positive	Negative		1to3	1	3	65	33	T2	1	Ductal	Endo	ERpHER2nLNp
S000781.l.r.m2.c.lib.g.k2.a.t	StringTie	TRUE	TRUE	FALSE	S000781.l.r.m2.c.lib.g	S000781.l.r.m2.c.lib	S000781.l.r	S000781	C008144	Q008180	0.341449	29771032	31229389	36341390	36669106	54T1S6B1S51T1S;54T1S6B1S52T1S	SN587	Pool0200	dUTP	AD002	36	7.7	333.5	66		OP	2011	IncaDiagnosisDate	28	3	32		Invasive cancer	RIGHT	Positive	100	Positive	Positive		N0	0	2	70	9	T1b	0	Ductal	ImmuChemoEndo	HER2pERp
S000782.l.r.m2.c.lib.g.k2.a.t	StringTie	TRUE	TRUE	FALSE	S000782.l.r.m2.c.lib.g	S000782.l.r.m2.c.lib	S000782.l.r	S000782	C008143	Q008160	0.512598	27010780	29073262	34271493	36360967	54T1S6B1S51T1S;54T1S6B1S52T1S	SN587	Pool0200	dUTP	AD006	36	7.3	518.2	67		OP	2011	IncaDiagnosisDate	25	3	24		Invasive cancer	RIGHT	Positive	100	Positive	Negative		1to3	1	3	50	40	T2	1	Ductal	ChemoEndo	ERpHER2nLNp
S000783.l.r.m2.c.lib.g.k2.a.t	StringTie	TRUE	TRUE	FALSE	S000783.l.r.m2.c.lib.g	S000783.l.r.m2.c.lib	S000783.l.r	S000783	C008145	Q008161	0.443537	17827907	18822733	23245922	23477286	54T1S6B1S51T1S;54T1S6B1S52T1S	SN587	Pool0201	dUTP	AD005	36	9.1	385.4	67		OP	2011	IncaDiagnosisDate	48	3	60		Invasive cancer	RIGHT	Positive		Positive	Negative		N0	0	2	55	16	T1c	0	Ductal	Endo	ERpHER2nLNn
S000784.l.r.m2.c.lib.g.k2.a.t	StringTie	TRUE	TRUE	FALSE	S000784.l.r.m2.c.lib.g	S000784.l.r.m2.c.lib	S000784.l.r	S000784	C008135	Q008119	0.535215	24796314	27069674	32288198	32682220	54T1S6B1S51T1S;54T1S6B1S52T1S	SN587	Pool0202	dUTP	AD007	36	9.2	425.7	67		OP	2011	IncaDiagnosisDate	25	2	80		Invasive cancer	LEFT	Positive		Positive	Positive		N0	0	3	50	22	T2	1	Ductal	ImmuChemoEndo	HER2pERp
S000785.l.r.m2.c.lib.g.k2.a.t	StringTie	TRUE	TRUE	FALSE	S000785.l.r.m2.c.lib.g	S000785.l.r.m2.c.lib	S000785.l.r	S000785	C008120	Q008152	0.269097	20811155	21686793	25335746	29685683	54T1S6B1S53T1S	SN587	Pool0210	dUTP	AD013	39	9.5	388.5	67		OP	2011	IncaDiagnosisDate	44	1	72		Invasive cancer	LEFT	Positive		Positive	Negative		1to3	1	3	90	22	T2	1	Ductal	Endo	ERpHER2nLNp
S000786.l.r.m2.c.lib.g.k2.a.t	StringTie	TRUE	TRUE	FALSE	S000786.l.r.m2.c.lib.g	S000786.l.r.m2.c.lib	S000786.l.r	S000786	C008125	Q008147	0.39816	30249554	32861170	37022454	38491212	54T1S6B1S53T1S	SN587	Pool0210	dUTP	AD012	39	9.2	711.7	67		OP	2011	IncaDiagnosisDate	50	6	30		Invasive cancer	RIGHT	Negative		Negative	Negative		N0	0	3	80	19	T1c	0	Other	None	TNBC
S000786.l.r.m3.c.lib.g.k2.a.t	StringTie	FALSE	FALSE	FALSE	S000786.l.r.m3.c.lib.g	S000786.l.r.m3.c.lib	S000786.l.r	S000786	C008125	Q008147	0.264068	22281312	24538543	26536595	26538407	75T1S6B75T1S	NS500281	Pool0565	TruSeq	AD023	279	9.2	711.7	67		OP	2011	IncaDiagnosisDate	50	6	30		Invasive cancer	RIGHT	Negative		Negative	Negative		N0	0	3	80	19	T1c	0	Other	None	TNBC
S000788.l.r.m2.c.lib.g.k2.a.t	StringTie	TRUE	TRUE	FALSE	S000788.l.r.m2.c.lib.g	S000788.l.r.m2.c.lib	S000788.l.r	S000788	C008122	Q008142	0.376902	31046526	32720126	38980871	40533773	54T1S6B1S53T1S	SN587	Pool0210	dUTP	AD010	39	8.4	206.3	67		OP	2011	IncaDiagnosisDate	23	5	33		Invasive cancer	RIGHT	Positive	90	Positive	Negative		1to3	1	2	75	25	T2	1	Ductal	Endo	ERpHER2nLNp
S000789.l.r.m2.c.lib.g.k2.a.t	StringTie	TRUE	TRUE	FALSE	S000789.l.r.m2.c.lib.g	S000789.l.r.m2.c.lib	S000789.l.r	S000789	C008118	Q008150	0.213272	16973281	18065437	23431056	31588832	54T1S6B1S51T1S;54T1S6B1S52T1S	SN587	Pool0199	dUTP	AD005	36	8.7	116.7	67		OP	2011	IncaDiagnosisDate	31	1	37		Invasive cancer	LEFT	Positive	100	Negative	Negative		N0	0	2	85	70	T3	1	Ductal	Endo	ERpHER2nLNn
S000790.l.r.m.c.lib.g.k2.a.t	StringTie	FALSE	FALSE	FALSE	S000790.l.r.m.c.lib.g	S000790.l.r.m.c.lib	S000790.l.r	S000790	C008121	Q008138	0.580959	12006276	13472958	15878837	16471459	54T1S6B1S53T1S	SN587	Pool0095	dUTP	AD001	10	8.8	50.49	67		OP	2011	IncaDiagnosisDate	52	5	115		Invasive cancer	RIGHT	Positive		Positive	Negative		N0	0	2	70	4	T1a	0	Ductal	None	ERpHER2nLNn
S000791.l.r.m2.c.lib.g.k2.a.t	StringTie	FALSE	FALSE	FALSE	S000791.l.r.m2.c.lib.g	S000791.l.r.m2.c.lib	S000791.l.r	S000791	C008099	Q008089	0.429331	40851268	45538939	50301866	50780589	54T1S6B1S53T1S	SN587	Pool0095	dUTP	AD021	10	9.4	638.6	67		OP	2011	IncaDiagnosisDate	30	0	56		Invasive cancer	LEFT	Positive		Negative	Positive		SubMicroMet	0	3	55	26	T2	1	Ductal	ImmuChemoEndo	HER2pERp
S000791.l.r.m3.c.lib.g.k2.a.t	StringTie	TRUE	TRUE	FALSE	S000791.l.r.m3.c.lib.g	S000791.l.r.m3.c.lib	S000791.l.r	S000791	C008099	Q008089	0.208522	23149573	24439085	26278360	26279454	75T1S6B75T1S	NS500281	Pool0565	TruSeq	AD025	279	9.4	638.6	67		OP	2011	IncaDiagnosisDate	30	0	56		Invasive cancer	LEFT	Positive		Negative	Positive		SubMicroMet	0	3	55	26	T2	1	Ductal	ImmuChemoEndo	HER2pERp
S000791.l.r.m.c.lib.g.k2.a.t	StringTie	FALSE	FALSE	FALSE	S000791.l.r.m.c.lib.g	S000791.l.r.m.c.lib	S000791.l.r	S000791	C008099	Q008089	0.422348	16678747	18859288	21156613	21410225	54T1S6B1S53T1S	SN587	Pool0095	dUTP	AD002	10	9.4	638.6	67		OP	2011	IncaDiagnosisDate	30	0	56		Invasive cancer	LEFT	Positive		Negative	Positive		SubMicroMet	0	3	55	26	T2	1	Ductal	ImmuChemoEndo	HER2pERp
S000792.l.r.lib.g.k2.a.t	StringTie	TRUE	TRUE	FALSE	S000792.l.r.lib.g	S000792.l.r.lib	S000792.l.r	S000792	C008106	Q008149	0.480291	34294075	38608041	40036823	40685184	75T1S6B75T1S	NS500281	Pool0460	NeoPrep	AD023	181	7.2	132.9	67		OP	2011	IncaDiagnosisDate	49	1	70		Invasive cancer	LEFT	Positive	100	Positive	Positive		N0	0	3	85	22	T2	1	Ductal	Endo	HER2pERp
S000792.l.r.m.c.lib.g.k2.a.t	StringTie	FALSE	FALSE	FALSE	S000792.l.r.m.c.lib.g	S000792.l.r.m.c.lib	S000792.l.r	S000792	C008106	Q008149	0.529913	18787256	21798297	25956760	26449901	54T1S6B1S53T1S	SN587	Pool0095	dUTP	AD003	10	7.2	132.9	67		OP	2011	IncaDiagnosisDate	49	1	70		Invasive cancer	LEFT	Positive	100	Positive	Positive		N0	0	3	85	22	T2	1	Ductal	Endo	HER2pERp
S000793.l.r.m.c.lib.g.k2.a.t	StringTie	TRUE	TRUE	FALSE	S000793.l.r.m.c.lib.g	S000793.l.r.m.c.lib	S000793.l.r	S000793	C008104	Q008123	0.499789	13452836	15121620	17190730	18543104	54T1S6B1S53T1S	SN587	Pool0095	dUTP	AD004	10	7.6	306.9	67		OP	2011	IncaDiagnosisDate	30	1	45		Invasive cancer	LEFT	Negative		Negative	Positive				3	55	25	T2	1	Ductal	ImmuChemo	HER2pERn
S000794.l.r.m.c.lib.g.k2.a.t	StringTie	TRUE	TRUE	FALSE	S000794.l.r.m.c.lib.g	S000794.l.r.m.c.lib	S000794.l.r	S000794	C008112	Q008135	0.502142	60967753	67972172	75963419	76978093	54T1S6B1S53T1S	SN587	Pool0095	dUTP	AD005	10	9.5	457.9	68		OP	2011	IncaDiagnosisDate	34	3			Invasive cancer	RIGHT	Positive		Positive	Negative		N0	0	2	70	12	T1c	0	Ductal	Endo	ERpHER2nLNn
S000795.l.r.lib.g.k2.a.t	StringTie	FALSE	FALSE	FALSE	S000795.l.r.lib.g	S000795.l.r.lib	S000795.l.r	S000795	C008116	Q008134	0.570587	39627812	43184227	44920067	47173904	75T1S6B75T1S	NS500281	Pool0461	NeoPrep	AD023	182	6.9	544.1	68		OP	2011	IncaDiagnosisDate	34	3	25		Invasive cancer	RIGHT	Positive	30	Negative	Positive		4toX	1	2	65	30	T2	1	Ductal	ImmuChemoEndo	HER2pERp
S000795.l.r.m.c.lib.g.k2.a.t	StringTie	TRUE	TRUE	FALSE	S000795.l.r.m.c.lib.g	S000795.l.r.m.c.lib	S000795.l.r	S000795	C008116	Q008134	0.425967	25932385	29317720	33010892	34278859	54T1S6B1S53T1S	SN587	Pool0095	dUTP	AD006	10	6.9	544.1	68		OP	2011	IncaDiagnosisDate	34	3	25		Invasive cancer	RIGHT	Positive	30	Negative	Positive		4toX	1	2	65	30	T2	1	Ductal	ImmuChemoEndo	HER2pERp
S000796.l.r.lib.g.k2.a.t	StringTie	FALSE	FALSE	FALSE	S000796.l.r.lib.g	S000796.l.r.lib	S000796.l.r	S000796	C008109	Q008136	0.319454	30165197	33217378	34609992	34665936	75T1S6B75T1S	NS500281	Pool0405	NeoPrep	AD021	130	8.9	441.1	68		OP	2011	IncaDiagnosisDate	26	2	55		Invasive cancer	RIGHT	Positive	100	Positive	Negative		N0	0	2	70	23	T2	1	Ductal	Endo	ERpHER2nLNn
S000796.l.r.m2.c.lib.g.k2.a.t	StringTie	TRUE	TRUE	FALSE	S000796.l.r.m2.c.lib.g	S000796.l.r.m2.c.lib	S000796.l.r	S000796	C008109	Q008136	0.259455	26695602	30006649	32844086	32877937	75T1S6B75T1S	NS500281	Pool0357	TruSeq	AD011	88	8.9	441.1	68		OP	2011	IncaDiagnosisDate	26	2	55		Invasive cancer	RIGHT	Positive	100	Positive	Negative		N0	0	2	70	23	T2	1	Ductal	Endo	ERpHER2nLNn
S000796.l.r.m.c.lib.g.k2.a.t	StringTie	FALSE	FALSE	FALSE	S000796.l.r.m.c.lib.g	S000796.l.r.m.c.lib	S000796.l.r	S000796	C008109	Q008136	0.324294	30811713	34289156	37917427	38784278	54T1S6B1S53T1S	SN587	Pool0095	dUTP	AD007	10	8.9	441.1	68		OP	2011	IncaDiagnosisDate	26	2	55		Invasive cancer	RIGHT	Positive	100	Positive	Negative		N0	0	2	70	23	T2	1	Ductal	Endo	ERpHER2nLNn
S000797.l.r.m2.c.lib.g.k2.a.t	StringTie	TRUE	TRUE	FALSE	S000797.l.r.m2.c.lib.g	S000797.l.r.m2.c.lib	S000797.l.r	S000797	C008115	Q008151	0.359655	29909884	31958979	38856384	39066175	54T1S6B1S53T1S	SN587	Pool0291	dUTP	AD020	60	9.5	164.3	68		OP	2011	IncaDiagnosisDate	55	3	15		Invasive cancer	RIGHT	Positive	100	Positive	Negative		1to3	1	3	90	30	T2	1	Ductal	Endo	ERpHER2nLNp
S000797.l.r.m.c.lib.g.k2.a.t	StringTie	FALSE	FALSE	FALSE	S000797.l.r.m.c.lib.g	S000797.l.r.m.c.lib	S000797.l.r	S000797	C008115	Q008151	0.376718	5094293	5951711	7045712	9129218	54T1S6B1S53T1S	SN587	Pool0095	dUTP	AD009	10	9.5	164.3	68		OP	2011	IncaDiagnosisDate	55	3	15		Invasive cancer	RIGHT	Positive	100	Positive	Negative		1to3	1	3	90	30	T2	1	Ductal	Endo	ERpHER2nLNp
S000798.l.r.m.c.lib.g.k2.a.t	StringTie	TRUE	TRUE	FALSE	S000798.l.r.m.c.lib.g	S000798.l.r.m.c.lib	S000798.l.r	S000798	C008114	Q008124	0.53151	45638959	51742391	59310385	59893057	54T1S6B1S53T1S	SN587	Pool0095	dUTP	AD010	10	9.3	317.8	68		OP	2011	IncaDiagnosisDate	32	3	30		Invasive cancer	LEFT	Positive	100	Positive	Negative		N0	0	1	60	8	T1b	0	Ductal	None	ERpHER2nLNn
S000799.l.r.lib.g.k2.a.t	StringTie	TRUE	TRUE	FALSE	S000799.l.r.lib.g	S000799.l.r.lib	S000799.l.r	S000799	C008101	Q008148	0.330776	30644886	34097745	35922095	36088537	75T1S6B75T1S	NS500281	Pool0405	NeoPrep	AD001	130	9.4	149.3	68		OP	2011	IncaDiagnosisDate	15	1	47		Invasive cancer	LEFT						N0	0	2	85					None
S000799.l.r.m.c.lib.g.k2.a.t	StringTie	FALSE	FALSE	FALSE	S000799.l.r.m.c.lib.g	S000799.l.r.m.c.lib	S000799.l.r	S000799	C008101	Q008148	0.485784	34848779	39905779	47171649	47549966	54T1S6B1S53T1S	SN587	Pool0095	dUTP	AD011	10	9.4	149.3	68		OP	2011	IncaDiagnosisDate	15	1	47		Invasive cancer	LEFT						N0	0	2	85					None
S000800.l.r.lib.g.k2.a.t	StringTie	FALSE	FALSE	FALSE	S000800.l.r.lib.g	S000800.l.r.lib	S000800.l.r	S000800	C008098	Q008090	0.339753	29457017	33153376	34470207	34514273	75T1S6B75T1S	NS500281	Pool0405	NeoPrep	AD010	130	9.2	339.6	68		OP	2011	IncaDiagnosisDate	22	5	85		Invasive cancer	LEFT	Negative		Negative	Negative		N0	0	3	55	14	T1c	0	Ductal	Chemo	TNBC
S000800.l.r.m3.c.lib.g.k2.a.t	StringTie	TRUE	TRUE	FALSE	S000800.l.r.m3.c.lib.g	S000800.l.r.m3.c.lib	S000800.l.r	S000800	C008098	Q008090	0.43172	31555702	40120071	43022231	43036929	75T1S6B75T1S	NS500281	Pool0270	TruSeq	AD004	53	9.2	339.6	68		OP	2011	IncaDiagnosisDate	22	5	85		Invasive cancer	LEFT	Negative		Negative	Negative		N0	0	3	55	14	T1c	0	Ductal	Chemo	TNBC
S000800.l.r.m.c.lib.g.k2.a.t	StringTie	FALSE	FALSE	FALSE	S000800.l.r.m.c.lib.g	S000800.l.r.m.c.lib	S000800.l.r	S000800	C008098	Q008090	0.509408	54294554	61585826	68437573	69621173	54T1S6B1S53T1S	SN587	Pool0095	dUTP	AD012	10	9.2	339.6	68		OP	2011	IncaDiagnosisDate	22	5	85		Invasive cancer	LEFT	Negative		Negative	Negative		N0	0	3	55	14	T1c	0	Ductal	Chemo	TNBC
S000801.l.r.m.c.lib.g.k2.a.t	StringTie	TRUE	TRUE	FALSE	S000801.l.r.m.c.lib.g	S000801.l.r.m.c.lib	S000801.l.r	S000801	C008094	Q008111	0.503782	19365962	22105896	25483989	26170738	54T1S6B1S53T1S	SN587	Pool0095	dUTP	AD013	10	8.8	43.12	68		OP	2011	IncaDiagnosisDate	71	1	59		Invasive cancer	LEFT	Positive	75	Positive	Negative		SubMicroMet	0	2	85	32	T2	1	Ductal	Endo	ERpHER2nLNn
S000802.l.r.m.c.lib.g.k2.a.t	StringTie	TRUE	TRUE	FALSE	S000802.l.r.m.c.lib.g	S000802.l.r.m.c.lib	S000802.l.r	S000802	C008095	Q008112	0.493388	34441155	39239368	43944067	44556403	54T1S6B1S53T1S	SN587	Pool0095	dUTP	AD014	10	7.1	540.3	68		OP	2011	IncaDiagnosisDate	52	5	40		Invasive cancer	RIGHT	Negative	0	Negative	Negative		N0	0	3	90	25	T2	1	Ductal	None	TNBC
S000803.l.r.m.c.lib.g.k2.a.t	StringTie	TRUE	TRUE	FALSE	S000803.l.r.m.c.lib.g	S000803.l.r.m.c.lib	S000803.l.r	S000803	C008097	Q008088	0.511903	20669513	23343624	26526856	27777739	54T1S6B1S53T1S	SN587	Pool0095	dUTP	AD015	10	8.4	45.65	68		OP	2011	IncaDiagnosisDate	36	5	70		Invasive cancer	RIGHT	Positive		Positive	Negative		N0	0	3	50	15	T1c	0	Ductal	ChemoEndo	ERpHER2nLNn
S000804.l.r.m.c.lib.g.k2.a.t	StringTie	TRUE	TRUE	FALSE	S000804.l.r.m.c.lib.g	S000804.l.r.m.c.lib	S000804.l.r	S000804	C008088	Q008108	0.312171	24361762	27262257	31182026	31829543	54T1S6B1S53T1S	SN587	Pool0095	dUTP	AD018	10	8.8	49.48	68		OP	2011	IncaDiagnosisDate	27	0	38		Invasive cancer	LEFT	Positive		Negative	Negative		1to3	1	2	75	55	T3	1	Lobular	Endo	ERpHER2nLNp
S000805.l.r.m.c.lib.g.k2.a.t	StringTie	TRUE	TRUE	FALSE	S000805.l.r.m.c.lib.g	S000805.l.r.m.c.lib	S000805.l.r	S000805	C008078	Q008103	0.505117	28779224	33325644	38650081	38997481	54T1S6B1S53T1S	SN587	Pool0095	dUTP	AD019	10	9	153.5	68		OP	2011	IncaDiagnosisDate	34	2	60		Invasive cancer	LEFT	Positive		Positive	Negative		1to3	1	1	70	8	T1b	0	Ductal	Endo	ERpHER2nLNp
S000806.l.r.m.c.lib.g.k2.a.t	StringTie	FALSE	FALSE	TRUE	S000806.l.r.m.c.lib.g	S000806.l.r.m.c.lib	S000806.l.r	S000806	C008080	Q008101	0.423268	26647340	29656600	32516344	32817472	54T1S6B1S53T1S	SN587	Pool0095	dUTP	AD020	10	9.4	571.3	69		OP	2011	IncaDiagnosisDate	36	2	50		In situ only	RIGHT	Positive	100	Positive			N0	0	3	65		Tis			None
S000807.l.r.m.c.lib.g.k2.a.t	StringTie	TRUE	TRUE	FALSE	S000807.l.r.m.c.lib.g	S000807.l.r.m.c.lib	S000807.l.r	S000807	C008079	Q008098	0.356192	27229774	30125205	34157169	34488911	54T1S6B1S53T1S	SN587	Pool0095	dUTP	AD022	10	8.7	228.7	69		OP	2011	IncaDiagnosisDate	30	2	50		Invasive cancer	RIGHT	Positive	75	Positive	Positive		N0	0	3	60	15	T1c	0	Ductal	ImmuChemoEndo	HER2pERp
S000808.l.r.m.c.lib.g.k2.a.t	StringTie	TRUE	TRUE	FALSE	S000808.l.r.m.c.lib.g	S000808.l.r.m.c.lib	S000808.l.r	S000808	C008084	Q008109	0.32223	30407905	33583065	37356918	37639480	54T1S6B1S53T1S	SN587	Pool0095	dUTP	AD023	10	8.8	595.9	69		OP	2011	IncaDiagnosisDate	35	2	27		Invasive cancer	RIGHT	Positive		Positive	Negative		N0	0	1	80	9	T1b	0	Ductal	Endo	ERpHER2nLNn
S000809.l.r.m.c.lib.g.k2.a.t	StringTie	TRUE	TRUE	FALSE	S000809.l.r.m.c.lib.g	S000809.l.r.m.c.lib	S000809.l.r	S000809	C008087	Q008106	0.426059	38639688	43088047	49539731	50194735	54T1S6B1S53T1S	SN587	Pool0095	dUTP	AD025	10	8.2	78.76	69		OP	2011	IncaDiagnosisDate	35	3	45		Invasive cancer	RIGHT	Positive	100	Positive	Negative		N0	0	1	75	12	T1c	0	Lobular	Endo	ERpHER2nLNn
S000811.l.r.m.c.lib.g.k2.a.t	StringTie	TRUE	TRUE	FALSE	S000811.l.r.m.c.lib.g	S000811.l.r.m.c.lib	S000811.l.r	S000811	C008091	Q008097	0.534653	24765039	27396018	32654254	33575417	54T1S6B1S53T1S	SN587	Pool0096	dUTP	AD002	10	8.5	90.07	69		OP	2011	IncaDiagnosisDate	27	4	20		Invasive cancer	RIGHT	Positive	100	Positive	Negative		N0	0	2	60	13	T1c	0	Lobular	Endo	ERpHER2nLNn
S000812.l.r.m.c.lib.g.k2.a.t	StringTie	TRUE	TRUE	FALSE	S000812.l.r.m.c.lib.g	S000812.l.r.m.c.lib	S000812.l.r	S000812	C008082	Q008110	0.445167	24439497	27706875	31982574	32688648	54T1S6B1S53T1S	SN587	Pool0098	dUTP	AD012	10	7.3	22.4	69		OP	2011	IncaDiagnosisDate	50	2	25		Invasive cancer	RIGHT	Positive	100	Positive	Negative		N0	0	2	85	13	T1c	0	Ductal	Endo	ERpHER2nLNn
S000813.l.r.m.c.lib.g.k2.a.t	StringTie	TRUE	TRUE	FALSE	S000813.l.r.m.c.lib.g	S000813.l.r.m.c.lib	S000813.l.r	S000813	C008083	Q008094	0.396544	25822841	27783900	32242667	35840607	54T1S6B1S53T1S	SN587	Pool0096	dUTP	AD004	10	8.4	273.9	69		OP	2011	IncaDiagnosisDate	36	2	71		Invasive cancer	RIGHT	Positive		Positive	Negative		N0	0	1	60	14	T1c	0	Ductal	None	ERpHER2nLNn
S000814.l.r.m.c.lib.g.k2.a.t	StringTie	TRUE	TRUE	FALSE	S000814.l.r.m.c.lib.g	S000814.l.r.m.c.lib	S000814.l.r	S000814	C008075	Q008105	0.455702	27322325	30320891	34474298	34704818	54T1S6B1S53T1S	SN587	Pool0096	dUTP	AD005	10	9.1	174.1	69		OP	2011	IncaDiagnosisDate	36	3	35		Invasive cancer	RIGHT	Negative		Negative	Negative		N0	0	3	70	9	T1b	0	Ductal	None	TNBC
S000816.l.r.m.c.lib.g.k2.a.t	StringTie	FALSE	FALSE	TRUE	S000816.l.r.m.c.lib.g	S000816.l.r.m.c.lib	S000816.l.r	S000816	C008076	Q008087	0.376726	59398716	63862658	71502242	72768932	54T1S6B1S53T1S	SN587	Pool0096	dUTP	AD007	10	9.4	405	69		OP	2011	IncaDiagnosisDate	35	4	17		In situ only	LEFT	Positive		Positive	Negative		1to3	1	3	45		Tis			Chemo	ERpHER2nLNp
S000819.l.r.m2.c.lib.g.k2.a.t	StringTie	FALSE	FALSE	TRUE	S000819.l.r.m2.c.lib.g	S000819.l.r.m2.c.lib	S000819.l.r	S000819	C008073	Q008086	0.516773	24266491	26191209	34568444	34814276	54T1S6B1S53T1S	SN587	Pool0291	dUTP	AD021	60	7.4	44.16	69		CoreBiopsy	2011	IncaDiagnosisDate	-3	1		Invasive cancer		LEFT									90					Endo
S000820.l.r.m.c.lib.g.k2.a.t	StringTie	FALSE	FALSE	TRUE	S000820.l.r.m.c.lib.g	S000820.l.r.m.c.lib	S000820.l.r	S000820	C008065	Q008072	0.561299	27363772	30264611	35608231	36600367	54T1S6B1S53T1S	SN587	Pool0096	dUTP	AD010	10	9.2	133.4	69		OP	2011	IncaDiagnosisDate	34	1	38		Invasive cancer	RIGHT	Positive	100	Positive	Negative		N0	0	1	65	14	T1c	0	Ductal	Endo	ERpHER2nLNn
S000821.l.r.m.c.lib.g.k2.a.t	StringTie	TRUE	TRUE	FALSE	S000821.l.r.m.c.lib.g	S000821.l.r.m.c.lib	S000821.l.r	S000821	C008064	Q008068	0.432647	27647294	30546887	35482905	35824774	54T1S6B1S53T1S	SN587	Pool0096	dUTP	AD011	10	9.1	164.2	69		OP	2011	IncaDiagnosisDate	34	1	45		Invasive cancer	RIGHT	Positive	90	Positive	Negative		N0	0	3	65	22	T2	1	Ductal	Endo	ERpHER2nLNn
S000822.l.r.m.c.lib.g.k2.a.t	StringTie	TRUE	TRUE	FALSE	S000822.l.r.m.c.lib.g	S000822.l.r.m.c.lib	S000822.l.r	S000822	C008066	Q008084	0.427609	33908002	36249418	41077717	41945584	54T1S6B1S53T1S	SN587	Pool0096	dUTP	AD012	10	9.5	415	69		OP	2011	IncaDiagnosisDate	54	1	51		Invasive cancer	RIGHT	Positive		Positive	Negative		N0	0	1	85	2	T1a	0	Ductal	Endo	ERpHER2nLNn
S000823.l.r.m.c.lib.g.k2.a.t	StringTie	TRUE	TRUE	FALSE	S000823.l.r.m.c.lib.g	S000823.l.r.m.c.lib	S000823.l.r	S000823	C008069	Q008077	0.426845	43917702	47332798	52501860	53229453	54T1S6B1S53T1S	SN587	Pool0096	dUTP	AD013	10	9.5	839	69		OP	2011	IncaDiagnosisDate	27	1	30		Invasive cancer	RIGHT	Positive	100	Positive	Negative		N0	0	3	75	45	T2	1	Ductal	Endo	ERpHER2nLNn
S000824.l.r.m.c.lib.g.k2.a.t	StringTie	TRUE	TRUE	FALSE	S000824.l.r.m.c.lib.g	S000824.l.r.m.c.lib	S000824.l.r	S000824	C008111	Q008143	0.354938	35447919	38471406	44956452	45417628	54T1S6B1S53T1S	SN587	Pool0096	dUTP	AD014	10	8	137.5	69		OP	2011	IncaDiagnosisDate	40	17	76		Invasive cancer	LEFT	Positive		Positive	Positive		1to3	1	2	75	13	T1c	0	Ductal	ImmuChemoEndo	HER2pERp
S000825.l.r.m.c.lib.g.k2.a.t	StringTie	TRUE	TRUE	FALSE	S000825.l.r.m.c.lib.g	S000825.l.r.m.c.lib	S000825.l.r	S000825	C008100	Q008100	0.426105	35948493	38720283	44834913	46552074	54T1S6B1S53T1S	SN587	Pool0096	dUTP	AD015	10	8.2	62.31	69		OP	2011	IncaDiagnosisDate	37	15	65		Invasive cancer	RIGHT	Positive		Positive	Negative		N0	0	2	65	15	T1c	0	Lobular	Endo	ERpHER2nLNn
S000826.l.r.m.c.lib.g.k2.a.t	StringTie	TRUE	TRUE	FALSE	S000826.l.r.m.c.lib.g	S000826.l.r.m.c.lib	S000826.l.r	S000826	C008070	Q008082	0.373857	27097762	29425466	33771538	35189148	54T1S6B1S53T1S	SN587	Pool0096	dUTP	AD018	10	9.1	234.4	69		OP	2011	IncaDiagnosisDate	42	2	62		Invasive cancer	RIGHT	Positive		Positive	Negative		N0	0	1	80	14	T1c	0	Ductal	Endo	ERpHER2nLNn
S000827.l.r.m.c.lib.g.k2.a.t	StringTie	FALSE	FALSE	TRUE	S000827.l.r.m.c.lib.g	S000827.l.r.m.c.lib	S000827.l.r	S000827	C008059	Q008069	0.559746	31179759	33608444	37221218	37736294	54T1S6B1S53T1S	SN587	Pool0096	dUTP	AD019	10	9.5	287.6	70		OP	2011	IncaDiagnosisDate	47	0	26		Invasive cancer	LEFT	Positive	75	Positive	Positive		N0	0	3	65	25	T2	1	Ductal_Lobular	None	HER2pERp
S000828.l.r.m.c.lib.g.k2.a.t	StringTie	TRUE	TRUE	FALSE	S000828.l.r.m.c.lib.g	S000828.l.r.m.c.lib	S000828.l.r	S000828	C008060	Q008080	0.405163	25971722	30444285	35218182	35683005	54T1S6B1S53T1S	SN587	Pool0097	dUTP	AD011	10	9.1	113.8	70		OP	2011	IncaDiagnosisDate	16	3	20		Invasive cancer	RIGHT	Positive	100	Positive	Negative		N0	0	2	80	45	T2	1	Lobular	Endo	ERpHER2nLNn
S000829.l.r.m.c.lib.g.k2.a.t	StringTie	TRUE	TRUE	FALSE	S000829.l.r.m.c.lib.g	S000829.l.r.m.c.lib	S000829.l.r	S000829	C008061	Q008074	0.469543	37263305	40186187	45358161	46089318	54T1S6B1S53T1S	SN587	Pool0096	dUTP	AD021	10	9.3	358.3	70		OP	2011	IncaDiagnosisDate	16	4	30		Invasive cancer	LEFT	Positive	100	Positive	Negative		N0	0	1	70	13	T1c	0	Ductal	Endo	ERpHER2nLNn
S000830.l.r.m2.c.lib.g.k2.a.t	StringTie	TRUE	TRUE	FALSE	S000830.l.r.m2.c.lib.g	S000830.l.r.m2.c.lib	S000830.l.r	S000830	C008063	Q008078	0.371197	37256329	39601916	44426198	44751330	54T1S6B1S53T1S	SN587	Pool0291	dUTP	AD022	60	9	803.3	71		OP	2011	IncaDiagnosisDate	97	4	49		Invasive cancer	RIGHT	Positive		Positive	Negative		N0	0	3	75	12	T1c	0	Ductal	Endo	ERpHER2nLNn
S000830.l.r.m.c.lib.g.k2.a.t	StringTie	FALSE	FALSE	FALSE	S000830.l.r.m.c.lib.g	S000830.l.r.m.c.lib	S000830.l.r	S000830	C008063	Q008078	0.217199	5371872	5824057	6470667	8347556	54T1S6B1S53T1S	SN587	Pool0096	dUTP	AD022	10	9	803.3	71		OP	2011	IncaDiagnosisDate	97	4	49		Invasive cancer	RIGHT	Positive		Positive	Negative		N0	0	3	75	12	T1c	0	Ductal	Endo	ERpHER2nLNn
S000831.l.r.m.c.lib.g.k2.a.t	StringTie	TRUE	TRUE	FALSE	S000831.l.r.m.c.lib.g	S000831.l.r.m.c.lib	S000831.l.r	S000831	C008062	Q008060	0.429609	43893617	47564186	54692766	55250428	54T1S6B1S53T1S	SN587	Pool0096	dUTP	AD023	10	9.2	147.1	71		OP	2011	IncaDiagnosisDate	24	4	100		Invasive cancer	RIGHT	Positive		Positive	Positive		N0	0	2	40	10	T1b	0	Ductal	ImmuChemoEndo	HER2pERp
S000832.l.r.m.c.lib.g.k2.a.t	StringTie	TRUE	TRUE	FALSE	S000832.l.r.m.c.lib.g	S000832.l.r.m.c.lib	S000832.l.r	S000832	C008058	Q008076	0.382077	43159582	46168285	52322900	52933308	54T1S6B1S53T1S	SN587	Pool0096	dUTP	AD025	10	9.6	557.4	71		OP	2011	IncaDiagnosisDate	32	2	55		Invasive cancer	RIGHT	Positive	100	Positive	Positive		N0	0	3	70	25	T2	1	Lobular	ImmuChemoEndo	HER2pERp
S000833.l.r.m.c.lib.g.k2.a.t	StringTie	FALSE	FALSE	FALSE	S000833.l.r.m.c.lib.g	S000833.l.r.m.c.lib	S000833.l.r	S000833	C008051	Q008079	0.58075	12449242	14203214	16440883	17686462	54T1S6B1S53T1S	SN587	Pool0097	dUTP	AD001	10	8.9	53.93	71		OP	2011	IncaDiagnosisDate	23	0	72		Invasive cancer	LEFT	Positive		Positive	Negative		N0	0	1	80	15	T1c	0	Other	Endo	ERpHER2nLNn
S000834.l.r.m.c.lib.g.k2.a.t	StringTie	FALSE	FALSE	TRUE	S000834.l.r.m.c.lib.g	S000834.l.r.m.c.lib	S000834.l.r	S000834	C008050	Q008079	0.501985	24428820	27375083	31332370	31720164	54T1S6B1S53T1S	SN587	Pool0097	dUTP	AD002	10	9.6	323.7	71		OP	2011	IncaDiagnosisDate	26	0	40		In situ only	RIGHT						N0	0	2	80		Tis			Endo
S000835.l.r.m.c.lib.g.k2.a.t	StringTie	TRUE	TRUE	FALSE	S000835.l.r.m.c.lib.g	S000835.l.r.m.c.lib	S000835.l.r	S000835	C008056	Q008064	0.455791	20683079	23687917	27456411	29517377	54T1S6B1S53T1S	SN587	Pool0097	dUTP	AD003	10	9.3	68.79	71		OP	2011	IncaDiagnosisDate	37	1	27		Invasive cancer	LEFT	Positive	100	Positive	Negative		N0	0	2	60	17	T1c	0	Ductal	Endo	ERpHER2nLNn
S000836.l.r.m.c.lib.g.k2.a.t	StringTie	TRUE	TRUE	FALSE	S000836.l.r.m.c.lib.g	S000836.l.r.m.c.lib	S000836.l.r	S000836	C008055	Q008083	0.348137	25697667	29109489	32631720	34125871	54T1S6B1S53T1S	SN587	Pool0097	dUTP	AD004	10	9.3	475.9	71		OP	2011	IncaDiagnosisDate	28	1	40		Invasive cancer	LEFT	Positive	100	Positive	Negative		4toX	1	2	85	25	T2	1	Ductal	Endo	ERpHER2nLNp
S000837.l.r.m.c.lib.g.k2.a.t	StringTie	FALSE	FALSE	TRUE	S000837.l.r.m.c.lib.g	S000837.l.r.m.c.lib	S000837.l.r	S000837	C008054	Q008081	0.503516	28508772	32165702	37280683	37692460	54T1S6B1S53T1S	SN587	Pool0097	dUTP	AD005	10	9.4	178.5	71		OP	2011	SamplingDate	0	1	35			RIGHT
S000838.l.r.lib.g.k2.a.t	StringTie	TRUE	TRUE	FALSE	S000838.l.r.lib.g	S000838.l.r.lib	S000838.l.r	S000838	C008053	Q008071	0.260156	30249139	33305619	34849304	34895630	75T1S6B75T1S	NS500281	Pool0405	NeoPrep	AD020	130	9.4	303.3	71		OP	2011	IncaDiagnosisDate	27	1	21		Invasive cancer	LEFT	Negative	0	Negative	Negative		1to3	1	3	65	16	T1c	0	Ductal	Chemo	TNBC
S000838.l.r.m3.c.lib.g.k2.a.t	StringTie	FALSE	FALSE	FALSE	S000838.l.r.m3.c.lib.g	S000838.l.r.m3.c.lib	S000838.l.r	S000838	C008053	Q008071	0.262623	15347348	19192224	20663611	20667247	75T1S6B75T1S	NS500281	Pool0270	TruSeq	AD005	53	9.4	303.3	71		OP	2011	IncaDiagnosisDate	27	1	21		Invasive cancer	LEFT	Negative	0	Negative	Negative		1to3	1	3	65	16	T1c	0	Ductal	Chemo	TNBC
S000838.l.r.m.c.lib.g.k2.a.t	StringTie	FALSE	FALSE	FALSE	S000838.l.r.m.c.lib.g	S000838.l.r.m.c.lib	S000838.l.r	S000838	C008053	Q008071	0.253403	24591792	27651252	32024544	34094364	54T1S6B1S53T1S	SN587	Pool0097	dUTP	AD006	10	9.4	303.3	71		OP	2011	IncaDiagnosisDate	27	1	21		Invasive cancer	LEFT	Negative	0	Negative	Negative		1to3	1	3	65	16	T1c	0	Ductal	Chemo	TNBC
S000839.l.r.m.c.lib.g.k2.a.t	StringTie	FALSE	FALSE	TRUE	S000839.l.r.m.c.lib.g	S000839.l.r.m.c.lib	S000839.l.r	S000839	C008052	Q008059	0.323025	30793601	34715488	40147186	41091375	54T1S6B1S53T1S	SN587	Pool0097	dUTP	AD007	10	9.3	190.9	71		OP	2011	IncaDiagnosisDate	30	1	13	Invasive cancer		RIGHT									40				Other
S000840.l.r.m.c.lib.g.k2.a.t	StringTie	FALSE	FALSE	TRUE	S000840.l.r.m.c.lib.g	S000840.l.r.m.c.lib	S000840.l.r	S000840	C008049	Q008062	0.49529	18149642	20766365	24348450	26374914	54T1S6B1S53T1S	SN587	Pool0097	dUTP	AD009	10	9.1	157.3	71		OP	2011	SamplingDate	0	1	80			LEFT
S000841.l.r.m.c.lib.g.k2.a.t	StringTie	FALSE	FALSE	TRUE	S000841.l.r.m.c.lib.g	S000841.l.r.m.c.lib	S000841.l.r	S000841	C008048	Q008063	0.441705	24539092	27955789	31952433	32367589	54T1S6B1S53T1S	SN587	Pool0097	dUTP	AD010	10	9.1	95.95	71		OP	2011	SamplingDate	0	1	39			LEFT
S000843.l.r.m.c.lib.g.k2.a.t	StringTie	TRUE	TRUE	FALSE	S000843.l.r.m.c.lib.g	S000843.l.r.m.c.lib	S000843.l.r	S000843	C008047	Q008061	0.415567	21748531	24531434	27307211	28765007	54T1S6B1S53T1S	SN587	Pool0097	dUTP	AD012	10	7.1	45.52	72		OP	2011	IncaDiagnosisDate	40	1	82		Invasive cancer	LEFT	Positive		Positive	Negative		N0	0	1	50	10	T1b	0	Ductal	None	ERpHER2nLNn
S000844.l.r.lib.g.k2.a.t	StringTie	TRUE	TRUE	FALSE	S000844.l.r.lib.g	S000844.l.r.lib	S000844.l.r	S000844	C008046	Q008073	0.298588	33664437	37286484	38853665	38927265	75T1S6B75T1S	NS500281	Pool0405	NeoPrep	AD008	130	8.6	182	72		OP	2011	IncaDiagnosisDate	48	1	88		Invasive cancer	LEFT	Positive		Positive	Negative		N0	0	1	70	25	T2	1	Ductal	Endo	ERpHER2nLNn
S000844.l.r.m.c.lib.g.k2.a.t	StringTie	FALSE	FALSE	FALSE	S000844.l.r.m.c.lib.g	S000844.l.r.m.c.lib	S000844.l.r	S000844	C008046	Q008073	0.448095	24504700	27667564	30557071	31082864	54T1S6B1S53T1S	SN587	Pool0097	dUTP	AD013	10	8.6	182	72		OP	2011	IncaDiagnosisDate	48	1	88		Invasive cancer	LEFT	Positive		Positive	Negative		N0	0	1	70	25	T2	1	Ductal	Endo	ERpHER2nLNn
S000845.l.r.m.c.lib.g.k2.a.t	StringTie	TRUE	TRUE	FALSE	S000845.l.r.m.c.lib.g	S000845.l.r.m.c.lib	S000845.l.r	S000845	C008057	Q008070	0.37764	39330296	43745995	48499212	48934384	54T1S6B1S53T1S	SN587	Pool0097	dUTP	AD014	10	7.6	112.4	72		OP	2011	IncaDiagnosisDate	34	2	88		Invasive cancer	LEFT	Positive		Positive	Negative		N0	0	2	65	12	T1c	0	Ductal	Endo	ERpHER2nLNn
S000846.l.r.m.c.lib.g.k2.a.t	StringTie	FALSE	FALSE	TRUE	S000846.l.r.m.c.lib.g	S000846.l.r.m.c.lib	S000846.l.r	S000846	C008038	Q008053	0.291659	24225901	26992308	30578701	30901506	54T1S6B1S53T1S	SN587	Pool0097	dUTP	AD015	10	8	168.1	72		OP	2011	IncaDiagnosisDate	15	0	34	Invasive cancer		RIGHT									75				Lobular
S000847.l.r.m.c.lib.g.k2.a.t	StringTie	TRUE	TRUE	FALSE	S000847.l.r.m.c.lib.g	S000847.l.r.m.c.lib	S000847.l.r	S000847	C008042	Q008044	0.33999	28528208	32180693	35455066	36517474	54T1S6B1S53T1S	SN587	Pool0097	dUTP	AD018	10	9	401.6	72		OP	2011	IncaDiagnosisDate	27	1	40		Invasive cancer	LEFT	Positive	95	Positive	Negative		N0	0	1	50	14	T1c	0	Ductal	Endo	ERpHER2nLNn
S000848.l.r.m.c.lib.g.k2.a.t	StringTie	TRUE	TRUE	FALSE	S000848.l.r.m.c.lib.g	S000848.l.r.m.c.lib	S000848.l.r	S000848	C008041	Q008054	0.450506	25583843	28786379	32122507	32469193	54T1S6B1S53T1S	SN587	Pool0097	dUTP	AD019	10	7.5	239.2	72		OP	2011	IncaDiagnosisDate	25	1	35		Invasive cancer	LEFT	Positive	75	Positive	Negative		N0	0	3	80	13	T1c	0	Ductal	Endo	ERpHER2nLNn
S000849.l.r.m.c.lib.g.k2.a.t	StringTie	FALSE	FALSE	TRUE	S000849.l.r.m.c.lib.g	S000849.l.r.m.c.lib	S000849.l.r	S000849	C008045	Q008057	0.431989	29645502	33539332	37753247	37953430	54T1S6B1S53T1S	SN587	Pool0097	dUTP	AD020	10	9.1	265.1	72		OP	2011	SamplingDate	0	5	49			LEFT
S000850.l.r.m2.c.lib.g.k2.a.t	StringTie	TRUE	TRUE	FALSE	S000850.l.r.m2.c.lib.g	S000850.l.r.m2.c.lib	S000850.l.r	S000850	C008043	Q008049	0.319661	21671384	23833955	25545107	25561161	75T1S6B75T1S	NS500281	Pool0623	TruSeq	AD016	327	7.7	68.26	72		OP	2011	IncaDiagnosisDate	67	1	48		Invasive cancer	RIGHT	Positive		Positive	Negative		1to3	1	2	60	40	T2	1	Lobular	ChemoEndo	ERpHER2nLNp
S000850.l.r.m.c.lib.g.k2.a.t	StringTie	FALSE	FALSE	FALSE	S000850.l.r.m.c.lib.g	S000850.l.r.m.c.lib	S000850.l.r	S000850	C008043	Q008049	0.393341	30251752	34029799	38749970	39025965	54T1S6B1S53T1S	SN587	Pool0097	dUTP	AD021	10	7.7	68.26	72		OP	2011	IncaDiagnosisDate	67	1	48		Invasive cancer	RIGHT	Positive		Positive	Negative		1to3	1	2	60	40	T2	1	Lobular	ChemoEndo	ERpHER2nLNp
S000851.l.r.m.c.lib.g.k2.a.t	StringTie	FALSE	FALSE	FALSE	S000851.l.r.m.c.lib.g	S000851.l.r.m.c.lib	S000851.l.r	S000851	C008018	Q008027	0.482909	26681126	30263188	34721008	35050101	54T1S6B1S53T1S	SN587	Pool0097	dUTP	AD022	10	5.9	275.4	72		OP	2011	IncaDiagnosisDate	37	5	74		Invasive cancer	LEFT	Positive		Negative	Negative		N0	0	1	75	22	T2	1	Ductal	None	ERpHER2nLNn
S000852.l.r.m.c.lib.g.k2.a.t	StringTie	TRUE	TRUE	FALSE	S000852.l.r.m.c.lib.g	S000852.l.r.m.c.lib	S000852.l.r	S000852	C008035	Q008052	0.328589	32507921	36486722	40425764	40689407	54T1S6B1S53T1S	SN587	Pool0097	dUTP	AD023	10	9.3	605.6	72		OP	2011	IncaDiagnosisDate	21	0	35		Invasive cancer	RIGHT	Positive		Positive	Negative		N0	0	2	75	12	T1c	0	Ductal	Endo	ERpHER2nLNn
S000853.l.r.m.c.lib.g.k2.a.t	StringTie	TRUE	TRUE	FALSE	S000853.l.r.m.c.lib.g	S000853.l.r.m.c.lib	S000853.l.r	S000853	C008034	Q008056	0.275627	30059945	33597195	38692609	38980861	54T1S6B1S53T1S	SN587	Pool0097	dUTP	AD025	10	8.9	103.3	72		OP	2011	IncaDiagnosisDate	41	1	74		Invasive cancer	LEFT	Positive	100	Positive	Negative		N0	0	2	80	16	T1c	0	Ductal_Lobular	Endo	ERpHER2nLNn
S000854.l.r.m.c.lib.g.k2.a.t	StringTie	FALSE	FALSE	FALSE	S000854.l.r.m.c.lib.g	S000854.l.r.m.c.lib	S000854.l.r	S000854	C008034	Q008056	0.449391	18666661	21545004	24194750	25142771	54T1S6B1S53T1S	SN587	Pool0098	dUTP	AD018	10	8.1	69.08	73		OP	2011	IncaDiagnosisDate	41	1	74		Invasive cancer	LEFT	Positive	100	Positive	Negative		N0	0	2	80	16	T1c	0	Ductal_Lobular	Endo	ERpHER2nLNn
S000855.l.r.m.c.lib.g.k2.a.t	StringTie	TRUE	FALSE	TRUE	S000855.l.r.m.c.lib.g	S000855.l.r.m.c.lib	S000855.l.r	S000855	C008030	Q008058	0.476607	32052448	36149709	41876001	42371258	54T1S6B1S53T1S	SN587	Pool0098	dUTP	AD002	10	8.4	128.1	73		OP	2011	IncaDiagnosisDate	45	1	115		Invasive cancer	RIGHT	Positive		Positive	Negative		1to3	1	1	80	12	T1c	0	Ductal	Endo	ERpHER2nLNp
S000856.l.r.m.c.lib.g.k2.a.t	StringTie	FALSE	FALSE	TRUE	S000856.l.r.m.c.lib.g	S000856.l.r.m.c.lib	S000856.l.r	S000856	C008032	Q008048	0.491075	24997000	28436688	32316572	33219875	54T1S6B1S53T1S	SN587	Pool0098	dUTP	AD003	10	9.3	314.7	73		OP	2011	IncaDiagnosisDate	37	2	20		In situ only	LEFT	Positive	60	Negative	Negative		N0	0	2	60		Tis			None	ERpHER2nLNn
S000857.l.r.m.c.lib.g.k2.a.t	StringTie	TRUE	TRUE	FALSE	S000857.l.r.m.c.lib.g	S000857.l.r.m.c.lib	S000857.l.r	S000857	C008031	Q008050	0.321739	26539516	30139824	34402394	34616677	54T1S6B1S53T1S	SN587	Pool0098	dUTP	AD005	10	8.3	169.3	73		OP	2011	IncaDiagnosisDate	37	2	40		Invasive cancer	LEFT	Positive	90	Positive	Negative		N0	0	2	60	18	T1c	0	Ductal	Endo	ERpHER2nLNn
S000858.l.r.m.c.lib.g.k2.a.t	StringTie	TRUE	TRUE	FALSE	S000858.l.r.m.c.lib.g	S000858.l.r.m.c.lib	S000858.l.r	S000858	C008036	Q008047	0.383582	24949461	28692442	33233554	33917675	54T1S6B1S53T1S	SN587	Pool0098	dUTP	AD006	10	9	230.3	73		OP	2011	IncaDiagnosisDate	9	2	55		Invasive cancer	RIGHT	Positive	90	Negative	Positive		1to3	1	2	55	20	T1c	0	Ductal	ImmuChemoEndo	HER2pERp
S000859.l.r.m2.c.lib.g.k2.a.t	StringTie	FALSE	FALSE	FALSE	S000859.l.r.m2.c.lib.g	S000859.l.r.m2.c.lib	S000859.l.r	S000859	C008029	Q008033	0.235689	26245335	27790754	29729644	29731148	75T1S6B75T1S	NS500281	Pool0565	TruSeq	AD027	279	8.4	152.2	73		OP	2011	IncaDiagnosisDate	57	5	45		Invasive cancer	RIGHT	Positive		Positive	Negative		N0	0	1	55	8	T1b	0	Ductal	Endo	ERpHER2nLNn
S000859.l.r.m.c.lib.g.k2.a.t	StringTie	TRUE	TRUE	FALSE	S000859.l.r.m.c.lib.g	S000859.l.r.m.c.lib	S000859.l.r	S000859	C008029	Q008033	0.28441	23094050	26040754	29544643	29895197	54T1S6B1S53T1S	SN587	Pool0098	dUTP	AD007	10	8.4	152.2	73		OP	2011	IncaDiagnosisDate	57	5	45		Invasive cancer	RIGHT	Positive		Positive	Negative		N0	0	1	55	8	T1b	0	Ductal	Endo	ERpHER2nLNn
S000860.l.r.m2.c.lib.g.k2.a.t	StringTie	TRUE	FALSE	FALSE	S000860.l.r.m2.c.lib.g	S000860.l.r.m2.c.lib	S000860.l.r	S000860	C008028	Q008040	0.523774	28220119	32332586	35739240	38159440	54T1S6B1S53T1S	SN587	Pool0098	dUTP	AD009	10	9.2	554.7	73		OP	2011	IncaDiagnosisDate	-8	5	15		Invasive cancer	RIGHT	Negative	10	Negative	Negative		N0	0	2	85	14	T1c	0	Ductal	Endo	TNBC
S000860.l.r.m.c.lib.g.k2.a.t	StringTie	FALSE	FALSE	FALSE	S000860.l.r.m.c.lib.g	S000860.l.r.m.c.lib	S000860.l.r	S000860	C008028	Q008040	0.365381	41021254	45819929	49950416	50592855	54T1S6B1S53T1S	SN587	Pool0098	dUTP	AD004	10	9.2	554.7	73		OP	2011	IncaDiagnosisDate	-8	5	15		Invasive cancer	RIGHT	Negative	10	Negative	Negative		N0	0	2	85	14	T1c	0	Ductal	Endo	TNBC
S000861.l.r.m.c.lib.g.k2.a.t	StringTie	TRUE	FALSE	TRUE	S000861.l.r.m.c.lib.g	S000861.l.r.m.c.lib	S000861.l.r	S000861	C008026	Q008037	0.45583	32079433	36542143	42797114	43407057	54T1S6B1S53T1S	SN587	Pool0098	dUTP	AD010	10	9	144.2	73		OP	2011	IncaDiagnosisDate	30	3	40		Invasive cancer	RIGHT	Negative		Negative	Positive		4toX	1	2	70	30	T2	1	Ductal	ImmuChemo	HER2pERn
S000862.l.r.m.c.lib.g.k2.a.t	StringTie	TRUE	TRUE	FALSE	S000862.l.r.m.c.lib.g	S000862.l.r.m.c.lib	S000862.l.r	S000862	C008027	Q008036	0.426929	31337212	35341516	40308119	40752345	54T1S6B1S53T1S	SN587	Pool0098	dUTP	AD011	10	9.4	236.2	73		OP	2011	IncaDiagnosisDate	37	4	95		Invasive cancer	LEFT	Negative		Negative	Negative		1to3	1	3	70	12	T1c	0	Ductal	Chemo	TNBC
S000863.l.r.m.c.lib.g.k2.a.t	StringTie	FALSE	FALSE	FALSE	S000863.l.r.m.c.lib.g	S000863.l.r.m.c.lib	S000863.l.r	S000863	C008027	Q008036	0.562604	17212916	19831532	24554017	26015114	54T1S6B1S53T1S	SN587	Pool0096	dUTP	AD003	10	9.8	1320	73		OP	2011	IncaDiagnosisDate	37	4	95		Invasive cancer	LEFT	Negative		Negative	Negative		1to3	1	3	70	12	T1c	0	Ductal	Chemo	TNBC
S000866.l.r.m.c.lib.g.k2.a.t	StringTie	TRUE	TRUE	FALSE	S000866.l.r.m.c.lib.g	S000866.l.r.m.c.lib	S000866.l.r	S000866	C008021	Q008042	0.430359	29594545	33487926	36636530	37222720	54T1S6B1S53T1S	SN587	Pool0098	dUTP	AD013	10	9.3	783.7	74		OP	2011	IncaDiagnosisDate	25	0	85		Invasive cancer	RIGHT	Positive		Positive	Negative		1to3	1	3	85	17	T1c	0	Ductal	Endo	ERpHER2nLNp
S000867.l.r.m.c.lib.g.k2.a.t	StringTie	TRUE	TRUE	FALSE	S000867.l.r.m.c.lib.g	S000867.l.r.m.c.lib	S000867.l.r	S000867	C008025	Q008035	0.299349	35540968	39725127	44105059	44482337	54T1S6B1S53T1S	SN587	Pool0098	dUTP	AD014	10	9.1	341.4	74		OP	2011	IncaDiagnosisDate	46	1	65		Invasive cancer	LEFT	Positive	100	Positive	Negative		N0	0	3	60	13	T1c	0	Ductal	Endo	ERpHER2nLNn
S000868.l.r.m.c.lib.g.k2.a.t	StringTie	TRUE	TRUE	FALSE	S000868.l.r.m.c.lib.g	S000868.l.r.m.c.lib	S000868.l.r	S000868	C008024	Q008032	0.369892	26840643	30489678	33341917	34211521	54T1S6B1S53T1S	SN587	Pool0098	dUTP	AD015	10	8.8	896.2	74		OP	2011	IncaDiagnosisDate	39	1	46		Invasive cancer	LEFT	Negative		Negative	Negative		N0	0	3	35	32	T2	1		Chemo	TNBC
S000869.l.r.m.c.lib.g.k2.a.t	StringTie	TRUE	TRUE	FALSE	S000869.l.r.m.c.lib.g	S000869.l.r.m.c.lib	S000869.l.r	S000869	C008023	Q008039	0.394017	29037245	32967115	37592294	37919567	54T1S6B1S53T1S	SN587	Pool0098	dUTP	AD001	10	8.5	240	74		OP	2011	IncaDiagnosisDate	39	1	40		Invasive cancer	LEFT	Positive	80	Positive	Negative		N0	0	2	80	26	T2	1	Ductal	Endo	ERpHER2nLNn
S000871.l.r.m.c.lib.g.k2.a.t	StringTie	TRUE	TRUE	FALSE	S000871.l.r.m.c.lib.g	S000871.l.r.m.c.lib	S000871.l.r	S000871	C008022	Q008041	0.429878	20557644	23380916	27893034	28093542	54T1S6B1S53T1S	SN587	Pool0098	dUTP	AD020	10	8.7	152.1	74		OP	2011	IncaDiagnosisDate	39	3	30		Invasive cancer	LEFT	Positive	95	Positive	Negative		N0	0	3	85	25	T2	1	Ductal_Other	Endo	ERpHER2nLNn
S000872.l.r.m.c.lib.g.k2.a.t	StringTie	TRUE	TRUE	FALSE	S000872.l.r.m.c.lib.g	S000872.l.r.m.c.lib	S000872.l.r	S000872	C008020	Q008038	0.365246	33794396	38027501	43168344	43429548	54T1S6B1S53T1S	SN587	Pool0098	dUTP	AD021	10	9	255.7	74		OP	2011	IncaDiagnosisDate	57	1	80		Invasive cancer	RIGHT	Positive		Positive	Negative		N0	0	1	80	11	T1c	0	Ductal	None	ERpHER2nLNn
S000873.l.r.m.c.lib.g.k2.a.t	StringTie	TRUE	TRUE	FALSE	S000873.l.r.m.c.lib.g	S000873.l.r.m.c.lib	S000873.l.r	S000873	C008008	Q008022	0.384096	26750931	30570925	35825123	36161633	54T1S6B1S53T1S	SN587	Pool0098	dUTP	AD022	10	9.1	123.3	74		OP	2011	IncaDiagnosisDate	21	1	45		Invasive cancer	LEFT	Positive	95	Negative	Negative		4toX	1	3	70	30	T2	1	Ductal	ChemoEndo	ERpHER2nLNp
S000874.l.r.m.c.lib.g.k2.a.t	StringTie	TRUE	TRUE	FALSE	S000874.l.r.m.c.lib.g	S000874.l.r.m.c.lib	S000874.l.r	S000874	C008014	Q008020	0.405109	20468984	23143020	26546122	26878567	54T1S6B1S53T1S	SN587	Pool0098	dUTP	AD023	10	7.8	66.38	74		OP	2011	IncaDiagnosisDate	72	5	72		Invasive cancer	LEFT	Positive		Negative	Positive		N0	0	2	65	17	T1c	0	Lobular	ImmuChemoEndo	HER2pERp
S000875.l.r.m.c.lib.g.k2.a.t	StringTie	TRUE	TRUE	FALSE	S000875.l.r.m.c.lib.g	S000875.l.r.m.c.lib	S000875.l.r	S000875	C008016	Q008016	0.407292	32138602	36266306	42203009	42864999	54T1S6B1S53T1S	SN587	Pool0098	dUTP	AD025	10	7.9	78.72	74		OP	2011	IncaDiagnosisDate	42	8	85		Invasive cancer	RIGHT	Positive		Positive	Negative		N0	0	1	50	38	T2	1	Lobular	Endo	ERpHER2nLNn
S000876.l.r.m.c.lib.g.k2.a.t	StringTie	TRUE	TRUE	FALSE	S000876.l.r.m.c.lib.g	S000876.l.r.m.c.lib	S000876.l.r	S000876	C008015	Q008013	0.442165	25707106	27471110	32849008	33362801	54T1S6B1S53T1S	SN587	Pool0099	dUTP	AD001	11	7.8	38.98	74		OP	2011	IncaDiagnosisDate	22	6	70		Invasive cancer	RIGHT	Positive		Positive	Positive		N0	0	2	35	12	T1c	0	Ductal	ImmuChemoEndo	HER2pERp
S000877.l.r.m2.c.lib.g.k2.a.t	StringTie	FALSE	FALSE	TRUE	S000877.l.r.m2.c.lib.g	S000877.l.r.m2.c.lib	S000877.l.r	S000877	C008006	Q008019	0.252288	29957101	32001620	36004978	36094318	54T1S6B1S53T1S	SN587	Pool0102	dUTP	AD002	11	9.1	640.1	74		OP	2011	SamplingDate	0	1	43			RIGHT
S000877.l.r.m.c.lib.g.k2.a.t	StringTie	FALSE	FALSE	TRUE	S000877.l.r.m.c.lib.g	S000877.l.r.m.c.lib	S000877.l.r	S000877	C008006	Q008019	0.380462	62423814	67198995	77819731	78046244	54T1S6B1S53T1S	SN587	Pool0099	dUTP	AD002	11	9.1	640.1	74		OP	2011	SamplingDate	0	1	43			RIGHT
S000878.l.r.m.c.lib.g.k2.a.t	StringTie	FALSE	FALSE	TRUE	S000878.l.r.m.c.lib.g	S000878.l.r.m.c.lib	S000878.l.r	S000878	C008354	Q008331	0.399811	58976603	63094648	70733933	70948450	54T1S6B1S53T1S	SN587	Pool0099	dUTP	AD003	11	7.6	27.42	75		OP	2011	IncaDiagnosisDate	55	1	45		Invasive cancer	RIGHT	Positive	100	Positive	Negative		4toX	1	2	55	12	T1c	0	Lobular	ChemoEndo	ERpHER2nLNp
S000879.l.r.m.c.lib.g.k2.a.t	StringTie	TRUE	TRUE	FALSE	S000879.l.r.m.c.lib.g	S000879.l.r.m.c.lib	S000879.l.r	S000879	C008007	Q008026	0.323362	33531101	35635127	45295485	45632910	54T1S6B1S53T1S	SN587	Pool0099	dUTP	AD004	11	7.2	46.4	75		OP	2011	IncaDiagnosisDate	35	2	40		Invasive cancer	RIGHT	Positive	100	Positive	Negative		1to3	1	2	75	42	T2	1	Ductal	Endo	ERpHER2nLNp
S000880.l.r.m.c.lib.g.k2.a.t	StringTie	TRUE	TRUE	FALSE	S000880.l.r.m.c.lib.g	S000880.l.r.m.c.lib	S000880.l.r	S000880	C008000	Q008031	0.360361	53809097	57384360	69553885	70260303	54T1S6B1S53T1S	SN587	Pool0099	dUTP	AD005	11	8.6	253.1	75		OP	2011	IncaDiagnosisDate	29	0	55		Invasive cancer	LEFT	Positive		Positive	Negative		1to3	1	3	90	11	T1c	0	Ductal	Endo	ERpHER2nLNp
S000881.l2.r.m.c.lib.g.k2.a.t	StringTie	TRUE	FALSE	TRUE	S000881.l2.r.m.c.lib.g	S000881.l2.r.m.c.lib	S000881.l2.r	S000881	C008001	Q008024	0.326682	26720128	28289499	37378948	37619459	54T1S6B1S53T1S	SN587	Pool0293	dUTP	AD013	60	9.25996	40.58	417		OP	2011	IncaDiagnosisDate	23	1	30		Invasive cancer	RIGHT	Positive	75	Negative			N0	0	2	70	41	T2	1	Lobular	Endo
S000882.l.r.m.c.lib.g.k2.a.t	StringTie	TRUE	TRUE	FALSE	S000882.l.r.m.c.lib.g	S000882.l.r.m.c.lib	S000882.l.r	S000882	C008002	Q008015	0.343549	20094865	21817197	25866320	26080427	54T1S6B1S53T1S	SN587	Pool0099	dUTP	AD006	11	9.1	641	75		OP	2011	IncaDiagnosisDate	41	1	19		Invasive cancer	LEFT	Positive		Positive	Negative		N0	0	1	50	14	T1c	0	Other	Endo	ERpHER2nLNn
S000883.l.r.m2.c.lib.g.k2.a.t	StringTie	TRUE	TRUE	FALSE	S000883.l.r.m2.c.lib.g	S000883.l.r.m2.c.lib	S000883.l.r	S000883	C008013	Q008014	0.429393	26154613	28345235	30317065	30373555	75T1S6B75T1S	NB501986	Pool0632	TruSeq	AD008	334	6.9	48.08	75		OP	2011	IncaDiagnosisDate	46	3	15		Invasive cancer	RIGHT	Positive	90	Positive	Negative		N0	0	2	50	16	T1c	0	Ductal	Endo	ERpHER2nLNn
S000883.l.r.m.c.lib.g.k2.a.t	StringTie	FALSE	FALSE	FALSE	S000883.l.r.m.c.lib.g	S000883.l.r.m.c.lib	S000883.l.r	S000883	C008013	Q008014	0.324224	24709014	26570717	34622105	34801435	54T1S6B1S53T1S	SN587	Pool0099	dUTP	AD007	11	6.9	48.08	75		OP	2011	IncaDiagnosisDate	46	3	15		Invasive cancer	RIGHT	Positive	90	Positive	Negative		N0	0	2	50	16	T1c	0	Ductal	Endo	ERpHER2nLNn
S000884.l.r.m.c.lib.g.k2.a.t	StringTie	FALSE	FALSE	TRUE	S000884.l.r.m.c.lib.g	S000884.l.r.m.c.lib	S000884.l.r	S000884	C008004	Q008030	0.284166	22106271	23620540	28549290	29225031	54T1S6B1S53T1S	SN587	Pool0099	dUTP	AD009	11	7.5	51.24	75		OP	2011	SamplingDate	0	1	45			LEFT
S000885.l.r.m.c.lib.g.k2.a.t	StringTie	FALSE	FALSE	TRUE	S000885.l.r.m.c.lib.g	S000885.l.r.m.c.lib	S000885.l.r	S000885	C008003	Q008023	0.339517	57981400	61676860	73484586	73882423	54T1S6B1S53T1S	SN587	Pool0099	dUTP	AD010	11	8	207.7	75		OP	2011	SamplingDate	0	1	40			RIGHT
S000886.l.r.m.c.lib.g2.k2.a.t	StringTie	TRUE	TRUE	FALSE	S000886.l.r.m.c.lib.g2	S000886.l.r.m.c.lib	S000886.l.r	S000886	C008005	Q008021	0.441223	18258051	20288205	23671170	23934517	54T1S6B1S53T1S	SN587	Pool0298	dUTP	AD011	11	7.6	39.62	75		OP	2011	IncaDiagnosisDate	15	1	50		Invasive cancer	LEFT	Positive	100	Positive	Negative		N0	0	2	70	12	T1c	0	Lobular	None	ERpHER2nLNn
S000887.l.r.m.c.lib.g.k2.a.t	StringTie	TRUE	TRUE	FALSE	S000887.l.r.m.c.lib.g	S000887.l.r.m.c.lib	S000887.l.r	S000887	C008011	Q008017	0.339353	22306012	24698171	30016296	30558567	54T1S6B1S53T1S	SN587	Pool0099	dUTP	AD012	11	9.1	426.4	75		OP	2011	IncaDiagnosisDate	59	3	84		Invasive cancer	RIGHT	Positive		Positive	Negative		N0	0	3	55	15	T1c	0	Other	Endo	ERpHER2nLNn
S000888.l.r.m.c.lib.g.k2.a.t	StringTie	TRUE	TRUE	FALSE	S000888.l.r.m.c.lib.g	S000888.l.r.m.c.lib	S000888.l.r	S000888	C008010	Q008029	0.387809	27138566	29444968	36968184	37833544	54T1S6B1S53T1S	SN587	Pool0099	dUTP	AD013	11	8.1	120.4	75		OP	2011	IncaDiagnosisDate	41	3	89		Invasive cancer	LEFT	Positive		Negative	Negative		1to3	1	2	80	25	T2	1	Lobular	Endo	ERpHER2nLNp
S000889.l.r.m.c.lib.g.k2.a.t	StringTie	TRUE	TRUE	FALSE	S000889.l.r.m.c.lib.g	S000889.l.r.m.c.lib	S000889.l.r	S000889	C008009	Q008028	0.401701	20439121	22072270	27378871	27458537	54T1S6B1S53T1S	SN587	Pool0099	dUTP	AD014	11	9.2	202.6	75		OP	2011	IncaDiagnosisDate	48	3	80		Invasive cancer	RIGHT	Positive		Positive	Negative		N0	0	2	80	10	T1b	0	Ductal	None	ERpHER2nLNn
S000890.l.r.m.c.lib.g.k2.a.t	StringTie	TRUE	TRUE	FALSE	S000890.l.r.m.c.lib.g	S000890.l.r.m.c.lib	S000890.l.r	S000890	C007994	Q008003	0.409145	21100255	22910759	26963590	27351438	54T1S6B1S53T1S	SN587	Pool0099	dUTP	AD015	11	9.1	315.3	76		OP	2011	IncaDiagnosisDate	32	1	89		Invasive cancer	LEFT	Positive	80	Positive	Negative		N0	0	2	70	11	T1c	0	Ductal	Endo	ERpHER2nLNn
S000891.l.r.m.c.lib.g.k2.a.t	StringTie	TRUE	TRUE	FALSE	S000891.l.r.m.c.lib.g	S000891.l.r.m.c.lib	S000891.l.r	S000891	C007996	Q007995	0.236147	25011167	26820856	30511270	30908573	54T1S6B1S53T1S	SN587	Pool0099	dUTP	AD018	11	9.1	400.7	76		OP	2011	IncaDiagnosisDate	35	1	16		Invasive cancer	LEFT	Positive		Positive	Negative		1to3	1	2	55	10	T1b	0	Ductal	Endo	ERpHER2nLNp
S000892.l.r.m.c.lib.g.k2.a.t	StringTie	TRUE	TRUE	FALSE	S000892.l.r.m.c.lib.g	S000892.l.r.m.c.lib	S000892.l.r	S000892	C007995	Q007991	0.359106	32572102	34844771	40986011	41119892	54T1S6B1S53T1S	SN587	Pool0099	dUTP	AD019	11	7.1	31.17	76		OP	2011	IncaDiagnosisDate	20	1	30		Invasive cancer	LEFT	Negative		Negative	Negative		N0	0	2	40	16	T1c	0	Ductal	Chemo	TNBC
S000893.l.r.m.c.lib.g.k2.a.t	StringTie	TRUE	TRUE	FALSE	S000893.l.r.m.c.lib.g	S000893.l.r.m.c.lib	S000893.l.r	S000893	C007997	Q008006	0.23528	20593286	21945937	24108877	24174532	54T1S6B1S53T1S	SN587	Pool0099	dUTP	AD020	11	8.9	751.4	76		OP	2011	IncaDiagnosisDate	31	5	20		Invasive cancer	LEFT	Positive	95	Positive	Negative		N0	0	3	80	40	T2	1	Ductal	Endo	ERpHER2nLNn
S000894.l.r.m.c.lib.g.k2.a.t	StringTie	TRUE	TRUE	FALSE	S000894.l.r.m.c.lib.g	S000894.l.r.m.c.lib	S000894.l.r	S000894	C007998	Q008008	0.207567	20406934	21714899	24578869	24871353	54T1S6B1S53T1S	SN587	Pool0099	dUTP	AD021	11	7.8	412.2	76		OP	2011	IncaDiagnosisDate	36	5	75		Invasive cancer	LEFT	Positive		Negative	Negative		N0	0	2	80	45	T2	1	Lobular	Endo	ERpHER2nLNn
S000895.l.r.m.c.lib.g.k2.a.t	StringTie	TRUE	TRUE	FALSE	S000895.l.r.m.c.lib.g	S000895.l.r.m.c.lib	S000895.l.r	S000895	C007986	Q008005	0.212499	22667539	24174491	29492661	30243087	54T1S6B1S53T1S	SN587	Pool0099	dUTP	AD022	11	8.7	63.98	76		OP	2011	IncaDiagnosisDate	26	1	40		Invasive cancer	RIGHT	Positive	95	Negative	Negative		N0	0	1	75	18	T1c	0	Other	Endo	ERpHER2nLNn
S000896.l.r.m.c.lib.g.k2.a.t	StringTie	FALSE	FALSE	FALSE	S000896.l.r.m.c.lib.g	S000896.l.r.m.c.lib	S000896.l.r	S000896	C007988	Q008009	0.223171	26138782	27794328	33110865	33627278	54T1S6B1S53T1S	SN587	Pool0099	dUTP	AD025	11	8.9	124.9	76		OP	2011	IncaDiagnosisDate	15	1	35		Invasive cancer	RIGHT	Positive	90	Positive	Negative		N0	0	2	80	32	T2	1	Ductal	Endo	ERpHER2nLNn
S000897.l.r.lib.g.k2.a.t	StringTie	FALSE	FALSE	FALSE	S000897.l.r.lib.g	S000897.l.r.lib	S000897.l.r	S000897	C007987	Q008009	0.269478	32438917	35608453	37166006	37229642	75T1S6B75T1S	NS500281	Pool0405	NeoPrep	AD025	130	9.2	234	76		OP	2011	IncaDiagnosisDate	18	1	32		Invasive cancer	LEFT	Positive	90	Positive	Negative		N0	0	2	80	32	T2	1	Ductal	Endo	ERpHER2nLNn
S000897.l.r.m3.c.lib.g.k2.a.t	StringTie	FALSE	FALSE	FALSE	S000897.l.r.m3.c.lib.g	S000897.l.r.m3.c.lib	S000897.l.r	S000897	C007987	Q008009	0.368594	24051849	29998940	32203646	32208957	75T1S6B75T1S	NS500281	Pool0270	TruSeq	AD006	53	9.2	234	76		OP	2011	IncaDiagnosisDate	18	1	32		Invasive cancer	LEFT	Positive	90	Positive	Negative		N0	0	2	80	32	T2	1	Ductal	Endo	ERpHER2nLNn
S000897.l.r.m.c.lib.g.k2.a.t	StringTie	FALSE	FALSE	FALSE	S000897.l.r.m.c.lib.g	S000897.l.r.m.c.lib	S000897.l.r	S000897	C007987	Q008009	0.223428	26953687	28429410	33190481	33750846	54T1S6B1S53T1S	SN587	Pool0100	dUTP	AD001	11	9.2	234	76		OP	2011	IncaDiagnosisDate	18	1	32		Invasive cancer	LEFT	Positive	90	Positive	Negative		N0	0	2	80	32	T2	1	Ductal	Endo	ERpHER2nLNn
S000898.l.r.m.c.lib.g.k2.a.t	StringTie	TRUE	TRUE	FALSE	S000898.l.r.m.c.lib.g	S000898.l.r.m.c.lib	S000898.l.r	S000898	C007982	Q007994	0.234962	32186091	34121978	39610297	41047365	54T1S6B1S53T1S	SN587	Pool0100	dUTP	AD002	11	8.8	117.8	76		OP	2011	IncaDiagnosisDate	49	0	100		Invasive cancer	LEFT	Positive		Positive	Negative		1to3	1	3	50	90	T3	1	Ductal	ChemoEndo	ERpHER2nLNp
S000899.l.r.m.c.lib.g.k2.a.t	StringTie	TRUE	TRUE	FALSE	S000899.l.r.m.c.lib.g	S000899.l.r.m.c.lib	S000899.l.r	S000899	C007975	Q007992	0.301545	23903448	25616847	30298978	30517827	54T1S6B1S53T1S	SN587	Pool0100	dUTP	AD003	11	8.1	161	76		OP	2011	IncaDiagnosisDate	27	1	60		Invasive cancer	RIGHT	Positive		Positive	Negative		1to3	1	3	45	14	T1c	0	Ductal	ChemoEndo	ERpHER2nLNp
S000900.l.r.m.c.lib.g.k2.a.t	StringTie	TRUE	TRUE	FALSE	S000900.l.r.m.c.lib.g	S000900.l.r.m.c.lib	S000900.l.r	S000900	C007974	Q008010	0.237602	29374639	30935097	35830745	38346711	54T1S6B1S53T1S	SN587	Pool0100	dUTP	AD004	11	8.2	57.77	76		OP	2011	IncaDiagnosisDate	35	1	44		Invasive cancer	LEFT	Positive		Positive	Negative		SubMicroMet	0	2	85	45	T2	1	Other	Endo	ERpHER2nLNn
S000901.l.r.m.c.lib.g.k2.a.t	StringTie	TRUE	TRUE	FALSE	S000901.l.r.m.c.lib.g	S000901.l.r.m.c.lib	S000901.l.r	S000901	C007976	Q008007	0.222742	28147571	29700191	34667004	35147395	54T1S6B1S53T1S	SN587	Pool0100	dUTP	AD005	11	9.6	414.4	76		OP	2011	IncaDiagnosisDate	30	2	28		Invasive cancer	RIGHT	Negative		Negative	Negative		4toX	1	3	80	35	T2	1	Ductal	None	TNBC
S000902.l.r.m.c.lib.g.k2.a.t	StringTie	TRUE	TRUE	FALSE	S000902.l.r.m.c.lib.g	S000902.l.r.m.c.lib	S000902.l.r	S000902	C007985	Q008001	0.226934	28079887	30000417	36049789	37689597	54T1S6B1S53T1S	SN587	Pool0100	dUTP	AD006	11	8.7	147.1	77		OP	2011	IncaDiagnosisDate	25	3	49		Invasive cancer	RIGHT	Negative		Negative	Negative		N0	0	1	65				Ductal	None	TNBC
S000903.l.r.m.c.lib.g.k2.a.t	StringTie	TRUE	TRUE	FALSE	S000903.l.r.m.c.lib.g	S000903.l.r.m.c.lib	S000903.l.r	S000903	C007977	Q007999	0.270253	27539848	29027250	35900938	37497898	54T1S6B1S53T1S	SN587	Pool0100	dUTP	AD007	11	8.1	66.62	77		OP	2011	IncaDiagnosisDate	23	2	24		Invasive cancer	LEFT	Positive		Positive	Negative		1to3	1	2	65	30	T2	1	Ductal	Endo	ERpHER2nLNp
S000904.l.r.m.c.lib.g.k2.a.t	StringTie	FALSE	FALSE	TRUE	S000904.l.r.m.c.lib.g	S000904.l.r.m.c.lib	S000904.l.r	S000904	C007979	Q008002	0.207682	22474146	23742726	28006969	28772609	54T1S6B1S53T1S	SN587	Pool0100	dUTP	AD009	11	8.6	263.2	77		OP	2011	IncaDiagnosisDate	65	2	20		Invasive cancer	RIGHT	Positive	100	Positive	Negative		N0	0	2	70	23	T2	1	Ductal	Endo	ERpHER2nLNn
S000905.l.r.m.c.lib.g.k2.a.t	StringTie	FALSE	FALSE	TRUE	S000905.l.r.m.c.lib.g	S000905.l.r.m.c.lib	S000905.l.r	S000905	C007978	Q008002	0.259171	27053654	28529653	33073346	33472697	54T1S6B1S53T1S	SN587	Pool0100	dUTP	AD010	11	8.7	82.65	77		OP	2011	IncaDiagnosisDate	51	2	60		Invasive cancer	LEFT	Positive	95	Positive	Negative		SubMicroMet	0	1	70	6	T1b	0	Ductal	Endo	ERpHER2nLNn
S000906.l.r.m.c.lib.g.k2.a.t	StringTie	TRUE	TRUE	FALSE	S000906.l.r.m.c.lib.g	S000906.l.r.m.c.lib	S000906.l.r	S000906	C007990	Q007993	0.221542	23730248	25368644	30349339	30475131	54T1S6B1S53T1S	SN587	Pool0100	dUTP	AD011	11	9.1	305.4	77		OP	2011	IncaDiagnosisDate	20	4	14		Invasive cancer	RIGHT	Positive	100	Positive	Negative		1to3	1	3	50	14	T1c	0	Ductal	ChemoEndo	ERpHER2nLNp
S000907.l.r.m.c.lib.g.k2.a.t	StringTie	TRUE	FALSE	TRUE	S000907.l.r.m.c.lib.g	S000907.l.r.m.c.lib	S000907.l.r	S000907	C007989	Q008004	0.314429	22652860	23948875	28837417	31477848	54T1S6B1S53T1S	SN587	Pool0100	dUTP	AD012	11	6.6	26.72	77		OP	2011	IncaDiagnosisDate	12	4	35		Invasive cancer	LEFT	Positive	90	Positive	Negative		N0	0	3	75	21	T2	1	Ductal	Endo	ERpHER2nLNn
S000908.l.r.m.c.lib.g.k2.a.t	StringTie	TRUE	TRUE	FALSE	S000908.l.r.m.c.lib.g	S000908.l.r.m.c.lib	S000908.l.r	S000908	C007981	Q007990	0.282569	26376210	28040536	34844728	35548601	54T1S6B1S53T1S	SN587	Pool0100	dUTP	AD013	11	8.7	211.5	77		OP	2011	IncaDiagnosisDate	14	2	105		Invasive cancer	RIGHT	Positive	95	Positive	Negative		1to3	1	2	25	18	T1c	0	Ductal	ChemoEndo	ERpHER2nLNp
S000909.l.r.m.c.lib.g.k2.a.t	StringTie	TRUE	FALSE	TRUE	S000909.l.r.m.c.lib.g	S000909.l.r.m.c.lib	S000909.l.r	S000909	C007980	Q007998	0.236158	30513401	31940120	38335702	38791029	54T1S6B1S53T1S	SN587	Pool0100	dUTP	AD014	11	8.8	92.79	77		OP	2011	IncaDiagnosisDate	6	2	47		Invasive cancer	RIGHT	Positive	100	Positive	Negative		1to3	1	2	65	15	T1c	0	Ductal	None	ERpHER2nLNp
S000910.l.r.m.c.lib.g.k2.a.t	StringTie	TRUE	TRUE	FALSE	S000910.l.r.m.c.lib.g	S000910.l.r.m.c.lib	S000910.l.r	S000910	C007993	Q008011	0.264527	26232584	28345250	34570041	35377445	54T1S6B1S53T1S	SN587	Pool0100	dUTP	AD015	11	8.8	253.5	77		OP	2011	IncaDiagnosisDate	54	4	35		Invasive cancer	RIGHT	Positive		Negative	Negative		1to3	1	3	85	16	T1c	0	Ductal	Endo	ERpHER2nLNp
S000911.l.r.m.c.lib.g.k2.a.t	StringTie	TRUE	TRUE	FALSE	S000911.l.r.m.c.lib.g	S000911.l.r.m.c.lib	S000911.l.r	S000911	C007991	Q007996	0.242859	32864676	34970968	39915366	41034066	54T1S6B1S53T1S	SN587	Pool0100	dUTP	AD018	11	9.3	310.8	77		OP	2011	IncaDiagnosisDate	32	4	80		Invasive cancer	RIGHT	Positive		Positive	Negative		N0	0	2	55	15	T1c	0	Ductal	Endo	ERpHER2nLNn
S000912.l.r.m.c.lib.g.k2.a.t	StringTie	TRUE	TRUE	FALSE	S000912.l.r.m.c.lib.g	S000912.l.r.m.c.lib	S000912.l.r	S000912	C007963	Q007984	0.240506	34742789	36791864	43726193	43899150	54T1S6B1S53T1S	SN587	Pool0101	dUTP	AD002	11	8.6	76.04	78		OP	2011	IncaDiagnosisDate	23	0	71		Invasive cancer	RIGHT	Positive		Positive	Negative		1to3	1	2	70	16	T1c	0	Ductal	Endo	ERpHER2nLNp
S000913.l.r.m.c.lib.g.k2.a.t	StringTie	TRUE	TRUE	FALSE	S000913.l.r.m.c.lib.g	S000913.l.r.m.c.lib	S000913.l.r	S000913	C007952	Q007983	0.234891	29791786	31938267	38305607	38410095	54T1S6B1S53T1S	SN587	Pool0101	dUTP	AD003	11	8.8	138	78		OP	2011	IncaDiagnosisDate	20	0	48		Invasive cancer	RIGHT	Positive		Positive	Negative		N0	0	2	65	14	T1c	0	Ductal	Endo	ERpHER2nLNn
S000914.l.r.m.c.lib.g.k2.a.t	StringTie	TRUE	TRUE	FALSE	S000914.l.r.m.c.lib.g	S000914.l.r.m.c.lib	S000914.l.r	S000914	C007956	Q007975	0.211341	28151026	29774128	35877086	36220970	54T1S6B1S53T1S	SN587	Pool0101	dUTP	AD004	11	8.6	97.23	78		OP	2011	IncaDiagnosisDate	34	1	65		Invasive cancer	LEFT	Positive	95	Positive	Negative		N0	0	2	60	9	T1b	0	Ductal	Endo	ERpHER2nLNn
S000915.l.r.m.c.lib.g.k2.a.t	StringTie	TRUE	TRUE	FALSE	S000915.l.r.m.c.lib.g	S000915.l.r.m.c.lib	S000915.l.r	S000915	C007955	Q007980	0.240543	31961383	33828802	39714957	39806840	54T1S6B1S53T1S	SN587	Pool0101	dUTP	AD005	11	8.5	126.6	78		OP	2011	IncaDiagnosisDate	23	1	125		Invasive cancer	LEFT	Positive	95	Positive	Negative		4toX	1	1	65	17	T1c	0	Ductal	ChemoEndo	ERpHER2nLNp
S000916.l.r.m.c.lib.g.k2.a.t	StringTie	TRUE	TRUE	FALSE	S000916.l.r.m.c.lib.g	S000916.l.r.m.c.lib	S000916.l.r	S000916	C007954	Q007982	0.210258	28784624	30265069	37115235	37343342	54T1S6B1S53T1S	SN587	Pool0101	dUTP	AD006	11	9.2	80.84	78		OP	2011	IncaDiagnosisDate	7	1	46		Invasive cancer	LEFT	Positive	95	Positive	Negative		N0	0	1	65	11	T1c	0	Ductal	Endo	ERpHER2nLNn
S000917.l.r.m.c.lib.g.k2.a.t	StringTie	FALSE	FALSE	TRUE	S000917.l.r.m.c.lib.g	S000917.l.r.m.c.lib	S000917.l.r	S000917	C007958	Q007969	0.225988	33674063	35481713	42774371	43019384	54T1S6B1S53T1S	SN587	Pool0101	dUTP	AD007	11	9.3	251.1	78		OP	2011	IncaDiagnosisDate	13	1	29		Invasive cancer	RIGHT	Positive		Positive	Negative		4toX	1	2	45	14	T1c	0	Ductal	ChemoEndo	ERpHER2nLNp
S000918.l.r.m.c.lib.g.k2.a.t	StringTie	FALSE	FALSE	TRUE	S000918.l.r.m.c.lib.g	S000918.l.r.m.c.lib	S000918.l.r	S000918	C007957	Q007969	0.248277	29304509	31341866	36079607	36362253	54T1S6B1S53T1S	SN587	Pool0101	dUTP	AD009	11	8.7	69.43	78		OP	2011	IncaDiagnosisDate	13	1	35		Invasive cancer	LEFT	Positive		Positive	Negative		N0	0	2	45	12	T1c	0	Ductal	ChemoEndo	ERpHER2nLNn
S000919.l.r.m.c.lib.g.k2.a.t	StringTie	TRUE	TRUE	FALSE	S000919.l.r.m.c.lib.g	S000919.l.r.m.c.lib	S000919.l.r	S000919	C007960	Q007986	0.332396	34685356	36975071	45048201	45226204	54T1S6B1S53T1S	SN587	Pool0102	dUTP	AD021	11	8.3	196.4	79		OP	2011	IncaDiagnosisDate	21	1	35		Invasive cancer	RIGHT	Negative		Negative	Positive		4toX	1	3	80	25	T2	1	Ductal	ImmuChemo	HER2pERn
S000920.l.r.m.c.lib.g.k2.a.t	StringTie	TRUE	FALSE	TRUE	S000920.l.r.m.c.lib.g	S000920.l.r.m.c.lib	S000920.l.r	S000920	C007959	Q007974	0.213071	25226776	27225273	32421196	32467252	54T1S6B1S53T1S	SN587	Pool0101	dUTP	AD011	11	8.7	113.1	79		OP	2011	IncaDiagnosisDate	15	1	50		Invasive cancer	LEFT								2	55					None
S000921.l.r.m.c.lib.g.k2.a.t	StringTie	TRUE	TRUE	FALSE	S000921.l.r.m.c.lib.g	S000921.l.r.m.c.lib	S000921.l.r	S000921	C007969	Q007985	0.293555	24901198	26332668	30016591	30426713	54T1S6B1S53T1S	SN587	Pool0101	dUTP	AD012	11	7.3	37.18	79		OP	2011	IncaDiagnosisDate	20	3	50		Invasive cancer	LEFT	Positive	100	Positive	Negative		N0	0	2	70	14	T1c	0	Lobular	Endo	ERpHER2nLNn
S000922.l.r.m.c.lib.g.k2.a.t	StringTie	TRUE	FALSE	TRUE	S000922.l.r.m.c.lib.g	S000922.l.r.m.c.lib	S000922.l.r	S000922	C007953	Q007970	0.340089	30736230	33989935	40079764	40309096	54T1S6B1S53T1S	SN587	Pool0101	dUTP	AD013	11	7.7	520.4	79		OP	2011	IncaDiagnosisDate	13	1	44		Invasive cancer	RIGHT	Negative	0	Positive	Negative		N0	0	3	50	16	T1c	0	Ductal	ChemoEndo
S000923.l.r.m.c.lib.g.k2.a.t	StringTie	TRUE	TRUE	FALSE	S000923.l.r.m.c.lib.g	S000923.l.r.m.c.lib	S000923.l.r	S000923	C007968	Q007989	0.334427	29742628	31345703	38934992	39192407	54T1S6B1S53T1S	SN587	Pool0276	dUTP	AD002	56	8.6	29.59	79		OP	2011	IncaDiagnosisDate	46	3	25		Invasive cancer	RIGHT	Positive		Positive	Negative		N0	0	2	90	90	T3	1	Lobular	Endo	ERpHER2nLNn
S000924.l.r.lib.g.k2.a.t	StringTie	FALSE	FALSE	FALSE	S000924.l.r.lib.g	S000924.l.r.lib	S000924.l.r	S000924	C007962	Q007988	0.283172	28773918	32233408	33614637	33677551	75T1S6B75T1S	NS500281	Pool0405	NeoPrep	AD011	130	9.2	566.8	79		OP	2011	IncaDiagnosisDate	44	1	58		Invasive cancer	RIGHT	Positive		Positive	Negative		4toX	1	3	85	55	T4	1	Ductal	Endo	ERpHER2nLNp
S000924.l.r.m.c.lib.g.k2.a.t	StringTie	TRUE	TRUE	FALSE	S000924.l.r.m.c.lib.g	S000924.l.r.m.c.lib	S000924.l.r	S000924	C007962	Q007988	0.251698	35251054	37017041	41805177	42176297	54T1S6B1S53T1S	SN587	Pool0101	dUTP	AD014	11	9.2	566.8	79		OP	2011	IncaDiagnosisDate	44	1	58		Invasive cancer	RIGHT	Positive		Positive	Negative		4toX	1	3	85	55	T4	1	Ductal	Endo	ERpHER2nLNp
S000925.l.r.m.c.lib.g.k2.a.t	StringTie	TRUE	FALSE	TRUE	S000925.l.r.m.c.lib.g	S000925.l.r.m.c.lib	S000925.l.r	S000925	C007972	Q007976	0.219123	27490921	29022260	32363646	32494535	54T1S6B1S53T1S	SN587	Pool0100	dUTP	AD019	11	9.2	582.1	77		OP	2011	IncaDiagnosisDate	32	1	60		Invasive cancer	RIGHT	Positive	95	Positive	Positive		N0	0	3	60	120	T3	1	Ductal	Endo	HER2pERp
S000926.l.r.m.c.lib.g.k2.a.t	StringTie	TRUE	TRUE	FALSE	S000926.l.r.m.c.lib.g	S000926.l.r.m.c.lib	S000926.l.r	S000926	C007971	Q007981	0.21706	26261726	27604815	32447662	32527295	54T1S6B1S53T1S	SN587	Pool0100	dUTP	AD020	11	8.9	221.7	77		OP	2011	IncaDiagnosisDate	14	1	40		Invasive cancer	RIGHT	Positive	95	Positive	Negative		N0	0	1	65	14	T1c	0	Ductal	Endo	ERpHER2nLNn
S000927.l.r.m.c.lib.g.k2.a.t	StringTie	TRUE	TRUE	FALSE	S000927.l.r.m.c.lib.g	S000927.l.r.m.c.lib	S000927.l.r	S000927	C007966	Q007987	0.291882	27410210	29174401	33478749	34108007	54T1S6B1S53T1S	SN587	Pool0100	dUTP	AD021	11	8.8	823.4	78		OP	2011	IncaDiagnosisDate	28	1	32		Invasive cancer	LEFT	Negative		Negative	Negative		1to3	1	3	80	48	T2	1	Ductal	None	TNBC
S000928.l.r.m.c.lib.g.k2.a.t	StringTie	TRUE	TRUE	FALSE	S000928.l.r.m.c.lib.g	S000928.l.r.m.c.lib	S000928.l.r	S000928	C007965	Q007972	0.242354	25084788	26965398	31858625	33217892	54T1S6B1S53T1S	SN587	Pool0100	dUTP	AD022	11	8.9	282.3	78		OP	2011	IncaDiagnosisDate	11	1	41		Invasive cancer	RIGHT	Negative	5	Negative	Negative		1to3	1	3	55	23	T2	1	Ductal	Chemo	TNBC
S000929.l.r.m.c.lib.g.k2.a.t	StringTie	TRUE	TRUE	FALSE	S000929.l.r.m.c.lib.g	S000929.l.r.m.c.lib	S000929.l.r	S000929	C007964	Q007979	0.320745	53254784	55808118	63121620	63505163	54T1S6B1S53T1S	SN587	Pool0100	dUTP	AD023	11	8.6	35.88	78		OP	2011	IncaDiagnosisDate	18	1	30		Invasive cancer	LEFT	Positive	100	Positive	Negative		N0	0	2	60	12	T1c	0	Ductal	Endo	ERpHER2nLNn
S000930.l.r.m.c.lib.g.k2.a.t	StringTie	TRUE	TRUE	FALSE	S000930.l.r.m.c.lib.g	S000930.l.r.m.c.lib	S000930.l.r	S000930	C007973	Q007971	0.222059	29664422	31516918	36780689	37389650	54T1S6B1S53T1S	SN587	Pool0100	dUTP	AD025	11	8.7	68.11	78		OP	2011	IncaDiagnosisDate	23	5			Invasive cancer	RIGHT	Positive		Positive	Negative		N0	0	1	50	13	T1c	0	Ductal	Endo	ERpHER2nLNn
S000931.l.r.m.c.lib.g.k2.a.t	StringTie	TRUE	TRUE	FALSE	S000931.l.r.m.c.lib.g	S000931.l.r.m.c.lib	S000931.l.r	S000931	C007951	Q007956	0.256214	35700941	38146519	43806562	44036359	54T1S6B1S53T1S	SN587	Pool0101	dUTP	AD001	11	8.7	288.5	78		OP	2011	IncaDiagnosisDate	35	5	72		Invasive cancer	RIGHT	Negative		Negative	Negative		N0	0	3	70	21	T2	1	Ductal	Chemo	TNBC
S000932.l.r.m.c.lib.g.k2.a.t	StringTie	TRUE	FALSE	TRUE	S000932.l.r.m.c.lib.g	S000932.l.r.m.c.lib	S000932.l.r	S000932	C007948	Q007944	0.265714	24605207	26041354	31610129	32043297	54T1S6B1S53T1S	SN587	Pool0101	dUTP	AD015	11	7.8	85.12	79		CoreBiopsy	2011	IncaDiagnosisDate	2	5		Invasive cancer		RIGHT	Positive		Positive	Negative		N0	0		55	25	T2	1	Ductal	ImmuChemoEndo	ERpHER2nLNn
S000933.l.r.m.c.lib.g.k2.a.t	StringTie	TRUE	TRUE	FALSE	S000933.l.r.m.c.lib.g	S000933.l.r.m.c.lib	S000933.l.r	S000933	C007950	Q007939	0.266477	29092553	31109862	37027229	37290726	54T1S6B1S53T1S	SN587	Pool0101	dUTP	AD018	11	8	68.56	79		OP	2011	IncaDiagnosisDate	13	5	130		Invasive cancer	RIGHT	Positive		Positive	Negative		4toX	1	1	45	14	T1c	0	Ductal	ChemoEndo	ERpHER2nLNp
S000934.l.r.m.c.lib.g.k2.a.t	StringTie	TRUE	TRUE	FALSE	S000934.l.r.m.c.lib.g	S000934.l.r.m.c.lib	S000934.l.r	S000934	C007949	Q007942	0.223525	28530078	30029239	34876642	34982182	54T1S6B1S53T1S	SN587	Pool0101	dUTP	AD019	11	8.3	207.3	79		OP	2011	IncaDiagnosisDate	16	5	155		Invasive cancer	LEFT	Positive		Positive	Negative		N0	0	1	50	11	T1c	0	Ductal	Endo	ERpHER2nLNn
S000935.l.r.m2.c.lib.g.k2.a.t	StringTie	TRUE	TRUE	FALSE	S000935.l.r.m2.c.lib.g	S000935.l.r.m2.c.lib	S000935.l.r	S000935	C007932	Q007959	0.522254	32105699	34925617	43367592	43520936	99T1S6B1S37T1S;99T1S6B1S99T1S	SN587	Pool0001	dUTP	AD002	1	9.1	626.6	79		OP	2011	IncaDiagnosisDate	28	0	30		Invasive cancer	RIGHT	Positive		Positive	Negative		N0	0	3	75	21	T2	1	Ductal	Endo	ERpHER2nLNn
S000935.l.r.m3.c.lib.g.k2.a.t	StringTie	FALSE	FALSE	FALSE	S000935.l.r.m3.c.lib.g	S000935.l.r.m3.c.lib	S000935.l.r	S000935	C007932	Q007959	0.255525	21807509	23720254	25888591	25927233	75T1S6B75T1S	NS500281	Pool0577	TruSeq	AD005	291	9.1	626.6	79		OP	2011	IncaDiagnosisDate	28	0	30		Invasive cancer	RIGHT	Positive		Positive	Negative		N0	0	3	75	21	T2	1	Ductal	Endo	ERpHER2nLNn
S000935.l.r.m.c.lib.g.k2.a.t	StringTie	FALSE	FALSE	FALSE	S000935.l.r.m.c.lib.g	S000935.l.r.m.c.lib	S000935.l.r	S000935	C007932	Q007959	0.369541	37452083	40979296	50005459	50233276	99T1S6B1S37T1S;99T1S6B1S99T1S	SN587	Pool0001	dUTP	AD001	1	9.1	626.6	79		OP	2011	IncaDiagnosisDate	28	0	30		Invasive cancer	RIGHT	Positive		Positive	Negative		N0	0	3	75	21	T2	1	Ductal	Endo	ERpHER2nLNn
S000937.l.r.m.c.lib.g.k2.a.t	StringTie	TRUE	TRUE	FALSE	S000937.l.r.m.c.lib.g	S000937.l.r.m.c.lib	S000937.l.r	S000937	C007934	Q007968	0.428164	25370397	27667904	35276583	35370125	99T1S6B1S37T1S;99T1S6B1S99T1S	SN587	Pool0001	dUTP	AD004	1	8.9	124.6	79		OP	2011	IncaDiagnosisDate	25	1	28		Invasive cancer	LEFT	Positive	95	Positive	Negative		N0	0	1	90	17	T1c	0	Ductal	Endo	ERpHER2nLNn
S000938.l.r.m.c.lib.g.k2.a.t	StringTie	TRUE	TRUE	FALSE	S000938.l.r.m.c.lib.g	S000938.l.r.m.c.lib	S000938.l.r	S000938	C007943	Q007938	0.510268	33754712	36718900	44489603	44573033	99T1S6B1S37T1S;99T1S6B1S99T1S	SN587	Pool0001	dUTP	AD005	1	9.5	428	80		OP	2011	IncaDiagnosisDate	0	2	45		Invasive cancer	RIGHT	Negative		Negative	Negative		1to3	1	3	40	14	T1c	0	Ductal	Chemo	TNBC
S000939.l.r.m2.c.lib.g.k2.a.t	StringTie	FALSE	FALSE	FALSE	S000939.l.r.m2.c.lib.g	S000939.l.r.m2.c.lib	S000939.l.r	S000939	C007933	Q007950	0.592877	34709399	39477224	46400232	46756901	99T1S6B1S37T1S;99T1S6B1S99T1S	SN587	Pool0001	dUTP	AD007	1	8.3	829.9	80		OP	2011	IncaDiagnosisDate	28	1	40		Invasive cancer	LEFT	Positive	20	Negative	Negative		N0	0	3	60	32	T2	1	Ductal	ChemoEndo	ERpHER2nLNn
S000939.l.r.m.c.lib.g.k2.a.t	StringTie	TRUE	TRUE	FALSE	S000939.l.r.m.c.lib.g	S000939.l.r.m.c.lib	S000939.l.r	S000939	C007933	Q007950	0.504226	31162695	34954624	42720130	43217219	99T1S6B1S37T1S;99T1S6B1S99T1S	SN587	Pool0001	dUTP	AD006	1	8.3	829.9	80		OP	2011	IncaDiagnosisDate	28	1	40		Invasive cancer	LEFT	Positive	20	Negative	Negative		N0	0	3	60	32	T2	1	Ductal	ChemoEndo	ERpHER2nLNn
S000940.l.r.m.c.lib.g.k2.a.t	StringTie	TRUE	TRUE	FALSE	S000940.l.r.m.c.lib.g	S000940.l.r.m.c.lib	S000940.l.r	S000940	C007946	Q007958	0.552989	40552330	43450312	56030228	56167235	99T1S6B1S37T1S;99T1S6B1S99T1S	SN587	Pool0001	dUTP	AD008	1	9	245.5	80		OP	2011	IncaDiagnosisDate	19	2	82		Invasive cancer	RIGHT	Positive	100	Positive	Negative		1to3	1	2	70	19	T1c	0	Ductal	Endo	ERpHER2nLNp
S000941.l.r.m.c.lib.g.k2.a.t	StringTie	TRUE	TRUE	FALSE	S000941.l.r.m.c.lib.g	S000941.l.r.m.c.lib	S000941.l.r	S000941	C007945	Q007947	0.300337	38338058	41648650	51411313	54982324	99T1S6B1S37T1S;99T1S6B1S99T1S	SN587	Pool0002	dUTP	AD018	1	8.6	259.6	80		OP	2011	IncaDiagnosisDate	19	2	65		Invasive cancer	LEFT	Positive	90	Positive	Negative		N0	0	2	55	14	T1c	0	Ductal	Endo	ERpHER2nLNn
S000942.l.r.lib2.g.k2.a.t	StringTie	FALSE	FALSE	FALSE	S000942.l.r.lib2.g	S000942.l.r.lib2	S000942.l.r	S000942	C007944	Q007960	0.416602	30461360	32858520	34072923	34133621	75T1S6B75T1S	NS500281	Pool0440	NeoPrep	AD008	162	8.3	78.48	80		OP	2011	IncaDiagnosisDate	20	2	50		Invasive cancer	LEFT	Negative	0	Negative	Negative		N0	0	3	75	12	T1c	0	Ductal	None	TNBC
S000942.l.r.m2.c.lib.g.k2.a.t	StringTie	TRUE	TRUE	FALSE	S000942.l.r.m2.c.lib.g	S000942.l.r.m2.c.lib	S000942.l.r	S000942	C007944	Q007960	0.291143	22860401	24762271	27262361	27274110	75T1S6B75T1S	NS500281	Pool0359	TruSeq	AD003	90	8.3	78.48	80		OP	2011	IncaDiagnosisDate	20	2	50		Invasive cancer	LEFT	Negative	0	Negative	Negative		N0	0	3	75	12	T1c	0	Ductal	None	TNBC
S000942.l.r.m.c.lib.g.k2.a.t	StringTie	FALSE	FALSE	FALSE	S000942.l.r.m.c.lib.g	S000942.l.r.m.c.lib	S000942.l.r	S000942	C007944	Q007960	0.434969	40777288	44690161	58685131	59193770	99T1S6B1S37T1S;99T1S6B1S99T1S	SN587	Pool0002	dUTP	AD019	1	8.3	78.48	80		OP	2011	IncaDiagnosisDate	20	2	50		Invasive cancer	LEFT	Negative	0	Negative	Negative		N0	0	3	75	12	T1c	0	Ductal	None	TNBC
S000943.l.r.m.c.lib.g.k2.a.t	StringTie	TRUE	TRUE	FALSE	S000943.l.r.m.c.lib.g	S000943.l.r.m.c.lib	S000943.l.r	S000943	C007947	Q007952	0.494259	44650308	48420341	58634232	59684774	99T1S6B1S37T1S;99T1S6B1S99T1S	SN587	Pool0002	dUTP	AD020	1	7.9	174.3	80		OP	2011	IncaDiagnosisDate	10	2	51		Invasive cancer	RIGHT	Positive	100	Positive	Negative		N0	0	2	60	10	T1b	0	Ductal	Endo	ERpHER2nLNn
S000947.l.r.m.c.lib.g.k2.a.t	StringTie	TRUE	TRUE	FALSE	S000947.l.r.m.c.lib.g	S000947.l.r.m.c.lib	S000947.l.r	S000947	C007926	Q007946	0.440838	44276736	47375909	55866636	56523443	99T1S6B1S37T1S;99T1S6B1S99T1S	SN587	Pool0002	dUTP	AD021	1	9	74.61	80		OP	2011	IncaDiagnosisDate	22	1	90		Invasive cancer	RIGHT	Positive		Positive	Negative		1to3	1	2	55	11	T1c	0	Ductal	Endo	ERpHER2nLNp
S000948.l.r.m.c.lib.g.k2.a.t	StringTie	TRUE	TRUE	FALSE	S000948.l.r.m.c.lib.g	S000948.l.r.m.c.lib	S000948.l.r	S000948	C007920	Q007943	0.518651	35618934	38764798	46224662	46404760	99T1S6B1S37T1S;99T1S6B1S99T1S	SN587	Pool0002	dUTP	AD022	1	8.9	244.3	80		OP	2011	IncaDiagnosisDate	21	1	70		Invasive cancer	LEFT	Negative		Negative	Negative		1to3	1	3	50	45	T2	1	Ductal	Chemo	TNBC
S000949.l.r.m.c.lib.g.k2.a.t	StringTie	TRUE	TRUE	FALSE	S000949.l.r.m.c.lib.g	S000949.l.r.m.c.lib	S000949.l.r	S000949	C007939	Q007945	0.535378	39592311	43617318	51442504	51678426	99T1S6B1S37T1S;99T1S6B1S99T1S	SN587	Pool0002	dUTP	AD023	1	9	390.1	80		OP	2011	IncaDiagnosisDate	11	3			Invasive cancer	RIGHT	Positive		Negative	Negative		N0	0	3	55	15	T1c	0	Ductal	ChemoEndo	ERpHER2nLNn
S000950.l.r.lib3.g.k2.a.t	StringTie	FALSE	FALSE	FALSE	S000950.l.r.lib3.g	S000950.l.r.lib3	S000950.l.r	S000950	C007937	Q007954	0.261807	26954991	29829680	31277530	31737052	75T1S6B75T1S	NS500281	Pool0465	NeoPrep	AD023	185	9.2	324.6	80		OP	2011	IncaDiagnosisDate	21	2	15		Invasive cancer	RIGHT	Negative		Negative	Negative		N0	0	3	65	22	T2	1	Ductal	Chemo	TNBC
S000950.l.r.m.c.lib.g.k2.a.t	StringTie	TRUE	TRUE	FALSE	S000950.l.r.m.c.lib.g	S000950.l.r.m.c.lib	S000950.l.r	S000950	C007937	Q007954	0.433081	44059221	47739939	56615161	56904517	99T1S6B1S37T1S;99T1S6B1S99T1S	SN587	Pool0002	dUTP	AD025	1	9.2	324.6	80		OP	2011	IncaDiagnosisDate	21	2	15		Invasive cancer	RIGHT	Negative		Negative	Negative		N0	0	3	65	22	T2	1	Ductal	Chemo	TNBC
S000951.l.r.m.c.lib.g.k2.a.t	StringTie	TRUE	TRUE	FALSE	S000951.l.r.m.c.lib.g	S000951.l.r.m.c.lib	S000951.l.r	S000951	C007922	Q007953	0.522217	35432642	38819608	48699785	49322204	99T1S6B1S37T1S;99T1S6B1S99T1S	SN587	Pool0002	dUTP	AD027	1	9.1	69.29	81		OP	2011	IncaDiagnosisDate	-19	1	30		Invasive cancer	LEFT	Positive		Positive	Negative		N0	0	2	65	9	T1b	0	Ductal	Endo	ERpHER2nLNn
S000952.l.r.m.c.lib.g.k2.a.t	StringTie	TRUE	TRUE	FALSE	S000952.l.r.m.c.lib.g	S000952.l.r.m.c.lib	S000952.l.r	S000952	C007921	Q007941	0.250178	19563942	21600256	30449036	38684051	99T1S6B1S37T1S;99T1S6B1S99T1S	SN587	Pool0003	dUTP	AD018	1	9.3	144.8	81		OP	2011	IncaDiagnosisDate	29	1	50		Invasive cancer	LEFT	Positive	90	Positive	Negative		N0	0	2	45	10	T1b	0	Ductal	Endo	ERpHER2nLNn
S000953.l.r.m.c.lib.g.k2.a.t	StringTie	TRUE	TRUE	FALSE	S000953.l.r.m.c.lib.g	S000953.l.r.m.c.lib	S000953.l.r	S000953	C007941	Q007963	0.430074	38768112	41811926	56604470	56885765	99T1S6B1S37T1S;99T1S6B1S99T1S	SN587	Pool0003	dUTP	AD019	1	9.3	114.4	81		OP	2011	IncaDiagnosisDate	14	3	25		Invasive cancer	RIGHT	Positive	100	Positive	Negative		N0	0	1	80	14	T1c	0	Ductal	Endo	ERpHER2nLNn
S000954.l.r.m.c.lib.g.k2.a.t	StringTie	TRUE	TRUE	FALSE	S000954.l.r.m.c.lib.g	S000954.l.r.m.c.lib	S000954.l.r	S000954	C007940	Q007951	0.48299	30386418	32848717	41475316	42004416	99T1S6B1S37T1S;99T1S6B1S99T1S	SN587	Pool0003	dUTP	AD020	1	8.6	75.9	81		OP	2011	IncaDiagnosisDate	20	3	21		Invasive cancer	LEFT	Positive	70	Negative	Negative		N0	0	2	60	15	T1c	0	Lobular	Endo	ERpHER2nLNn
S000955.l.r.m.c.lib.g.k2.a.t	StringTie	TRUE	TRUE	FALSE	S000955.l.r.m.c.lib.g	S000955.l.r.m.c.lib	S000955.l.r	S000955	C007928	Q007962	0.444775	34885622	37555346	48778932	49787195	99T1S6B1S37T1S;99T1S6B1S99T1S	SN587	Pool0003	dUTP	AD021	1	9.3	311.6	81		OP	2011	IncaDiagnosisDate	36	1	37		Invasive cancer	LEFT	Positive	100	Negative	Negative		4toX	1	3	75	30	T2	1	Ductal	Endo	ERpHER2nLNp
S000956.l.r.m.c.lib.g.k2.a.t	StringTie	TRUE	FALSE	TRUE	S000956.l.r.m.c.lib.g	S000956.l.r.m.c.lib	S000956.l.r	S000956	C007927	Q007948	0.285275	28507334	29943916	37339279	37386619	54T1S6B1S53T1S	SN587	Pool0101	dUTP	AD020	11	9	43.83	81		OP	2011	IncaDiagnosisDate	13	1	45		Invasive cancer	RIGHT	Positive	100	Positive	Positive		N0	0	2	55	14	T1c	0	Ductal		HER2pERp
S000958.l.r.m2.c.lib.g.k2.a.t	StringTie	FALSE	FALSE	FALSE	S000958.l.r.m2.c.lib.g	S000958.l.r.m2.c.lib	S000958.l.r	S000958	C007923	Q007967	0.234031	27389043	28681214	30826460	30830565	75T1S6B75T1S	NS500281	Pool0580	TruSeq	AD008	294	8.8	281.9	81		OP	2011	IncaDiagnosisDate	47	1	89		Invasive cancer	LEFT	Positive		Negative	Negative		1to3	1	2	90	20	T1c	0	Ductal	Endo	ERpHER2nLNp
S000958.l.r.m.c.lib.g.k2.a.t	StringTie	FALSE	FALSE	FALSE	S000958.l.r.m.c.lib.g	S000958.l.r.m.c.lib	S000958.l.r	S000958	C007923	Q007967	0.413012	31560494	33976619	43890335	44412887	99T1S6B1S37T1S;99T1S6B1S99T1S	SN587	Pool0003	dUTP	AD023	1	8.8	281.9	81		OP	2011	IncaDiagnosisDate	47	1	89		Invasive cancer	LEFT	Positive		Negative	Negative		1to3	1	2	90	20	T1c	0	Ductal	Endo	ERpHER2nLNp
S000959.l.r.m.c.lib.g.k2.a.t	StringTie	TRUE	TRUE	FALSE	S000959.l.r.m.c.lib.g	S000959.l.r.m.c.lib	S000959.l.r	S000959	C007905	Q007921	0.442606	48340133	51486016	62637115	63148899	99T1S6B1S37T1S;99T1S6B1S99T1S	SN587	Pool0003	dUTP	AD025	1	9.4	756.2	81		OP	2011	IncaDiagnosisDate	26	3	86		Invasive cancer	RIGHT	Positive		Positive	Negative		1to3	1	3	85	60	T3	1	Ductal	Endo	ERpHER2nLNp
S000960.l.r.m.c.lib.g.k2.a.t	StringTie	TRUE	FALSE	TRUE	S000960.l.r.m.c.lib.g	S000960.l.r.m.c.lib	S000960.l.r	S000960	C007919	Q007927	0.274608	27997854	29585306	36353765	36430263	54T1S6B1S53T1S	SN587	Pool0101	dUTP	AD021	11	8.1	41.7	81		CoreBiopsy	2011	IncaDiagnosisDate	14	5	8		Invasive cancer	LEFT	Negative		Negative	Negative		4toX	1	3	50	70	T3	1	Ductal	Chemo	TNBC
S000961.l.r.m.c.lib.g.k2.a.t	StringTie	TRUE	TRUE	FALSE	S000961.l.r.m.c.lib.g	S000961.l.r.m.c.lib	S000961.l.r	S000961	C007918	Q007936	0.43691	49623062	53038408	63012566	63451766	99T1S6B1S37T1S;99T1S6B1S99T1S	SN587	Pool0003	dUTP	AD027	1	9.4	819.3	81		OP	2011	IncaDiagnosisDate	0	5	42		Invasive cancer	LEFT	Positive		Positive	Negative		N0	0	2	85	15	T1c	0	Other	Endo	ERpHER2nLNn
S000962.l.r.m.c.lib.g.k2.a.t	StringTie	TRUE	TRUE	FALSE	S000962.l.r.m.c.lib.g	S000962.l.r.m.c.lib	S000962.l.r	S000962	C007917	Q007937	0.455108	34509392	39077736	51903272	53607684	99T1S6B1S37T1S;99T1S6B1S99T1S	SN587	Pool0004	dUTP	AD009	1	9	165.1	81		OP	2011	IncaDiagnosisDate	37	5	135		Invasive cancer	RIGHT	Negative		Negative	Negative		N0	0		85	1	T1mi	0	Ductal	None	TNBC
S000964.l.r.m.c.lib.g.k2.a.t	StringTie	TRUE	TRUE	FALSE	S000964.l.r.m.c.lib.g	S000964.l.r.m.c.lib	S000964.l.r	S000964	C007911	Q007924	0.552916	49595587	54646053	64055300	64477270	99T1S6B1S37T1S;99T1S6B1S99T1S	SN587	Pool0004	dUTP	AD010	1	9.2	274.5	82		OP	2011	IncaDiagnosisDate	27	0	87		Invasive cancer	LEFT	Positive		Positive	Negative		N0	0	3	45	16	T1c	0	Ductal	ChemoEndo	ERpHER2nLNn
S000965.l.r.m.c.lib.g.k2.a.t	StringTie	TRUE	TRUE	FALSE	S000965.l.r.m.c.lib.g	S000965.l.r.m.c.lib	S000965.l.r	S000965	C007913	Q007926	0.489242	36075004	39819023	46286048	46449573	99T1S6B1S37T1S;99T1S6B1S99T1S	SN587	Pool0004	dUTP	AD011	1	9.3	603.5	82		OP	2011	IncaDiagnosisDate	19	1	35		Invasive cancer	RIGHT	Positive	80	Positive	Negative		N0	0	3	50	22	T2	1	Ductal	ChemoEndo	ERpHER2nLNn
S000966.l.r.m2.c.lib.g.k2.a.t	StringTie	FALSE	FALSE	FALSE	S000966.l.r.m2.c.lib.g	S000966.l.r.m2.c.lib	S000966.l.r	S000966	C007913	Q007926	0.573674	33573753	36650310	42970705	43159842	99T1S6B1S37T1S;99T1S6B1S99T1S	SN587	Pool0004	dUTP	AD013	1	9.5	839.9	82		OP	2011	IncaDiagnosisDate	19	1	35		Invasive cancer	RIGHT	Positive	80	Positive	Negative		N0	0	3	50	22	T2	1	Ductal	ChemoEndo	ERpHER2nLNn
S000966.l.r.m.c.lib.g.k2.a.t	StringTie	FALSE	FALSE	FALSE	S000966.l.r.m.c.lib.g	S000966.l.r.m.c.lib	S000966.l.r	S000966	C007913	Q007926	0.455149	51632970	56338947	65396835	66609237	99T1S6B1S37T1S;99T1S6B1S99T1S	SN587	Pool0004	dUTP	AD012	1	9.5	839.9	82		OP	2011	IncaDiagnosisDate	19	1	35		Invasive cancer	RIGHT	Positive	80	Positive	Negative		N0	0	3	50	22	T2	1	Ductal	ChemoEndo	ERpHER2nLNn
S000967.l.r.m2.c.lib.g.k2.a.t	StringTie	FALSE	FALSE	FALSE	S000967.l.r.m2.c.lib.g	S000967.l.r.m2.c.lib	S000967.l.r	S000967	C007915	Q007930	0.472481	47575287	51726904	60080857	60330883	99T1S6B1S37T1S;99T1S6B1S99T1S	SN587	Pool0004	dUTP	AD015	1	9.7	463.6	82		OP	2011	IncaDiagnosisDate	18	1	25		Invasive cancer	RIGHT	Positive		Positive	Positive		1to3	1	3	60	13	T1c	0	Ductal	ImmuChemoEndo	HER2pERp
S000967.l.r.m3.c.lib.g.k2.a.t	StringTie	TRUE	TRUE	FALSE	S000967.l.r.m3.c.lib.g	S000967.l.r.m3.c.lib	S000967.l.r	S000967	C007915	Q007930	0.285757	30331384	32096266	37153652	38524226	54T1S6B1S53T1S	SN587	Pool0152	dUTP	AD014	24	9.7	463.6	82		OP	2011	IncaDiagnosisDate	18	1	25		Invasive cancer	RIGHT	Positive		Positive	Positive		1to3	1	3	60	13	T1c	0	Ductal	ImmuChemoEndo	HER2pERp
S000967.l.r.m4.c.lib.g.k.a.t	StringTie	FALSE	FALSE	FALSE	S000967.l.r.m4.c.lib.g	S000967.l.r.m4.c.lib	S000967.l.r	S000967	C007915	Q007930	0.25679	30974051	33208921	35880017	35916586	75T1S6B75T1S	NS500281	Pool0640	TruSeq	AD027	340	9.7	463.6	82		OP	2011	IncaDiagnosisDate	18	1	25		Invasive cancer	RIGHT	Positive		Positive	Positive		1to3	1	3	60	13	T1c	0	Ductal	ImmuChemoEndo	HER2pERp
S000967.l.r.m.c.lib.g.k2.a.t	StringTie	FALSE	FALSE	FALSE	S000967.l.r.m.c.lib.g	S000967.l.r.m.c.lib	S000967.l.r	S000967	C007915	Q007930	0.542464	30273501	33392749	39110684	39260688	99T1S6B1S37T1S;99T1S6B1S99T1S	SN587	Pool0004	dUTP	AD014	1	9.7	463.6	82		OP	2011	IncaDiagnosisDate	18	1	25		Invasive cancer	RIGHT	Positive		Positive	Positive		1to3	1	3	60	13	T1c	0	Ductal	ImmuChemoEndo	HER2pERp
S000968.l.r.m.c.lib.g.k2.a.t	StringTie	TRUE	TRUE	FALSE	S000968.l.r.m.c.lib.g	S000968.l.r.m.c.lib	S000968.l.r	S000968	C007914	Q007934	0.325975	37051097	40304650	51093767	51433927	99T1S6B1S37T1S;99T1S6B1S99T1S	SN587	Pool0004	dUTP	AD016	1	8.3	142	82		OP	2011	IncaDiagnosisDate	14	1			Invasive cancer	RIGHT	Positive		Positive	Negative		N0	0	2	75	8	T1b	0	Ductal	None	ERpHER2nLNn
S000969.l.r.m.c.lib.g.k2.a.t	StringTie	TRUE	TRUE	FALSE	S000969.l.r.m.c.lib.g	S000969.l.r.m.c.lib	S000969.l.r	S000969	C007912	Q007931	0.27344	43364496	46718773	56294868	58319284	99T1S6B1S99T1S	SN587	Pool0005	dUTP	AD009	2	9	283.3	82		OP	2011	IncaDiagnosisDate	48	1	56		Invasive cancer	RIGHT	Negative	0	Negative	Positive		1to3	1	3	65	15	T1c	0	Ductal	ImmuChemo	HER2pERn
S000970.l.r.m2.c.lib.g.k2.a.t	StringTie	FALSE	FALSE	FALSE	S000970.l.r.m2.c.lib.g	S000970.l.r.m2.c.lib	S000970.l.r	S000970	C007916	Q007935	0.284702	28941602	30659314	32745039	32771961	75T1S6B75T1S	NB501986	Pool0582	TruSeq	AD008	296	8.8	201.1	82		OP	2011	IncaDiagnosisDate	33	2			Invasive cancer	LEFT	Negative	0	Negative	Negative		1to3	1	3	80	15	T1c	0	Ductal	None	TNBC
S000970.l.r.m.c.lib.g.k2.a.t	StringTie	TRUE	TRUE	FALSE	S000970.l.r.m.c.lib.g	S000970.l.r.m.c.lib	S000970.l.r	S000970	C007916	Q007935	0.262074	23962232	25662618	30941218	31997795	99T1S6B1S99T1S	SN587	Pool0005	dUTP	AD010	2	8.8	201.1	82		OP	2011	IncaDiagnosisDate	33	2			Invasive cancer	LEFT	Negative	0	Negative	Negative		1to3	1	3	80	15	T1c	0	Ductal	None	TNBC
S000971.l.r.m.c.lib.g.k2.a.t	StringTie	FALSE	FALSE	TRUE	S000971.l.r.m.c.lib.g	S000971.l.r.m.c.lib	S000971.l.r	S000971	C007906	Q007928	0.377323	53785279	58342437	69527969	71378210	107T1S6B1S107T1S;99T1S6B1S99T1S	SN587;SN842	Pool0005;Pool0064	dUTP	AD011	2	8.8	471.9	82		OP	2011	SamplingDate	0	0	67			RIGHT
S000972.l.r.m.c.lib.g.k2.a.t	StringTie	TRUE	TRUE	FALSE	S000972.l.r.m.c.lib.g	S000972.l.r.m.c.lib	S000972.l.r	S000972	C007908	Q007929	0.358801	26917805	28795323	33479286	34461177	99T1S6B1S99T1S	SN587	Pool0005	dUTP	AD012	2	9.1	150.7	82		OP	2011	IncaDiagnosisDate	29	1	40		Invasive cancer	RIGHT	Positive	90	Positive	Negative		N0	0	1	55	12	T1c	0	Ductal	Endo	ERpHER2nLNn
S000973.l.r.m.c.lib.g.k2.a.t	StringTie	TRUE	TRUE	FALSE	S000973.l.r.m.c.lib.g	S000973.l.r.m.c.lib	S000973.l.r	S000973	C007907	Q007925	0.190203	26689531	28640923	34473443	37076371	99T1S6B1S99T1S	SN587	Pool0005	dUTP	AD013	2	9.3	74.19	82		OP	2011	IncaDiagnosisDate	23	1	55		Invasive cancer	RIGHT	Positive	95	Positive	Negative		N0	0	1	45	5	T1a	0	Ductal	None	ERpHER2nLNn
S000974.l.r.m.c.lib.g.k2.a.t	StringTie	TRUE	FALSE	TRUE	S000974.l.r.m.c.lib.g	S000974.l.r.m.c.lib	S000974.l.r	S000974	C007910	Q007933	0.286283	34685101	36748729	42876161	42961295	54T1S6B1S53T1S	SN587	Pool0101	dUTP	AD022	11	8.2	42.31	82		OP	2011	IncaDiagnosisDate	0	1			Invasive cancer	RIGHT	Positive	100	Positive	Negative		1to3	1	2	75	60	T3	1	Ductal_Lobular	Endo	ERpHER2nLNp
S000975.l.r.lib2.g.k2.a.t	StringTie	TRUE	TRUE	FALSE	S000975.l.r.lib2.g	S000975.l.r.lib2	S000975.l.r	S000975	C007909	Q007932	0.206027	31372370	35394105	37132117	37309470	75T1S6B75T1S	NS500281	Pool0467	NeoPrep	AD011	187	9	98.45	83		OP	2011	IncaDiagnosisDate	27	1	40		Invasive cancer	LEFT	Positive	100	Positive	Negative		N0	0	2	70	18	T1c	0	Ductal	Endo	ERpHER2nLNn
S000975.l.r.m.c.lib.g.k2.a.t	StringTie	FALSE	FALSE	FALSE	S000975.l.r.m.c.lib.g	S000975.l.r.m.c.lib	S000975.l.r	S000975	C007909	Q007932	0.196343	30640193	32473281	37558905	38106586	99T1S6B1S99T1S	SN587	Pool0005	dUTP	AD014	2	9	98.45	83		OP	2011	IncaDiagnosisDate	27	1	40		Invasive cancer	LEFT	Positive	100	Positive	Negative		N0	0	2	70	18	T1c	0	Ductal	Endo	ERpHER2nLNn
S000976.l.r.m2.c.lib.g.k2.a.t	StringTie	TRUE	TRUE	FALSE	S000976.l.r.m2.c.lib.g	S000976.l.r.m2.c.lib	S000976.l.r	S000976	C007894	Q007897	0.319939	24453404	26437761	28710800	28715683	75T1S6B75T1S	NS500281	Pool0643	TruSeq	AD008	342	7.5	65.53	83		OP	2011	IncaDiagnosisDate	11	1	15		Invasive cancer	LEFT	Positive		Positive	Negative		N0	0	2	55	14	T1c	0	Lobular	Endo	ERpHER2nLNn
S000976.l.r.m.c.lib.g.k2.a.t	StringTie	FALSE	FALSE	FALSE	S000976.l.r.m.c.lib.g	S000976.l.r.m.c.lib	S000976.l.r	S000976	C007894	Q007897	0.307752	29294154	31085901	38017171	38252764	54T1S6B1S53T1S	SN587	Pool0101	dUTP	AD023	11	7.5	65.53	83		OP	2011	IncaDiagnosisDate	11	1	15		Invasive cancer	LEFT	Positive		Positive	Negative		N0	0	2	55	14	T1c	0	Lobular	Endo	ERpHER2nLNn
S000977.l.r.m.c.lib.g.k2.a.t	StringTie	TRUE	TRUE	FALSE	S000977.l.r.m.c.lib.g	S000977.l.r.m.c.lib	S000977.l.r	S000977	C007898	Q007896	0.397771	56667247	59831999	74062271	74887034	99T1S6B1S99T1S	SN587	Pool0005	dUTP	AD015	2	8.2	183	83		OP	2011	IncaDiagnosisDate	16	5	67		Invasive cancer	RIGHT	Positive	100	Positive	Negative		N0	0	2	50	14	T1c	0	Lobular	Endo	ERpHER2nLNn
S000978.l.r.lib.g.k2.a.t	StringTie	FALSE	FALSE	FALSE	S000978.l.r.lib.g	S000978.l.r.lib	S000978.l.r	S000978	C007895	Q007922	0.282266	30499321	33596023	35133186	35198176	75T1S6B75T1S	NS500281	Pool0405	NeoPrep	AD018	130	9.2	469.8	83		OP	2011	IncaDiagnosisDate	29	4	30		Invasive cancer	LEFT	Positive	100	Negative	Negative		N0	0	3	85	40	T2	1	Lobular	Endo	ERpHER2nLNn
S000978.l.r.m2.c.lib.g.k2.a.t	StringTie	FALSE	FALSE	FALSE	S000978.l.r.m2.c.lib.g	S000978.l.r.m2.c.lib	S000978.l.r	S000978	C007895	Q007922	0.378024	36306659	38381280	44538462	44779404	99T1S6B1S99T1S	SN587	Pool0006	dUTP	AD001	2	9.2	469.8	83		OP	2011	IncaDiagnosisDate	29	4	30		Invasive cancer	LEFT	Positive	100	Negative	Negative		N0	0	3	85	40	T2	1	Lobular	Endo	ERpHER2nLNn
S000978.l.r.m3.c.lib.g.k2.a.t	StringTie	TRUE	TRUE	FALSE	S000978.l.r.m3.c.lib.g	S000978.l.r.m3.c.lib	S000978.l.r	S000978	C007895	Q007922	0.296869	26132035	27821660	32578952	34894856	54T1S6B1S53T1S	SN587	Pool0153	dUTP	AD011	24	9.2	469.8	83		OP	2011	IncaDiagnosisDate	29	4	30		Invasive cancer	LEFT	Positive	100	Negative	Negative		N0	0	3	85	40	T2	1	Lobular	Endo	ERpHER2nLNn
S000978.l.r.m.c.lib.g.k2.a.t	StringTie	FALSE	FALSE	FALSE	S000978.l.r.m.c.lib.g	S000978.l.r.m.c.lib	S000978.l.r	S000978	C007895	Q007922	0.362814	24925184	26760170	32025194	32345498	99T1S6B1S99T1S	SN587	Pool0005	dUTP	AD016	2	9.2	469.8	83		OP	2011	IncaDiagnosisDate	29	4	30		Invasive cancer	LEFT	Positive	100	Negative	Negative		N0	0	3	85	40	T2	1	Lobular	Endo	ERpHER2nLNn
S000979.l.r.m.c.lib.g.k2.a.t	StringTie	TRUE	TRUE	FALSE	S000979.l.r.m.c.lib.g	S000979.l.r.m.c.lib	S000979.l.r	S000979	C007893	Q007899	0.242367	27829956	29692456	36533028	37012168	54T1S6B1S53T1S	SN587	Pool0101	dUTP	AD025	11	9.2	52.25	83		OP	2011	IncaDiagnosisDate	17	1	58		Invasive cancer	LEFT	Negative		Negative	Negative		1to3	1	2	60	1	T1mi	0	Ductal	Chemo	TNBC
S000980.l.r.m.c.lib.g.k2.a.t	StringTie	TRUE	TRUE	FALSE	S000980.l.r.m.c.lib.g	S000980.l.r.m.c.lib	S000980.l.r	S000980	C007903	Q007903	0.347538	30223651	33424469	40063585	40530271	99T1S6B1S99T1S	SN587	Pool0006	dUTP	AD002	2	8.4	380.6	83		OP	2011	IncaDiagnosisDate	47	8	108		Invasive cancer	RIGHT	Positive		Positive	Negative		N0	0	3	65	27	T2	1	Ductal	Endo	ERpHER2nLNn
S000981.l.r.m.c.lib.g.k2.a.t	StringTie	TRUE	TRUE	FALSE	S000981.l.r.m.c.lib.g	S000981.l.r.m.c.lib	S000981.l.r	S000981	C007897	Q007892	0.438776	39761830	43124614	49891690	50167754	99T1S6B1S99T1S	SN587	Pool0006	dUTP	AD003	2	9.2	174.7	83		OP	2011	IncaDiagnosisDate	29	5	30		Invasive cancer	LEFT	Positive		Positive	Negative		N0	0	3	50	11	T1c	0	Ductal	ChemoEndo	ERpHER2nLNn
S000982.l.r.m.c.lib.g.k2.a.t	StringTie	FALSE	FALSE	TRUE	S000982.l.r.m.c.lib.g	S000982.l.r.m.c.lib	S000982.l.r	S000982	C007900	Q007919	0.308778	40978042	42964325	53727139	56113505	99T1S6B1S99T1S	SN587	Pool0006	dUTP	AD004	2	8.7	116.5	83		OP	2011	IncaDiagnosisDate	30	6	77		Invasive cancer	LEFT	Positive		Positive	Negative		N0	0	2	80	21	T2	1	Ductal	Endo	ERpHER2nLNn
S000983.l.r.m.c.lib.g.k2.a.t	StringTie	TRUE	TRUE	FALSE	S000983.l.r.m.c.lib.g	S000983.l.r.m.c.lib	S000983.l.r	S000983	C007902	Q007917	0.338165	33337727	34838008	40146813	41335057	99T1S6B1S99T1S	SN587	Pool0006	dUTP	AD005	2	8.5	235.4	83		OP	2011	IncaDiagnosisDate	26	8	108		Invasive cancer	LEFT	Positive		Positive	Negative		1to3	1	2	75	20	T1c	0	Ductal	Endo	ERpHER2nLNp
S000984.l.r.m2.c.lib.g.k2.a.t	StringTie	TRUE	TRUE	FALSE	S000984.l.r.m2.c.lib.g	S000984.l.r.m2.c.lib	S000984.l.r	S000984	C007885	Q007914	0.27669	27890229	29836770	32030608	32036484	75T1S6B75T1S	NS500281	Pool0644	TruSeq	AD027	343	8.7	186	83		OP	2011	IncaDiagnosisDate	22	0	84		Invasive cancer	LEFT	Positive		Negative	Negative		N0	0	2	75	33	T2	1	Lobular	Endo	ERpHER2nLNn
[truncated: 8,115 more rows]
[truncated: 37 more columns]

## Sheet: ABiM.100
GEX.assay	GEX.type	LibraryProtocol	Laterality	ER	ER.pct	PR	HER2	LN.spec	LN	NHG	Age	Size.mm	pT	T.size	TreatGroup	ClinGroup	EvalGroup	SSP.CC15	SSP.PAM50	SSP.Subtype	SSP.ROR.asT0	SSP.ROR.num.Tadj	SSP.ROR.risk.cat	SSP.ROR.binary.risk.cat	SSP.ETR	SSP.ETR.dc	ProsignaFFPE.Subtype	ProsignaFFPE.ROR	ProsignaFFPE.ROR.risk.cat	ProsignaFFPE.ROR.binary.risk.cat	ProsignaFFPE.ETR	ProsignaFFPE.ETR.dc	ProsignaFT.Subtype	ProsignaFT.ROR	ProsignaFT.ROR.risk.cat	ProsignaFT.ROR.binary.risk.cat	ProsignaFT.ETR	ProsignaFT.ETR.dc
[truncated: 100 more rows]

[truncated: 3 more sheets: OSLO2EMIT0.103, ABiM.405, Normal.66]
